# Supplementary material for: Novel Insights into the Regulatory Architecture of CD4+ T Cells in Rheumatoid Arthritis
Source: PLoS One. 2014 Jun 24;9(6):e100690. doi: 10.1371/journal.pone.0100690 (PMC4069080; doi:10.1371/journal.pone.0100690)
Supplement: Table S2 — Total genes used in the comparative eQTL analysis between RA CD4+ T cells and LCLs. (XLS) [file pone.0100690.s002.xls]

## Sheet: TableS2
Table S2. Total genes used in the comparative eQTL analysis between RA CD4+ T cells and LCLs.
GENE SYMBOL	ENTREZ ID	ILLUMINA GENE ID	PATHWAY
AFAP1	60312	GI_40807503-I	Th1 differentiation
AFAP1	60312	GI_40807505-A	Th1 differentiation
ATF2	1386	GI_22538421-S	Th1 differentiation
BLK	640	GI_33469981-S	B cell development function
BRCA1	672	GI_6552306-A	Th1 differentiation
CALM1	801	GI_31377794-S	Th1 differentiation
CAMK2A	815	GI_25952117-A	Th1 differentiation
CBL	867	GI_4885116-S	Th1 differentiation
CCL11	6356	GI_22538399-S	Th2 differentiation
CD2	914	GI_31542293-S	Cell adhesion
CD28	940	GI_5453610-S	Cell adhesion and T cell receptor signaling
CD40	958	GI_23312370-A	B cell development function, cell adhesion and Toll-like receptor signaling
CDKN1A	1026	GI_17978494-I	Th1 differentiation
CDKN1A	1026	GI_17978496-A	Th1 differentiation
CEBPB	1051	GI_28872795-S	Th1 differentiation
CRKL	1399	GI_34452719-S	Th1 differentiation
CTLA4	1493	GI_21361211-S	Cell adhesion and T cell receptor signaling
ELK1	2002	GI_11496880-S	Th2 differentiation
EP300	2033	GI_4557556-S	Th1 differentiation
FANCC	2176	GI_4557588-S	Th1 differentiation
FCER1A	2205	GI_31317229-S	Th2 differentiation
FES	2242	GI_13376997-S	Th2 differentiation
FOXP3	50943	GI_31982942-S	Th17 and Treg differentiation
GATA3	2625	GI_4503928-S	Th2 differentiation
GRB2	2885	GI_45359857-S	Th2 differentiation
GSK3B	2932	GI_21361339-S	Th2 differentiation
HLA-B	3106	GI_21327676-S	Antigen processing and presentation
HLA-DPB1	3115	GI_24797075-S	Antigen processing and presentation
ICAM1	3383	GI_4557877-S	Th1 differentiation
IFNG	3458	GI_10835170-S	Th1 and Th2 differentiation
IL10	3586	GI_24430216-S	Th2 and Treg differentiation
IL12A	3592	GI_24430218-S	Th1 differentiation
IL12B	3593	GI_24497437-S	Th1 differentiation
IL12RB1	3594	GI_24497439-A	Th1 differentiation
IL12RB1	3594	GI_24497439-I	Th1 differentiation
IL12RB1	3594	GI_5031784-I	Th1 differentiation
IL12RB2	3595	GI_24497441-S	Th1 differentiation
IL13	3596	GI_26787977-S	Th2 differentiation
IL17A	3605	GI_27477085-S	Th17 differentiation
IL17B	27190	GI_27477077-S	Th17 differentiation
IL17C	27189	GI_27477078-S	Th17 differentiation
IL17D	53342	GI_19923714-S	Th17 differentiation
IL17F	112744	GI_27477082-A	Th17 differentiation
IL18	3606	GI_27502389-S	Th1 differentiation
IL18R1	8809	GI_27477086-S	Th1 differentiation
IL2	3558	GI_28178860-S	Th1 differentiation
IL21	59067	GI_11141874-S	Th17 differentiation
IL22	50616	GI_41393566-S	Th17 differentiation
IL23R	149233	GI_24430211-S	Th17 differentiation
IL2RA	3559	GI_4557666-S	Jak-STAT signaling and Th1 differentiation
IL2RB	3560	GI_23238195-S	Jak-STAT signaling and Th1 differentiation
IL4	3565	GI_27477091-A	Th1 and Th2 differentiation
IL4R	3566	GI_4557668-S	Th2 differentiation
IL5	3567	GI_28559032-S	Th2 differentiation
IL6	3569	GI_10834983-S	Th17 differentiation
IL6R	3570	GI_31317248-A	Jak-STAT signaling and Th17 differentiation
IL6R	3570	GI_31317250-I	Jak-STAT signaling and Th17 differentiation
IL6R	3570	GI_42656011-S	Jak-STAT signaling and Th17 differentiation
IRAK1	3654	GI_4755143-S	Toll-like receptor signaling
IRF1	3659	GI_4504720-S	Th1 differentiation
IRF4	3662	GI_4505286-S	Th1 differentiation
IRF5	3663	GI_38683857-I	Toll-like receptor signaling
IRF5	3663	GI_38683858-A	Toll-like receptor signaling
IRF9	10379	GI_25282406-S	Th1 differentiation
IRS1	3667	GI_5031804-S	Th2 differentiation
IRS2	8660	GI_38683859-S	Th2 differentiation
ITPR2	3709	GI_4504792-S	Th1 differentiation
ITPR3	3710	GI_4504794-S	Th1 differentiation
JAK1	3716	GI_4504802-S	Th1 and Th2 differentiation
JAK2	3717	GI_13325062-S	Th1 and Th17 differentiation
JAK3	3718	GI_4557680-S	Th2 differentiation
MAF	4094	GI_5453735-S	Th2 differentiation
MAPK1	5594	GI_20986528-I	Th2 differentiation
MAPK1	5594	GI_20986530-A	Th2 differentiation
MAPK1	5594	GI_20986530-I	Th2 differentiation
MAPK14	1432	GI_20986513-A	Th1 differentiation
MAPK14	1432	GI_20986513-I	Th1 differentiation
MAPK14	1432	GI_4503068-I	Th1 differentiation
MAPK3	5595	GI_38257140-S	Th1 and Th2 differentiation
MAPK9	5601	GI_21237744-A	Th1 differentiation
MCM5	4174	GI_23510447-S	Th1 differentiation
MTOR	2475	GI_19924298-S	Th2 differentiation
MYC	4609	GI_31543215-S	Th1 differentiation
PDLIM2	64236	GI_40288186-A	Th1 differentiation
PDLIM2	64236	GI_40288186-I	Th1 differentiation
PDLIM2	64236	GI_40288187-I	Th1 differentiation
PDLIM2	64236	GI_40288188-I	Th1 differentiation
PDPK1	5170	GI_4505694-S	Th1 differentiation
PIAS2	9063	GI_27532983-A	Th1 differentiation
PIAS2	9063	GI_27532983-I	Th1 differentiation
PIAS2	9063	GI_4758907-I	Th1 differentiation
PLCG2	5336	GI_4505870-S	Th1 differentiation
PRDM1	639	GI_33946272-I	B cell development function
PRDM1	639	GI_33946273-A	B cell development function
PRDM1	639	GI_33946273-I	B cell development function
PRF1	5551	GI_40254807-S	Th1 differentiation
PRKCQ	5588	GI_5453975-S	T cell receptor signaling
PRKRA	8575	GI_32261293-S	Th1 differentiation
PTPN11	5781	GI_33356176-S	Th1 differentiation
PTPN22	26191	GI_15619016-I	T cell receptor signaling and B cell development function
PTPN22	26191	GI_15619017-A	T cell receptor signaling and B cell development function
PTPRC	5788	GI_18641346-I	T cell receptor signaling, cell adhesion and B cell development function
PTPRC	5788	GI_18641365-A	T cell receptor signaling, cell adhesion and B cell development function
RAF1	5894	GI_4506400-S	Th2 differentiation
RAP1A	5906	GI_4506412-S	Th1 differentiation
RASGRP1	10125	GI_6382080-S	T cell receptor signaling
REL	5966	GI_4506472-S	TNF signaling and Th17 differentiation
RORA	6095	GI_19743899-I	Th17 differentiation
RORA	6095	GI_19743900-I	Th17 differentiation
RORA	6095	GI_19743902-I	Th17 differentiation
RORA	6095	GI_19743904-A	Th17 differentiation
RORA	6095	GI_19743904-I	Th17 differentiation
RORA	6095	Hs.37648-S	Th17 differentiation
SELP	6403	GI_6031196-S	Th1 differentiation
SHC1	6464	GI_33859842-I	Th2 differentiation
SHC1	6464	GI_34147725-A	Th2 differentiation
SHC1	6464	GI_34147725-I	Th2 differentiation
SHC3	53358	GI_21314678-S	Th2 differentiation
SHC3	53358	Hs.522276-S	Th2 differentiation
SHC4	399694	GI_44680158-S	Th2 differentiation
SHC4	399694	hmm3805-S	Th2 differentiation
SMAD3	4088	GI_42476202-S	Th17 and Treg differentiation
SMAD3	4088	GI_7661691-S	Th17 and Treg differentiation
SMAD7	4092	GI_5174516-S	Th1 differentiation
SOCS1	8651	GI_4507232-S	Th1 and Th2 differentiation
SOCS3	9021	GI_45439351-S	Th1 and Th17 differentiation
SOCS5	9655	GI_41349444-A	Th2 differentiation
SOCS5	9655	GI_41349444-I	Th2 differentiation
SOCS5	9655	GI_41349445-I	Th2 differentiation
SOS1	6654	GI_15529995-S	Th2 differentiation
SOS2	6655	GI_39930603-S	Th2 differentiation
SPRED2	200734	GI_32401444-S	Jak-STAT signlaing
SRC	6714	GI_38202215-I	Th1 differentiation
SRC	6714	GI_38202216-A	Th1 differentiation
SRC	6714	GI_38202216-I	Th1 differentiation
STAT1	6772	GI_21536299-I	Th1 and Th17 differentiation
STAT1	6772	GI_21536300-A	Th1 and Th17 differentiation
STAT1	6772	GI_21536300-I	Th1 and Th17 differentiation
STAT3	6774	GI_16596687-S	Th1 and Th17 differentiation
STAT3	6774	GI_21618337-A	Th1 and Th17 differentiation
STAT4	6775	GI_21618332-S	Jak-STAT signlaing, Th1 and Th17 differentiation
STAT6	6778	GI_23397677-S	Th2 differentiation
TBX21	30009	GI_7019548-S	Th1 differentiation
TGFB2	7042	GI_37539612-S	Th17 and Treg differentiation
TGFB2	7042	GI_4507462-S	Th17 and Treg differentiation
TGFBR2	7048	GI_23308726-S	Th17 and Treg differentiation
TMEM55B	90809	GI_21389334-S	Th1 differentiation
TNFAIP3	7128	GI_26051241-S	TNF signaling
TNFRSF14	8764	GI_23200040-S	B cell development function
TRAF6	7189	GI_22027628-A	Toll-like receptor signaling and TNF signaling
TRAF6	7189	GI_22027629-I	Toll-like receptor signaling and TNF signaling
TYK2	7297	GI_34222294-S	Jak-STAT signaling, Th1 and Th2 differentiation
