# Supplementary material for: Novel Insights into the Regulatory Architecture of CD4+ T Cells in Rheumatoid Arthritis
Source: PLoS One. 2014 Jun 24;9(6):e100690. doi: 10.1371/journal.pone.0100690 (PMC4069080; doi:10.1371/journal.pone.0100690)
Supplement: Table S3 — Cis -1Mb associations obtained in the genome-wide cis -eQTL analysis in RA CD4+ T cells (PFDR<0.5). Abbreviations: Gene chr, Chromosomal location of the expressed gene; Gene coord, Coordinates of the expressed gene; Bp, Base pair; SNP chr, Chromosomal location of the SNP; SNP coord, Coordinates of the SNP; FDR, P-value False Discovery Rate. (XLS) [file pone.0100690.s003.xls]

## Sheet: TableS3
Table S3. Cis-1Mb associations obtained in the genome-wide cis-eQTL analysis in RA CD4+ T cells (PFDR<0.5).
GENE SYMBOL	ENTREZ ID	ILLUMINA GENE ID	SNP	GENE CHR	GENE COORD. (bp)	SNP CHR	SNP COORD. (bp)	P-VALUE	FDR
FAM66C	440078	GI_37543691-S	rs7976243	chr12	8332804-8353596	chr12	8086083	6.512e-09	0.0285
FAM66C	440078	GI_37543691-S	rs2244822	chr12	8332804-8353596	chr12	8088227	6.512e-09	0.0285
AKR1C2	1646	GI_45446741-S	rs17297024	chr10	5029967-5060225	chr10	4651150	6.648e-08	0.0664
PDGFRB	5159	GI_15451788-S	rs17110245	chr5	149493401-149535422	chr5	149055331	1.236e-07	0.0664
BPIFC	254240	GI_28372550-S	rs1109611	chr22	32809833-32853373	chr22	32704377	1.401e-07	0.0664
RRP36	88745	GI_24308349-S	rs9381153	chr6	42989384-42997337	chr6	42161292	6.772e-07	0.1911
RRP36	88745	GI_24308349-S	rs4714580	chr6	42989384-42997337	chr6	42174558	6.772e-07	0.1911
LRRC10B	390205	GI_41200503-S	rs3016367	chr11	61276271-61278490	chr11	60711887	7.070e-07	0.1933
LINC00667	339290	GI_42661344-S	rs9303947	chr18	5238098-5246505	chr18	4335455	9.898e-07	0.2106
DNHD1	144132	GI_21389554-S	rs7942332	chr11	6518525-6593254	chr11	7471878	1.301e-06	0.2237
RFPL2	10739	GI_5730010-S	rs1109611	chr22	32586421-32600718	chr22	32704377	1.457e-06	0.2451
ZC2HC1B	153918	GI_29739190-S	rs4584002	chr6	144185572-144259483	chr6	144803855	1.527e-06	0.2521
TBX1	6899	GI_18104949-I	rs701428	chr22	19744225-19767068	chr22	20228542	1.766e-06	0.2638
UBE2V2	7336	GI_12025664-S	rs10957281	chr8	48920994-48974454	chr8	49769454	1.781e-06	0.2638
MT1L	4500	Hs.458273-S	rs11862589	chr16	56651372-56652730	chr16	55723942	1.809e-06	0.2638
NSMAF	8439	GI_31543296-S	rs16923878	chr8	59496063-59572404	chr8	59698429	2.022e-06	0.2751
TLE6	79816	GI_13376098-S	rs8100350	chr19	2977535-2995182	chr19	3586471	2.056e-06	0.2751
ZNF613	79898	GI_21362002-S	rs8104920	chr19	52430687-52449011	chr19	52665260	2.552e-06	0.3024
CCDC80	151887	GI_41152073-I	rs2683906	chr3	112323408-112359977	chr3	112156356	2.654e-06	0.3056
WAC	51322	GI_18379331-A	rs663378	chr10	28821421-28912041	chr10	28975214	2.963e-06	0.3291
FAM64A	54478	GI_9506604-S	rs4796502	chr17	6347734-6354385	chr17	6378976	3.095e-06	0.3291
EML6	400954	GI_42656307-S	rs2968800	chr2	54952148-55199156	chr2	55359155	3.160e-06	0.3291
KAT2B	8850	GI_40805842-S	rs9867712	chr3	20081523-20195896	chr3	20626326	3.331e-06	0.3313
MT4	84560	GI_14269577-S	rs899227	chr16	56598960-56602869	chr16	56387469	3.344e-06	0.3313
C7orf55	154791	GI_37537547-S	rs6979610	chr7	139025195-139031065	chr7	138463724	3.564e-06	0.3313
LRRC10B	390205	GI_41200503-S	rs566353	chr11	61276271-61278490	chr11	60715712	3.726e-06	0.3313
HAND1	9421	GI_4758505-S	rs646289	chr5	153854531-153857824	chr5	154601747	3.829e-06	0.3313
LARP1	23367	GI_39725633-S	rs12513744	chr5	154092461-154197167	chr5	154037358	3.914e-06	0.3313
UBASH3B	84959	GI_24497611-S	rs11605702	chr11	122526397-122685187	chr11	122911091	3.956e-06	0.3313
PDGFRB	5159	GI_15451788-S	rs2061765	chr5	149493401-149535422	chr5	149061981	4.299e-06	0.3343
C8A	731	GI_4557388-S	rs144823	chr1	57320442-57383894	chr1	57872825	4.315e-06	0.3343
CECR6	27439	GI_13994235-S	rs9606468	chr22	17597188-17602257	chr22	17273728	4.350e-06	0.3343
RAB11FIP4	84440	GI_28195387-S	rs425083	chr17	29718641-29865232	chr17	30004134	4.358e-06	0.3343
PLEKHF1	79156	GI_31543411-S	rs16964420	chr19	30156326-30166383	chr19	31110233	4.432e-06	0.3343
TRAF6	7189	GI_22027628-A	rs10768189	chr11	36505316-36531863	chr11	36154122	4.471e-06	0.3343
DHX16	8449	GI_21237727-S	rs1680877	chr6	1938891-2022715	chr6	2561998	4.532e-06	0.3358
NSF	4905	GI_11079227-S	rs169201	chr17	266211-44834828	chr17	44790203	5.326e-06	0.3557
NSF	4905	GI_11079227-S	rs199533	chr17	266211-44834828	chr17	44828931	5.326e-06	0.3557
LRRC28	123355	GI_33285014-S	rs12901204	chr15	99791651-99926498	chr15	100756407	5.581e-06	0.3588
IRF6	3664	GI_24497623-S	rs932347	chr1	209958967-209979520	chr1	210055630	5.588e-06	0.3588
ACTRT2	140625	GI_29893807-S	rs2993486	chr1	2938045-2939467	chr1	2993638	5.742e-06	0.3588
GPR115	221393	GI_24475872-S	rs10948402	chr6	47666288-47689757	chr6	48156101	5.854e-06	0.3632
C1QL1	10882	GI_34222385-S	rs1526123	chr17	43037060-43045644	chr17	43783340	6.227e-06	0.3691
C9orf135	138255	GI_37539625-S	rs10868893	chr9	72435730-72521148	chr9	73419560	6.240e-06	0.3691
PCDHB3	56132	GI_14195609-S	rs251018	chr5	140480233-140483406	chr5	140902116	6.493e-06	0.3693
GAS7	8522	GI_41406075-A	rs17809138	chr17	9813925-10101868	chr17	9380821	6.641e-06	0.3693
DRG1	4733	GI_40254476-S	rs11704395	chr22	31795538-31830172	chr22	30893946	6.679e-06	0.3693
INSM2	84684	GI_32528302-S	rs1741177	chr14	36003247-36006260	chr14	35383219	6.712e-06	0.3693
SULF1	23213	GI_29789063-S	rs984878	chr8	70378858-70573147	chr8	69551547	7.049e-06	0.3737
SULF1	23213	GI_29789063-S	rs6987972	chr8	70378858-70573147	chr8	69568102	7.049e-06	0.3737
MPC1	51660	GI_7706368-S	rs9348064	chr6	166778407-166796501	chr6	166436895	7.270e-06	0.3811
TRIM25	7706	GI_15208652-S	rs4793866	chr17	54965269-54991409	chr17	55612236	7.275e-06	0.3811
LINC00290	728081	Hs.481251-S	rs17069342	chr4	181985242-182080302	chr4	181327110	7.575e-06	0.393
KAT6B	23522	GI_6912511-S	rs7912002	chr10	76586170-76792380	chr10	77213547	7.712e-06	0.393
C19orf21	126353	GI_34222226-S	rs2024092	chr19	751145-764318	chr19	1124031	7.756e-06	0.393
TNFRSF19	55504	GI_23238201-I	rs9552712	chr13	24153498-24243412	chr13	23385849	7.991e-06	0.393
DLGAP1	9229	GI_37545052-S	rs10853295	chr18	3496029-4455266	chr18	3373062	8.218e-06	0.393
AURKAIP1	54998	GI_8923564-S	rs28705211	chr1	1309109-1310818	chr1	900505	8.294e-06	0.393
TRIM10	10107	GI_16519562-A	rs797126	chr6	1359958-30128711	chr6	5362054	8.313e-06	0.393
LOC285768	285768	GI_42657500-S	rs1540771	chr6	961240-1101567	chr6	466033	8.612e-06	0.393
NAGLU	4669	GI_40548380-S	rs6503695	chr17	40687950-40696466	chr17	40499533	8.624e-06	0.393
TRIM10	10107	GI_16519562-A	rs9296614	chr6	1359958-30128711	chr6	13149492	9.149e-06	0.393
C7orf55	154791	GI_37537547-S	rs7791537	chr7	139025195-139031065	chr7	138467140	9.335e-06	0.393
MPC1	51660	GI_7706368-S	rs9365945	chr6	166778407-166796501	chr6	166455280	9.434e-06	0.393
LIMK2	3985	GI_8051617-I	rs7285171	chr22	31644347-31676066	chr22	31598367	9.935e-06	0.393
LIMK2	3985	GI_8051617-I	rs5997919	chr22	31644347-31676066	chr22	31623442	9.935e-06	0.393
LIMK2	3985	GI_8051617-I	rs7287402	chr22	31644347-31676066	chr22	31654823	9.935e-06	0.393
LIMK2	3985	GI_8051617-I	rs131209	chr22	31644347-31676066	chr22	31732461	9.935e-06	0.393
DEPDC5	9681	GI_7662221-S	rs713619	chr22	32149936-32303020	chr22	31729177	9.948e-06	0.393
RPL7	6129	GI_15431300-S	rs10504537	chr8	74202873-74205869	chr8	73239680	9.998e-06	0.393
UBE2C	11065	GI_32967290-A	rs16990934	chr20	44441254-44445596	chr20	44553194	1.073e-05	0.393
ANKS1A	23294	GI_38683796-S	rs2817064	chr6	34857037-35059190	chr6	35741963	1.101e-05	0.393
ANKS1A	23294	GI_38683796-S	rs2478467	chr6	34857037-35059190	chr6	35745655	1.101e-05	0.393
NSF	4905	GI_11079227-S	rs183211	chr17	266211-44834828	chr17	44788310	1.103e-05	0.393
DPYSL2	1808	GI_19923654-S	rs751019	chr8	26371708-26515693	chr8	27308585	1.109e-05	0.393
RPL19	6143	GI_17158042-S	rs12150079	chr17	37356535-37360980	chr17	38025417	1.133e-05	0.393
TMEM256	254863	GI_37059761-S	rs2278637	chr17	7306292-7307450	chr17	8062102	1.138e-05	0.393
STPG2	285555	GI_33457323-S	rs4699530	chr4	98480024-99064391	chr4	97564929	1.155e-05	0.393
STAG1	10274	GI_5032062-S	rs9819988	chr3	136055998-136471245	chr3	135624570	1.177e-05	0.393
STAG1	10274	GI_5032062-S	rs9824558	chr3	136055998-136471245	chr3	135634029	1.177e-05	0.393
STAG1	10274	GI_5032062-S	rs13434196	chr3	136055998-136471245	chr3	135643303	1.177e-05	0.393
SYNE1	23345	GI_23097307-I	rs2763031	chr6	152442818-152958534	chr6	152492517	1.185e-05	0.393
GUCA1C	9626	GI_40254812-S	rs1437240	chr3	108626641-108672677	chr3	107645827	1.187e-05	0.393
HIST1H1C	3006	GI_21071025-S	rs212931	chr6	26055967-26056699	chr6	25535929	1.195e-05	0.393
HIST1H1C	3006	GI_21071025-S	rs12192342	chr6	26055967-26056699	chr6	25585517	1.195e-05	0.393
PUM2	23369	GI_13491167-S	rs312049	chr2	20448452-20527144	chr2	21475944	1.215e-05	0.393
C20orf196	149840	GI_31542748-S	rs6054479	chr20	5731042-5844559	chr20	6689058	1.227e-05	0.393
CCDC80	151887	GI_41152073-I	rs1488265	chr3	112323408-112359977	chr3	112164105	1.231e-05	0.393
MT1L	4500	Hs.458273-S	rs36017	chr16	56651372-56652730	chr16	55718818	1.244e-05	0.393
MT1L	4500	Hs.458273-S	rs36016	chr16	56651372-56652730	chr16	55720034	1.244e-05	0.393
ZNRF2	223082	GI_40316919-S	rs17754241	chr7	30323922-30407308	chr7	29611560	1.265e-05	0.393
GCM1	8521	GI_45269132-S	rs209510	chr6	52991759-53013624	chr6	53202035	1.267e-05	0.393
LRRC28	123355	GI_33285014-S	rs11247169	chr15	99791651-99926498	chr15	100771660	1.290e-05	0.393
SLC36A3	285641	GI_42476321-S	rs918498	chr5	150655925-150683334	chr5	150459788	1.326e-05	0.393
DNAJB1	3337	GI_5453689-S	rs11085900	chr19	14625581-14629201	chr19	14721259	1.344e-05	0.393
MAX	4149	GI_37577141-I	rs114813	chr14	65472818-65569262	chr14	65294076	1.354e-05	0.393
MAX	4149	GI_37577141-I	rs2649196	chr14	65472818-65569262	chr14	65303251	1.354e-05	0.393
IQUB	154865	GI_32526893-S	rs17144969	chr7	123092235-123174718	chr7	122471381	1.361e-05	0.393
IQUB	154865	GI_32526893-S	rs990625	chr7	123092235-123174718	chr7	122472472	1.361e-05	0.393
IQUB	154865	GI_32526893-S	rs13245302	chr7	123092235-123174718	chr7	122490416	1.361e-05	0.393
C2orf47	79568	GI_13375659-S	rs1374357	chr2	200820039-200828847	chr2	200201605	1.369e-05	0.393
C2orf47	79568	GI_13375659-S	rs3828186	chr2	200820039-200828847	chr2	200214273	1.369e-05	0.393
C2orf47	79568	GI_13375659-S	rs13028839	chr2	200820039-200828847	chr2	200235352	1.369e-05	0.393
C2orf47	79568	GI_13375659-S	rs1348812	chr2	200820039-200828847	chr2	200236425	1.369e-05	0.393
MT1L	4500	Hs.458273-S	rs1345429	chr16	56651372-56652730	chr16	55722850	1.369e-05	0.393
MT1L	4500	Hs.458273-S	rs879519	chr16	56651372-56652730	chr16	55724411	1.369e-05	0.393
MT1L	4500	Hs.458273-S	rs4564560	chr16	56651372-56652730	chr16	55724764	1.369e-05	0.393
LRRC28	123355	GI_33285014-S	rs4246307	chr15	99791651-99926498	chr15	100763824	1.370e-05	0.393
ELP4	26610	GI_21361628-S	rs638196	chr11	31531296-31805329	chr11	30780931	1.401e-05	0.3944
ELP4	26610	GI_21361628-S	rs621897	chr11	31531296-31805329	chr11	30782340	1.401e-05	0.3944
DDX24	57062	GI_14251213-S	rs7141441	chr14	94517267-94547558	chr14	94233400	1.402e-05	0.3944
ITIH5	80760	GI_20127646-S	rs11255431	chr10	7601231-7708961	chr10	7941981	1.424e-05	0.3969
BAZ1A	11177	GI_32967604-A	rs1958050	chr14	35221936-35344853	chr14	34224134	1.447e-05	0.402
DNAJC11	55735	GI_8922628-S	rs2412219	chr1	6694227-6761966	chr1	6987405	1.477e-05	0.4077
GATA3-AS1	399717	GI_42659459-S	rs7918844	chr10	8092412-8095447	chr10	7739796	1.477e-05	0.4077
LOC283440	283440	GI_27499637-S	rs7960297	chr12	2870365-2880835	chr12	2546519	1.484e-05	0.4084
PLAU	5328	GI_4505862-S	rs3862556	chr10	75670861-75677258	chr10	76540987	1.493e-05	0.4091
RNF122	79845	GI_38045930-S	rs10954928	chr8	33405272-33424643	chr8	33573626	1.535e-05	0.4145
RNF122	79845	GI_38045930-S	rs4733168	chr8	33405272-33424643	chr8	33578917	1.535e-05	0.4145
TAF5	6877	GI_21071066-I	rs3740469	chr10	105127723-105148822	chr10	105763026	1.549e-05	0.417
SLC35B3	51000	GI_21361502-S	rs850173	chr6	8413300-8435794	chr6	8573749	1.577e-05	0.4189
SLC35B3	51000	GI_21361502-S	rs850154	chr6	8413300-8435794	chr6	8584311	1.577e-05	0.4189
GPR115	221393	GI_24475872-S	rs17660181	chr6	47666288-47689757	chr6	47987903	1.595e-05	0.4189
GPR115	221393	GI_24475872-S	rs12205869	chr6	47666288-47689757	chr6	48005879	1.595e-05	0.4189
GPR115	221393	GI_24475872-S	rs10456131	chr6	47666288-47689757	chr6	48008899	1.595e-05	0.4189
LRRC28	123355	GI_33285014-S	rs4297664	chr15	99791651-99926498	chr15	100780260	1.628e-05	0.4202
LHX3	8022	GI_30089941-A	rs3762067	chr9	139088095-139096955	chr9	138389740	1.630e-05	0.4202
C3orf20	84077	GI_31542516-S	rs13085837	chr3	14716605-14814543	chr3	15404203	1.698e-05	0.4281
WDR34	89891	GI_34147468-S	rs7863575	chr9	131395939-131419129	chr9	131798561	1.703e-05	0.4281
WDR34	89891	GI_34147468-S	rs11564101	chr9	131395939-131419129	chr9	131799261	1.703e-05	0.4281
WDR34	89891	GI_34147468-S	rs16930845	chr9	131395939-131419129	chr9	131804785	1.703e-05	0.4281
MYO1G	64005	GI_37538413-S	rs12702181	chr7	45002259-45018704	chr7	45945469	1.728e-05	0.4283
B3GAT1	27087	GI_16905509-I	rs2276266	chr11	134248397-134281812	chr11	134009860	1.763e-05	0.4283
B3GAT1	27087	GI_16905509-I	rs10791345	chr11	134248397-134281812	chr11	134012013	1.763e-05	0.4283
C14orf142	84520	GI_21314756-S	rs2064931	chr14	93669236-93673459	chr14	94343998	1.770e-05	0.4283
ETV7	51513	GI_31542589-S	rs831497	chr6	36333970-36355577	chr6	36992192	1.777e-05	0.4283
AFF1	4299	GI_5174572-S	rs1870964	chr4	87856153-88062206	chr4	88724600	1.787e-05	0.4283
NECAP2	55707	GI_39725692-S	rs11260721	chr1	16767166-16786584	chr1	16455052	1.825e-05	0.4326
RPL19	6143	GI_17158042-S	rs2872507	chr17	37356535-37360980	chr17	38040763	1.881e-05	0.4349
RPL19	6143	GI_17158042-S	rs2305480	chr17	37356535-37360980	chr17	38062196	1.881e-05	0.4349
MYH11	4629	GI_13124878-A	rs215100	chr16	15796991-15950887	chr16	16054650	1.883e-05	0.4349
SETBP1	26040	GI_7662121-S	rs2282614	chr18	42260862-42648475	chr18	43429966	1.909e-05	0.4349
RAD51C	5889	GI_17402894-A	rs9303397	chr17	56769962-56811692	chr17	56228003	1.944e-05	0.4349
RAD51C	5889	GI_17402894-A	rs1075009	chr17	56769962-56811692	chr17	56230863	1.944e-05	0.4349
SYNE1	23345	GI_23097307-I	rs9647625	chr6	152442818-152958534	chr6	151638269	1.996e-05	0.4349
LALBA	3906	GI_4504946-S	rs12819124	chr12	48961466-48963829	chr12	48409054	2.012e-05	0.4349
KCNK4	50801	GI_15718766-A	rs503735	chr11	64058792-64067503	chr11	63797679	2.013e-05	0.4349
ACVR1B	91	GI_33598913-I	rs11170279	chr12	52345450-52390863	chr12	53184491	2.050e-05	0.4373
NETO1	81832	GI_20452469-I	rs12605110	chr18	70501274-70532934	chr18	71460438	2.057e-05	0.4373
SSTR5	6755	GI_4557864-S	rs1058474	chr16	1122755-1131454	chr16	2048796	2.090e-05	0.4385
VAV3	10451	GI_21614495-S	rs12124705	chr1	108113781-108507545	chr1	108872823	2.149e-05	0.4385
FAM117A	81558	GI_31543088-S	rs271675	chr17	47787686-47841518	chr17	47980352	2.174e-05	0.4385
LOC100294145	100294145	hmm31766-S	rs9502028	chr6	4292680-4302272	chr6	3607252	2.187e-05	0.4385
NSF	4905	GI_11079227-S	rs17660464	chr17	266211-44834828	chr17	44177993	2.204e-05	0.4385
LOC90246	90246	GI_27497955-S	rs2811491	chr3	128226677-128229429	chr3	128353950	2.207e-05	0.4385
ATP1B3	483	GI_4502280-S	rs10433346	chr3	141595469-141645382	chr3	141444530	2.225e-05	0.4385
TNFRSF4	7293	GI_23312366-S	rs28705211	chr1	1146705-1149548	chr1	900505	2.232e-05	0.4386
UBASH3B	84959	GI_24497611-S	rs12575564	chr11	122526397-122685187	chr11	122936666	2.279e-05	0.4386
EPS8L1	54869	GI_21264607-I	rs7250117	chr19	55587220-55599291	chr19	56066163	2.303e-05	0.4386
DAB2IP	153090	GI_41281682-I	rs12555156	chr9	124505063-124544932	chr9	125024291	2.310e-05	0.4386
GCM1	8521	GI_45269132-S	rs209515	chr6	52991759-53013624	chr6	53205947	2.411e-05	0.4469
LOC100294145	100294145	hmm31766-S	rs6902488	chr6	4292680-4302272	chr6	3584259	2.458e-05	0.4538
SYNE1	23345	GI_23097307-I	rs2813504	chr6	152442818-152958534	chr6	152495843	2.496e-05	0.456
IRAK2	3656	GI_21614547-S	rs11719939	chr3	10206562-10285427	chr3	10457572	2.541e-05	0.4588
ZNF350	59348	GI_31543986-S	rs17716848	chr19	52467592-52490079	chr19	52083507	2.544e-05	0.4588
RASSF4	83937	GI_30474868-I	rs7080655	chr10	45455218-45490172	chr10	45503474	2.544e-05	0.4588
RASSF4	83937	GI_30474868-I	rs10047345	chr10	45455218-45490172	chr10	45537344	2.544e-05	0.4588
TRIP11	9321	GI_10863904-S	rs12433867	chr14	92434242-92506403	chr14	93065083	2.576e-05	0.4628
IQUB	154865	GI_32526893-S	rs17144817	chr7	123092235-123174718	chr7	122404277	2.600e-05	0.4634
MRPL38	64978	GI_26667164-S	rs2131049	chr17	73894723-73901181	chr17	72934425	2.600e-05	0.4634
RPS6KA5	9252	GI_32528296-I	rs3861654	chr14	91360318-91526993	chr14	90583039	2.624e-05	0.4639
RNF17	56163	GI_14277695-A	rs7981441	chr13	25338300-25454058	chr13	24649145	2.626e-05	0.4639
GEN1	348654	GI_32699059-S	rs12477585	chr2	17935176-17966632	chr2	18002459	2.670e-05	0.4656
ILF3-AS1	147727	GI_42558255-S	rs17001200	chr19	10762537-10764548	chr19	11267437	2.704e-05	0.4656
TFIP11	24144	GI_8393258-S	rs4822832	chr22	26887893-26908437	chr22	27387402	2.728e-05	0.4656
TFIP11	24144	GI_8393258-S	rs9613326	chr22	26887893-26908437	chr22	27387695	2.728e-05	0.4656
TFIP11	24144	GI_8393258-S	rs5761894	chr22	26887893-26908437	chr22	27388110	2.728e-05	0.4656
TFIP11	24144	GI_8393258-S	rs9608561	chr22	26887893-26908437	chr22	27390477	2.728e-05	0.4656
STPG2	285555	GI_33457323-S	rs7685841	chr4	98480024-99064391	chr4	97560757	2.761e-05	0.4656
FBLN1	2192	GI_34734061-I	rs7410618	chr22	45898718-45959242	chr22	46487216	2.767e-05	0.4656
FGR	2268	GI_4885234-S	rs2474293	chr1	27938800-27961727	chr1	27755669	2.779e-05	0.4656
FGR	2268	GI_4885234-S	rs17371357	chr1	27938800-27961727	chr1	27772009	2.779e-05	0.4656
FGR	2268	GI_4885234-S	rs6693871	chr1	27938800-27961727	chr1	27786923	2.779e-05	0.4656
FGR	2268	GI_4885234-S	rs7417012	chr1	27938800-27961727	chr1	27792559	2.779e-05	0.4656
FGR	2268	GI_4885234-S	rs6685856	chr1	27938800-27961727	chr1	27800482	2.779e-05	0.4656
LOC284294	284294	GI_27485380-S	rs1505996	chr18	61771324-62090827	chr18	62955369	2.789e-05	0.4656
LOC284294	284294	GI_27485380-S	rs7229797	chr18	61771324-62090827	chr18	62974723	2.789e-05	0.4656
FAIM	55179	GI_8922535-S	rs893703	chr3	138327541-138352213	chr3	139250649	2.807e-05	0.4656
FAIM	55179	GI_8922535-S	rs12493507	chr3	138327541-138352213	chr3	139261618	2.807e-05	0.4656
MYH8	4626	GI_4505300-S	rs2904910	chr17	10293641-10325267	chr17	10074301	2.871e-05	0.4689
PRMT3	10196	GI_29743852-S	rs2282661	chr11	20409075-20530879	chr11	20692208	2.880e-05	0.4689
SNX24	28966	GI_7662654-S	rs255628	chr5	122181159-122344902	chr5	122607023	2.883e-05	0.4689
SNX24	28966	GI_7662654-S	rs7721709	chr5	122181159-122344902	chr5	122610019	2.883e-05	0.4689
ANKRD26	22852	GI_42659544-S	rs1334893	chr10	27293044-27389427	chr10	27693305	2.942e-05	0.4725
ANKRD26	22852	GI_42659544-S	rs2484191	chr10	27293044-27389427	chr10	27694764	2.942e-05	0.4725
ANKRD26	22852	GI_42659544-S	rs650550	chr10	27293044-27389427	chr10	27744338	2.942e-05	0.4725
ABCD4	5826	GI_10947128-A	rs7155613	chr14	74751979-74769767	chr14	74087235	2.950e-05	0.4725
STPG2	285555	GI_33457323-S	rs10010351	chr4	98480024-99064391	chr4	97554148	2.962e-05	0.4725
ADRBK2	157	GI_6138972-S	rs6004268	chr22	25960860-26125258	chr22	25161574	2.973e-05	0.4725
PYGL	5836	GI_42476165-S	rs1956588	chr14	51371934-51411248	chr14	52049190	2.980e-05	0.4725
UGT3A1	133688	GI_24432082-S	rs9687411	chr5	35953190-35991535	chr5	34994600	3.000e-05	0.4725
TJP3	27134	GI_10092690-S	rs350896	chr19	3708334-3750811	chr19	4112988	3.034e-05	0.4741
TRAF6	7189	GI_22027628-A	rs10836509	chr11	36505316-36531863	chr11	36177369	3.044e-05	0.4745
KIF5A	3798	GI_45446748-S	rs4759273	chr12	57943846-57978554	chr12	57444567	3.048e-05	0.4745
RGS3	5998	GI_18644735-I	rs7852787	chr9	116263706-116360023	chr9	116680454	3.066e-05	0.4753
SRSF10	10772	GI_16905515-A	rs28705211	chr1	36272-50281	chr1	900505	3.087e-05	0.4753
ROBO3	64221	GI_37540696-S	rs2845853	chr11	124735304-124751370	chr11	125376063	3.089e-05	0.4753
ADAM12	8038	GI_13259517-I	rs7068057	chr10	127702901-128077127	chr10	128880582	3.114e-05	0.4753
C4orf26	152816	GI_31341915-S	rs11097054	chr4	76481257-76491103	chr4	75614126	3.135e-05	0.4753
UBE2D2	7322	GI_33188457-A	rs3924257	chr5	138940750-139008018	chr5	138753725	3.159e-05	0.4753
RARG	5916	GI_38505166-S	rs2608017	chr12	53604349-53626040	chr12	52675917	3.162e-05	0.4753
RARG	5916	GI_38505166-S	rs6580873	chr12	53604349-53626040	chr12	52681925	3.162e-05	0.4753
HELQ	113510	GI_19525732-S	rs17353688	chr4	84328498-84377025	chr4	83613357	3.186e-05	0.4765
ACTL6A	86	GI_30089996-A	rs4626080	chr3	179280707-179306193	chr3	178502618	3.242e-05	0.4798
HDDC2	51020	GI_7705623-S	rs7756906	chr6	125596495-125623282	chr6	125682978	3.259e-05	0.4798
ADCY10	55811	GI_21614540-S	rs12041287	chr1	167778624-167883453	chr1	167052988	3.269e-05	0.4798
ZNF577	84765	GI_14249251-S	rs10500308	chr19	52374550-52391229	chr19	52108930	3.278e-05	0.4803
LSP1	4046	GI_10880978-S	rs2521263	chr11	1874199-1913493	chr11	2308762	3.318e-05	0.4833
WDR96	80217	hmm574-S	rs4918049	chr10	105889645-105992120	chr10	105541586	3.331e-05	0.4833
WDR96	80217	hmm574-S	rs911543	chr10	105889645-105992120	chr10	105546851	3.331e-05	0.4833
SCIMP	388325	GI_42661075-S	rs2286670	chr17	5112215-5138155	chr17	4718027	3.359e-05	0.4849
FAM217A	222826	GI_27734860-S	rs1023017	chr6	4068592-4079457	chr6	4391872	3.382e-05	0.4866
ADTRP	84830	GI_14249371-S	rs2179179	chr6	11713887-11779280	chr6	11346572	3.445e-05	0.488
UBASH3B	84959	GI_24497611-S	rs1841580	chr11	122526397-122685187	chr11	122926664	3.461e-05	0.488
UBASH3B	84959	GI_24497611-S	rs11218941	chr11	122526397-122685187	chr11	122932409	3.461e-05	0.488
ZDHHC16	84287	GI_37594446-A	rs4359141	chr10	99205929-99217127	chr10	99554180	3.499e-05	0.488
AFF1	4299	GI_5174572-S	rs1054628	chr4	87856153-88062206	chr4	88732911	3.510e-05	0.488
TUBGCP3	10426	GI_34222302-S	rs17120218	chr13	113139327-113242481	chr13	113164017	3.600e-05	0.4936
LIG4	3981	GI_23199992-S	rs966804	chr13	108859791-108870716	chr13	109409338	3.637e-05	0.4966
DCLK1	9201	GI_42544237-S	rs3904095	chr13	36342788-36705514	chr13	37684851	3.638e-05	0.4966
STPG2	285555	GI_33457323-S	rs6856278	chr4	98480024-99064391	chr4	97568242	3.646e-05	0.4966
ST8SIA1	6489	GI_28373095-S	rs4964029	chr12	22346324-22487648	chr12	23033438	3.674e-05	0.4966
ST8SIA1	6489	GI_28373095-S	rs7136118	chr12	22346324-22487648	chr12	23035313	3.674e-05	0.4966
MAX	4149	GI_37577141-I	rs1570295	chr14	65472818-65569262	chr14	65310367	3.703e-05	0.4966
SNAP25	6616	GI_18765734-A	rs6057009	chr20	10199476-10288066	chr20	9892327	3.741e-05	0.497
SNAP25	6616	GI_18765734-A	rs6057017	chr20	10199476-10288066	chr20	9896614	3.741e-05	0.497
INSIG1	3638	GI_38327528-I	rs1014851	chr7	155089485-155101945	chr7	155980396	3.780e-05	0.497
ZNF532	55205	GI_24475845-S	rs1551247	chr18	56530060-56653709	chr18	55929965	3.801e-05	0.497
DDX17	10521	GI_38201711-A	rs2285179	chr22	38879442-38902345	chr22	38211954	3.806e-05	0.497
STK31	56164	GI_14602442-I	rs6961227	chr7	23749785-23872130	chr7	24051817	3.814e-05	0.497
C4orf48	401115	GI_37540588-S	rs1751848	chr4	2043719-2045697	chr4	2804476	3.868e-05	0.497
INO80D	54891	GI_38488717-S	rs1990810	chr2	206858444-206950906	chr2	207897877	3.874e-05	0.497
IL25	64806	GI_27477079-I	rs8008860	chr14	23842069-23845612	chr14	23264270	3.879e-05	0.497
PRAMEF7	441871	hmm25273-S	rs876931	chr1	12977512-12980233	chr1	13944568	3.887e-05	0.4971
ZNF10	7556	GI_38045950-S	rs1278610	chr12	133707213-133736049	chr12	133511966	3.926e-05	0.4995
CEBPA	1050	GI_28872793-S	rs8109247	chr19	33790839-33793430	chr19	33490685	3.948e-05	0.4995
LOC100506393	100506393	Hs.450849-S	rs10770677	chr12	20167618-20251802	chr12	20770487	3.960e-05	0.4999
