# Supplementary material for: Novel Insights into the Regulatory Architecture of CD4+ T Cells in Rheumatoid Arthritis
Source: PLoS One. 2014 Jun 24;9(6):e100690. doi: 10.1371/journal.pone.0100690 (PMC4069080; doi:10.1371/journal.pone.0100690)
Supplement: Table S5 — Trans associations in CD4+ T cells for M12 module genes (P<1e-5). Abbreviations: Gene chr, Chromosomal location of the expressed gene; Gene coord, Coordinates of the expressed gene; Bp, Base pair; SNP chr, Chromosomal location of the SNP; SNP coord, Coordinates of the SNP; Beta, Slope coefficient; FDR, P-value False Discovery Rate. (XLS) [file pone.0100690.s005.xls]

## Sheet: TableS5
Table S5. Trans associations in CD4+ T cells for M12 module genes (P<1e-5).
GENE SYMBOL	ENTREZ ID	ILLUMINA GENE ID	SNP	GENE CHR	GENE COORD. (bp)	SNP CHR	SNP COORD. (bp)	BETA	P-VALUE	FDR
KIAA0101	9768	GI_40255243-S	rs3862556	chr15	64657210-64673702	chr10	76540987	-0.924	2.433e-08	0.0464
KIAA0101	9768	GI_40255243-S	rs711114	chr15	64657210-64673702	chr12	78003541	-0.847	5.08e-08	0.0485
BIRC5	332	GI_4502144-S	rs10283761	chr17	76210276-76221716	chr9	26755930	-0.345	5.349e-08	0.0485
KIAA0101	9768	GI_40255243-S	rs2513046	chr15	64657210-64673702	chr11	62236094	-0.999	6.02e-08	0.0485
KIAA0101	9768	GI_40255243-S	rs9561023	chr15	64657210-64673702	chr13	93022401	-0.999	6.02e-08	0.0485
KIAA0101	9768	GI_40255243-S	rs17009383	chr15	64657210-64673702	chr3	21771769	-0.573	7.381e-08	0.0485
KIAA0101	9768	GI_40255243-S	rs4806933	chr15	64657210-64673702	chr19	3414020	-0.727	1.685e-07	0.0804
KIAA0101	9768	GI_40255243-S	rs4745758	chr15	64657210-64673702	chr10	76568257	-0.814	4.798e-07	0.0959
KIAA0101	9768	GI_40255243-S	rs11001178	chr15	64657210-64673702	chr10	76601805	-0.814	4.798e-07	0.0959
KIAA0101	9768	GI_40255243-S	rs10824245	chr15	64657210-64673702	chr10	76666799	-0.814	4.798e-07	0.0959
KIAA0101	9768	GI_40255243-S	rs736086	chr15	64657210-64673702	chr10	76683785	-0.814	4.798e-07	0.0959
KIAA0101	9768	GI_40255243-S	rs4746248	chr15	64657210-64673702	chr10	76705881	-0.814	4.798e-07	0.0959
KIAA0101	9768	GI_40255243-S	rs17101861	chr15	64657210-64673702	chr14	34232772	-0.873	5.049e-07	0.0959
KIAA0101	9768	GI_40255243-S	rs7046685	chr15	64657210-64673702	chr9	28659143	-0.873	5.049e-07	0.0959
KIAA0101	9768	GI_40255243-S	rs12341535	chr15	64657210-64673702	chr9	28663042	-0.873	5.049e-07	0.0959
CDK1	983	GI_27886643-A	rs6756606	chr10	62538211-62554610	chr2	178700057	-0.688	5.2e-07	0.0959
CDK1	983	GI_27886643-A	rs10497482	chr10	62538211-62554610	chr2	178805428	-0.688	5.2e-07	0.0959
KIAA0101	9768	GI_40255243-S	rs6756606	chr15	64657210-64673702	chr2	178700057	-0.955	5.526e-07	0.0959
KIAA0101	9768	GI_40255243-S	rs10497482	chr15	64657210-64673702	chr2	178805428	-0.955	5.526e-07	0.0959
BIRC5	332	GI_4502144-S	rs2714384	chr17	76210276-76221716	chr18	25302948	-0.348	6.431e-07	0.0995
BIRC5	332	GI_4502144-S	rs2617950	chr17	76210276-76221716	chr18	25309414	-0.348	6.431e-07	0.0995
BIRC5	332	GI_4502144-S	rs2851757	chr17	76210276-76221716	chr18	25313101	-0.348	6.431e-07	0.0995
BIRC5	332	GI_4502144-S	rs11037574	chr17	76210276-76221716	chr11	43726211	-0.348	8.967e-07	0.1284
CDC45	8318	GI_34335230-S	rs6756606	chr22	19467413-19508135	chr2	178700057	-0.556	1.379e-06	0.1465
CDC45	8318	GI_34335230-S	rs10497482	chr22	19467413-19508135	chr2	178805428	-0.556	1.379e-06	0.1465
CDC45	8318	GI_34335230-S	rs4662165	chr22	19467413-19508135	chr1	83260379	-0.334	1.594e-06	0.1521
CDK1	983	GI_27886643-A	rs4662165	chr10	62538211-62554610	chr1	83260379	-0.403	1.851e-06	0.1710
TYROBP	7305	GI_38158004-A	rs4950091	chr19	36395302-36399211	chr1	96464512	-0.932	2.133e-06	0.1846
CDK1	983	GI_27886643-A	rs12568675	chr10	62538211-62554610	chr1	85924464	-0.612	2.139e-06	0.1846
KIAA0101	9768	GI_40255243-S	rs819838	chr15	64657210-64673702	chr3	155677475	-0.545	2.159e-06	0.1846
KIAA0101	9768	GI_40255243-S	rs1516500	chr15	64657210-64673702	chr3	155685093	-0.545	2.159e-06	0.1846
KIAA0101	9768	GI_40255243-S	rs819856	chr15	64657210-64673702	chr3	155688027	-0.545	2.159e-06	0.1846
TYROBP	7305	GI_38158004-A	rs943005	chr19	36395302-36399211	chr6	50865820	-1194	2.311e-06	0.1867
TYROBP	7305	GI_38158004-A	rs4715210	chr19	36395302-36399211	chr6	50897251	-1194	2.311e-06	0.1867
BIRC5	332	GI_4502144-S	rs6988232	chr17	76210276-76221716	chr8	121630172	-0.370	2.463e-06	0.1871
BIRC5	332	GI_4502144-S	rs3862556	chr17	76210276-76221716	chr10	76540987	-0.339	2.52e-06	0.1871
CDC45	8318	GI_34335230-S	rs9995524	chr22	19467413-19508135	chr4	21913523	-0.316	2.625e-06	0.1871
CDC45	8318	GI_34335230-S	rs727633	chr22	19467413-19508135	chr4	21920543	-0.316	2.625e-06	0.1871
CDC45	8318	GI_34335230-S	rs10938866	chr22	19467413-19508135	chr4	21922674	-0.316	2.625e-06	0.1871
CDK1	983	GI_27886643-A	rs6113720	chr10	62538211-62554610	chr20	2309625	-0.661	2.791e-06	0.1871
CDK1	983	GI_27886643-A	rs1393116	chr10	62538211-62554610	chr5	4755824	-0.661	2.791e-06	0.1871
CDK1	983	GI_27886643-A	rs17385833	chr10	62538211-62554610	chr8	27594779	-0.661	2.791e-06	0.1871
CDK1	983	GI_27886643-A	rs1870587	chr10	62538211-62554610	chr8	27715116	-0.661	2.791e-06	0.1871
CDK1	983	GI_27886643-A	rs4537259	chr10	62538211-62554610	chr8	27718300	-0.661	2.791e-06	0.1871
BIRC5	332	GI_4502144-S	rs10500230	chr17	76210276-76221716	chr19	28479773	-0.215	2.947e-06	0.1871
TYROBP	7305	GI_38158004-A	rs956283	chr19	36395302-36399211	chr15	58085632	-1250	3.16e-06	0.1871
KIAA0101	9768	GI_40255243-S	rs7819976	chr15	64657210-64673702	chr8	3093985	-0.519	3.224e-06	0.1871
CD4	920	GI_21314613-S	rs9506370	chr12	6898637-6929976	chr13	20328143	0.302	3.332e-06	0.1871
CD4	920	GI_21314613-S	rs9508901	chr12	6898637-6929976	chr13	20377448	0.302	3.332e-06	0.1871
CD4	920	GI_21314613-S	rs3783036	chr12	6898637-6929976	chr13	20436506	0.302	3.332e-06	0.1871
CD4	920	GI_21314613-S	rs711831	chr12	6898637-6929976	chr13	20438883	0.302	3.332e-06	0.1871
CD4	920	GI_21314613-S	rs9552026	chr12	6898637-6929976	chr13	20442879	0.302	3.332e-06	0.1871
CD4	920	GI_21314613-S	rs9506393	chr12	6898637-6929976	chr13	20470071	0.302	3.332e-06	0.1871
TYROBP	7305	GI_38158004-A	rs11631444	chr19	36395302-36399211	chr15	27668224	-0.756	3.386e-06	0.1871
CDK1	983	GI_27886643-A	rs4730922	chr10	62538211-62554610	chr7	119161743	-0.341	3.39e-06	0.1871
CDK1	983	GI_27886643-A	rs836838	chr10	62538211-62554610	chr3	122834810	-0.388	3.405e-06	0.1871
CDK1	983	GI_27886643-A	rs702030	chr10	62538211-62554610	chr3	122848468	-0.388	3.405e-06	0.1871
KIAA0101	9768	GI_40255243-S	rs11001170	chr15	64657210-64673702	chr10	76568774	-0.834	3.488e-06	0.1871
KIAA0101	9768	GI_40255243-S	rs12219303	chr15	64657210-64673702	chr10	76618808	-0.834	3.488e-06	0.1871
KIAA0101	9768	GI_40255243-S	rs11001211	chr15	64657210-64673702	chr10	76700844	-0.834	3.488e-06	0.1871
KIAA0101	9768	GI_40255243-S	rs1551068	chr15	64657210-64673702	chr10	76726096	-0.834	3.488e-06	0.1871
KIAA0101	9768	GI_40255243-S	rs11001239	chr15	64657210-64673702	chr10	76757407	-0.834	3.488e-06	0.1871
BIRC5	332	GI_4502144-S	rs17620912	chr17	76210276-76221716	chr19	28460549	-0.214	3.496e-06	0.1871
CD4	920	GI_21314613-S	rs3742147	chr12	6898637-6929976	chr13	20263014	0.291	3.626e-06	0.1905
CD4	920	GI_21314613-S	rs9506359	chr12	6898637-6929976	chr13	20274844	0.291	3.626e-06	0.1905
TYROBP	7305	GI_38158004-A	rs7705905	chr19	36395302-36399211	chr5	115321484	1099	3.684e-06	0.1918
BIRC5	332	GI_4502144-S	rs2446718	chr17	76210276-76221716	chr10	61012087	-0.191	3.73e-06	0.1924
BIRC5	332	GI_4502144-S	rs10751789	chr17	76210276-76221716	chr10	1073684	-0.213	3.79e-06	0.1938
BIRC5	332	GI_4502144-S	rs11006410	chr17	76210276-76221716	chr10	61000602	-0.193	3.865e-06	0.1947
CDC45	8318	GI_34335230-S	rs10823571	chr22	19467413-19508135	chr10	72316867	-0.459	4.198e-06	0.2003
BIRC5	332	GI_4502144-S	rs2513046	chr17	76210276-76221716	chr11	62236094	-0.366	4.232e-06	0.2003
BIRC5	332	GI_4502144-S	rs9561023	chr17	76210276-76221716	chr13	93022401	-0.366	4.232e-06	0.2003
CDK1	983	GI_27886643-A	rs11102140	chr10	62538211-62554610	chr1	111172413	-0.553	4.884e-06	0.2292
CD4	920	GI_21314613-S	rs9508836	chr12	6898637-6929976	chr13	20252093	0.298	5.107e-06	0.2342
CD4	920	GI_21314613-S	rs3783039	chr12	6898637-6929976	chr13	20302974	0.298	5.107e-06	0.2342
KIAA0101	9768	GI_40255243-S	rs7863575	chr15	64657210-64673702	chr9	131798561	-0.825	5.194e-06	0.2342
KIAA0101	9768	GI_40255243-S	rs11564101	chr15	64657210-64673702	chr9	131799261	-0.825	5.194e-06	0.2342
KIAA0101	9768	GI_40255243-S	rs16930845	chr15	64657210-64673702	chr9	131804785	-0.825	5.194e-06	0.2342
CDK1	983	GI_27886643-A	rs6053870	chr10	62538211-62554610	chr20	6050478	-0.383	5.581e-06	0.2403
CDK1	983	GI_27886643-A	rs1059391	chr10	62538211-62554610	chr20	6056356	-0.383	5.581e-06	0.2403
CDC45	8318	GI_34335230-S	rs836838	chr22	19467413-19508135	chr3	122834810	-0.316	5.882e-06	0.2440
CDC45	8318	GI_34335230-S	rs702030	chr22	19467413-19508135	chr3	122848468	-0.316	5.882e-06	0.2440
BIRC5	332	GI_4502144-S	rs13219521	chr17	76210276-76221716	chr6	104319209	-0.204	6.167e-06	0.2507
BIRC5	332	GI_4502144-S	rs4806933	chr17	76210276-76221716	chr19	3414020	-0.268	6.173e-06	0.2507
BIRC5	332	GI_4502144-S	rs9257319	chr17	76210276-76221716	chr6	28851637	-0.290	6.543e-06	0.2620
BIRC5	332	GI_4502144-S	rs2071789	chr17	76210276-76221716	chr6	28912076	-0.290	6.543e-06	0.2620
CDK1	983	GI_27886643-A	rs7826090	chr10	62538211-62554610	chr8	109288442	-0.333	6.971e-06	0.2762
TSPO	706	GI_21536443-A	rs4850051	chr22	43547519-43559248	chr2	4141080	-0.547	7.34e-06	0.2812
TYROBP	7305	GI_38158004-A	rs6581191	chr19	36395302-36399211	chr12	58875698	-0.766	7.413e-06	0.2812
CD4	920	GI_21314613-S	rs7733611	chr12	6898637-6929976	chr5	125663367	0.279	7.621e-06	0.2812
BIRC5	332	GI_4502144-S	rs13278871	chr17	76210276-76221716	chr8	53445500	-0.279	7.661e-06	0.2812
CDK1	983	GI_27886643-A	rs4149299	chr10	62538211-62554610	chr9	107600251	-0.586	8.131e-06	0.2815
CDK1	983	GI_27886643-A	rs2274873	chr10	62538211-62554610	chr9	107602678	-0.586	8.131e-06	0.2815
CDK1	983	GI_27886643-A	rs4149298	chr10	62538211-62554610	chr9	107603043	-0.586	8.131e-06	0.2815
CDK1	983	GI_27886643-A	rs4149297	chr10	62538211-62554610	chr9	107604104	-0.586	8.131e-06	0.2815
BIRC5	332	GI_4502144-S	rs4745758	chr17	76210276-76221716	chr10	76568257	-0.304	8.163e-06	0.2815
BIRC5	332	GI_4502144-S	rs11001178	chr17	76210276-76221716	chr10	76601805	-0.304	8.163e-06	0.2815
BIRC5	332	GI_4502144-S	rs10824245	chr17	76210276-76221716	chr10	76666799	-0.304	8.163e-06	0.2815
BIRC5	332	GI_4502144-S	rs736086	chr17	76210276-76221716	chr10	76683785	-0.304	8.163e-06	0.2815
BIRC5	332	GI_4502144-S	rs4746248	chr17	76210276-76221716	chr10	76705881	-0.304	8.163e-06	0.2815
CDK1	983	GI_27886643-A	rs2281389	chr10	62538211-62554610	chr6	33059796	-0.590	8.262e-06	0.2833
KIAA0101	9768	GI_40255243-S	rs12496312	chr15	64657210-64673702	chr3	73627014	-0.814	8.43e-06	0.2856
KIAA0101	9768	GI_40255243-S	rs4234183	chr15	64657210-64673702	chr3	73643655	-0.814	8.43e-06	0.2856
TYROBP	7305	GI_38158004-A	rs281216	chr19	36395302-36399211	chr15	47708579	-1431	8.698e-06	0.2871
TYROBP	7305	GI_38158004-A	rs40725	chr19	36395302-36399211	chr5	9385813	-1431	8.698e-06	0.2871
BIRC5	332	GI_4502144-S	rs6756606	chr17	76210276-76221716	chr2	178700057	-0.357	8.868e-06	0.2871
BIRC5	332	GI_4502144-S	rs10497482	chr17	76210276-76221716	chr2	178805428	-0.357	8.868e-06	0.2871
CDK1	983	GI_27886643-A	rs10823571	chr10	62538211-62554610	chr10	72316867	-0.544	8.868e-06	0.2871
CD4	920	GI_21314613-S	rs295839	chr12	6898637-6929976	chr17	35169199	0.285	8.886e-06	0.2871
CDK1	983	GI_27886643-A	rs9995524	chr10	62538211-62554610	chr4	21913523	-0.370	9.028e-06	0.2871
CDK1	983	GI_27886643-A	rs727633	chr10	62538211-62554610	chr4	21920543	-0.370	9.028e-06	0.2871
CDK1	983	GI_27886643-A	rs10938866	chr10	62538211-62554610	chr4	21922674	-0.370	9.028e-06	0.2871
BIRC5	332	GI_4502144-S	rs12040622	chr17	76210276-76221716	chr1	116333773	-0.206	9.384e-06	0.2871
CDC45	8318	GI_34335230-S	rs11102140	chr22	19467413-19508135	chr1	111172413	-0.448	9.543e-06	0.2871
KIAA0101	9768	GI_40255243-S	rs6113720	chr15	64657210-64673702	chr20	2309625	-0.889	9.581e-06	0.2871
KIAA0101	9768	GI_40255243-S	rs1393116	chr15	64657210-64673702	chr5	4755824	-0.889	9.581e-06	0.2871
KIAA0101	9768	GI_40255243-S	rs17385833	chr15	64657210-64673702	chr8	27594779	-0.889	9.581e-06	0.2871
KIAA0101	9768	GI_40255243-S	rs1870587	chr15	64657210-64673702	chr8	27715116	-0.889	9.581e-06	0.2871
KIAA0101	9768	GI_40255243-S	rs4537259	chr15	64657210-64673702	chr8	27718300	-0.889	9.581e-06	0.2871
KIAA0101	9768	GI_40255243-S	rs10500230	chr15	64657210-64673702	chr19	28479773	-0.520	9.669e-06	0.2871
CDK1	983	GI_16306490-I	rs797348	chr10	62538211-62554610	chr14	34637150	-0.212	9.687e-06	0.2871
CDC45	8318	GI_34335230-S	rs12568675	chr22	19467413-19508135	chr1	85924464	-0.485	9.766e-06	0.2871
