# Supplementary material for: Novel Insights into the Regulatory Architecture of CD4+ T Cells in Rheumatoid Arthritis
Source: PLoS One. 2014 Jun 24;9(6):e100690. doi: 10.1371/journal.pone.0100690 (PMC4069080; doi:10.1371/journal.pone.0100690)
Supplement: Table S6 — Cis -1Mb associations in CD4+ T cells (P<5e-2) that were used to characterize the gene regulatory profiles. Abbreviations: Gene chr, Chromosomal location of the expressed gene; Gene coord, Coordinates of the expressed gene; Bp, Base pair; SNP chr, Chromosomal location of the SNP; SNP coord, Coordinates of the SNP; Beta, Slope coefficient; FDR, P-value False Discovery Rate. (XLS) [file pone.0100690.s006.xls]

## Sheet: TableS6
Table S6. Cis-1Mb associations in CD4+ T cells (P<5e-2) that were used to characterize the gene regulatory profiles.
GENE SYMBOL	ENTREZ ID	ILLUMINA GENE ID	SNP	GENE CHR	GENE COORD. (bp)	SNP CHR	SNP COORD. (bp)	BETA	P-VALUE	FDR
TRAF6	7189	GI_22027628-A	rs10768189	chr11	36505316-36531863	chr11	36154122	0.187	4.471e-06	0.2906
TRAF6	7189	GI_22027628-A	rs10836509	chr11	36505316-36531863	chr11	36177369	0.186	3.045e-05	0.4541
ITPR3	3710	GI_4504794-S	rs649775	chr6	33589155-33664348	chr6	33684313	0.467	4.899e-05	0.4541
CDKN1A	1026	GI_17978494-I	rs7773994	chr6	36646486-36655116	chr6	37572144	-0.116	5.919e-05	0.4541
TRAF6	7189	GI_22027628-A	rs7924470	chr11	36505316-36531863	chr11	36178902	-0.156	6.289e-05	0.4541
ICAM1	3383	GI_4557877-S	rs17001200	chr19	10381516-10397291	chr19	11267437	-0.418	7.877e-05	0.5119
IRS1	3667	GI_5031804-S	rs7585777	chr2	227596032-227663506	chr2	228547823	-0.211	0.0001	0.573
TGFBR2	7048	GI_23308726-S	rs2043136	chr3	30647993-30735633	chr3	30720304	0.127	0.0001	0.573
IL12RB2	3595	GI_24497441-S	rs787486	chr1	67773046-67862583	chr1	68090386	-0.161	0.0002	0.5895
RORA	6095	Hs.37648-S	rs12443115	chr15	60780482-61521502	chr15	60470242	-0.192	0.0002	0.5895
CAMK2A	815	GI_25952117-A	rs871269	chr5	149599053-149669403	chr5	150432388	-0.185	0.0002	0.6226
SHC1	6464	GI_34147725-I	rs7514452	chr1	154934773-154946959	chr1	154438084	0.116	0.0002	0.6226
TRAF6	7189	GI_22027628-A	rs871429	chr11	36505316-36531863	chr11	36226559	0.179	0.0003	0.6226
PRDM1	639	GI_33946273-I	rs665791	chr6	106546736-106557814	chr6	106674850	0.199	0.0003	0.6226
PRDM1	639	GI_33946273-I	rs1475270	chr6	106546736-106557814	chr6	106687379	0.199	0.0003	0.6226
PRDM1	639	GI_33946273-I	rs597443	chr6	106546736-106557814	chr6	106769642	0.199	0.0003	0.6226
TGFBR2	7048	GI_23308726-S	rs3773650	chr3	30647993-30735633	chr3	30718429	0.127	0.0003	0.6298
RORA	6095	Hs.37648-S	rs1551347	chr15	60780482-61521502	chr15	60666228	-0.281	0.0003	0.6298
IRF1	3659	GI_4504720-S	rs17628229	chr5	131817300-131826465	chr5	132693330	0.334	0.0003	0.6298
IL18	3606	GI_27502389-S	rs1245082	chr11	112013973-112034840	chr11	112987874	-0.873	0.0003	0.6298
IL18	3606	GI_27502389-S	rs7939805	chr11	112013973-112034840	chr11	113032906	-0.873	0.0003	0.6298
CBL	867	GI_4885116-S	rs2715881	chr11	119076985-119178859	chr11	120126277	0.102	0.0003	0.6298
IRF9	10379	GI_25282406-S	rs1952410	chr14	24630421-24635774	chr14	24195422	0.259	0.0004	0.6498
IL17B	27190	GI_27477077-S	rs4277904	chr5	148753829-148758838	chr5	148579137	-0.081	0.0005	0.6498
IL17B	27190	GI_27477077-S	rs10463421	chr5	148753829-148758838	chr5	148581458	-0.081	0.0005	0.6498
IL17B	27190	GI_27477077-S	rs2918285	chr5	148753829-148758838	chr5	148587553	-0.081	0.0005	0.6498
SRC	6714	GI_38202216-A	rs12479593	chr20	35973087-36033821	chr20	36116990	0.147	0.0005	0.6498
SHC1	6464	GI_34147725-A	rs3806256	chr1	154934773-154946959	chr1	155035611	-0.125	0.0005	0.6498
SPRED2	200734	GI_32401444-S	rs11126064	chr2	65537984-65659656	chr2	66142233	-0.41	0.0005	0.6498
SPRED2	200734	GI_32401444-S	rs755616	chr2	65537984-65659656	chr2	66146933	-0.41	0.0005	0.6498
SPRED2	200734	GI_32401444-S	rs12233229	chr2	65537984-65659656	chr2	66170081	-0.41	0.0005	0.6498
PRDM1	639	GI_33946273-I	rs9480578	chr6	106546736-106557814	chr6	105978666	0.281	0.0005	0.6498
CDKN1A	1026	GI_17978494-I	rs1776438	chr6	36646486-36655116	chr6	37553497	-0.101	0.0006	0.6498
IL6R	3570	GI_31317248-A	rs6426905	chr1	154377668-154441926	chr1	154706620	-0.354	0.0006	0.6498
STAT1	6772	GI_21536299-I	rs1263117	chr2	191833761-191878976	chr2	191613379	0.318	0.0006	0.6563
STAT1	6772	GI_21536299-I	rs13422305	chr2	191833761-191878976	chr2	191633864	0.318	0.0006	0.6563
STAT1	6772	GI_21536299-I	rs13383869	chr2	191833761-191878976	chr2	191634356	0.318	0.0006	0.6563
TRAF6	7189	GI_22027628-A	rs7117000	chr11	36505316-36531863	chr11	36147644	0.138	0.0007	0.6633
SOCS3	9021	GI_45439351-S	rs17773842	chr17	76352858-76356158	chr17	76135402	0.166	0.0007	0.6633
PRDM1	639	GI_33946273-I	rs12197000	chr6	106546736-106557814	chr6	106778072	0.171	0.0007	0.6705
ITPR2	3709	GI_4504792-S	rs17497606	chr12	26488284-26986131	chr12	27494449	0.099	0.0007	0.6803
RORA	6095	GI_19743904-A	rs12593278	chr15	60780482-61521502	chr15	62129809	0.154	0.0008	0.6815
IL12B	3593	GI_24497437-S	rs4921468	chr5	158741790-158757481	chr5	158735933	-0.271	0.0008	0.6815
SOCS1	8651	GI_4507232-S	rs16957347	chr16	11348273-11350039	chr16	10589261	-0.811	0.0008	0.6815
IRS1	3667	GI_5031804-S	rs4973216	chr2	227596032-227663506	chr2	228561253	-0.188	0.0008	0.6976
IL12RB1	3594	GI_5031784-I	rs2303818	chr19	18170370-18197697	chr19	17355549	-0.249	0.0008	0.6976
IL17B	27190	GI_27477077-S	rs13174812	chr5	148753829-148758838	chr5	148593472	-0.073	0.001	0.7556
CBL	867	GI_4885116-S	rs1941411	chr11	119076985-119178859	chr11	120130512	0.093	0.001	0.7556
JAK1	3716	GI_4504802-S	rs11208377	chr1	65298905-65432187	chr1	64647608	-0.354	0.001	0.7556
CDKN1A	1026	GI_17978494-I	rs10510137	chr6	36646486-36655116	chr6	37569632	0.123	0.001	0.7556
CDKN1A	1026	GI_17978494-I	rs9470642	chr6	36646486-36655116	chr6	37571453	0.123	0.001	0.7556
ICAM1	3383	GI_4557877-S	rs4508523	chr19	10381516-10397291	chr19	11226944	-0.28	0.0011	0.7606
TGFBR2	7048	GI_23308726-S	rs2372212	chr3	30647993-30735633	chr3	30721201	0.115	0.0011	0.7606
IL2RA	3559	GI_4557666-S	rs1041226	chr10	6052656-6104333	chr10	6643851	-0.176	0.0011	0.7679
PIAS2	9063	GI_27532983-A	rs7227508	chr18	44390022-44497495	chr18	43616784	0.108	0.0012	0.7679
PIAS2	9063	GI_27532983-A	rs7231846	chr18	44390022-44497495	chr18	43617872	0.108	0.0012	0.7679
IL5	3567	GI_28559032-S	rs25736	chr5	131877135-131879214	chr5	132735222	0.102	0.0012	0.7735
PTPN22	26191	GI_15619017-A	rs2629824	chr1	114356432-114414375	chr1	114687316	-0.158	0.0012	0.8012
IL2RB	3560	GI_23238195-S	rs4821638	chr22	37521879-37545962	chr22	37751698	-0.222	0.0013	0.8012
SMAD3	4088	GI_7661691-S	rs7163945	chr15	67358194-67487533	chr15	67231181	0.329	0.0013	0.8012
ICAM1	3383	GI_4557877-S	rs4804146	chr19	10381516-10397291	chr19	11256176	-0.275	0.0013	0.8012
AFAP1	60312	GI_40807505-A	rs4696732	chr4	7760439-7941653	chr4	8033388	0.257	0.0014	0.8012
SHC4	399694	hmm3805-S	rs12898878	chr15	49115933-49255641	chr15	49238430	-0.087	0.0014	0.8012
JAK1	3716	GI_4504802-S	rs11208387	chr1	65298905-65432187	chr1	64706743	-0.727	0.0015	0.8012
JAK1	3716	GI_4504802-S	rs11588217	chr1	65298905-65432187	chr1	64727239	-0.727	0.0015	0.8012
PDLIM2	64236	GI_40288186-A	rs922810	chr8	22436253-22451810	chr8	22438313	0.373	0.0015	0.8012
TGFB2	7042	GI_4507462-S	rs7540766	chr1	218518675-218617961	chr1	219088165	-0.078	0.0015	0.8012
IL2RA	3559	GI_4557666-S	rs7895774	chr10	6052656-6104333	chr10	6510534	-0.126	0.0015	0.8012
SRC	6714	GI_38202216-A	rs12481150	chr20	35973087-36033821	chr20	36154462	-0.089	0.0015	0.8012
ITPR3	3710	GI_4504794-S	rs9461882	chr6	33589155-33664348	chr6	33520221	0.249	0.0015	0.8012
MAPK14	1432	GI_4503068-I	rs12525532	chr6	35995453-36079013	chr6	35004819	-0.228	0.0016	0.8012
ITPR3	3710	GI_4504794-S	rs942637	chr6	33589155-33664348	chr6	33653111	0.339	0.0016	0.8012
TRAF6	7189	GI_22027628-A	rs2422178	chr11	36505316-36531863	chr11	36155578	-0.152	0.0016	0.8012
AFAP1	60312	GI_40807503-I	rs16840670	chr4	7760439-7941653	chr4	7615377	0.1	0.0017	0.8012
IL12RB2	3595	GI_24497441-S	rs4655733	chr1	67773046-67862583	chr1	68025638	0.084	0.0017	0.8012
IRF9	10379	GI_25282406-S	rs178638	chr14	24630421-24635774	chr14	23854324	-0.215	0.0017	0.8012
IRF1	3659	GI_4504720-S	rs1016988	chr5	131817300-131826465	chr5	131744574	0.302	0.0017	0.8012
IRF1	3659	GI_4504720-S	rs1003533	chr5	131817300-131826465	chr5	131755651	0.302	0.0017	0.8012
STAT1	6772	GI_21536299-I	rs7601608	chr2	191833761-191878976	chr2	191649639	0.291	0.0017	0.8012
SHC1	6464	GI_34147725-I	rs7556449	chr1	154934773-154946959	chr1	154505886	0.109	0.0017	0.8012
SHC1	6464	GI_34147725-I	rs3811448	chr1	154934773-154946959	chr1	154516578	0.109	0.0017	0.8012
AFAP1	60312	GI_40807505-A	rs2631723	chr4	7760439-7941653	chr4	8506340	-0.145	0.0018	0.8012
TRAF6	7189	GI_22027628-A	rs955249	chr11	36505316-36531863	chr11	36173252	-0.131	0.0018	0.8012
RORA	6095	Hs.37648-S	rs12440452	chr15	60780482-61521502	chr15	60687230	0.194	0.0018	0.8012
CBL	867	GI_4885116-S	rs2847502	chr11	119076985-119178859	chr11	120118498	0.086	0.0018	0.8012
RORA	6095	GI_19743902-I	rs341401	chr15	60780482-61521502	chr15	61132845	0.068	0.0018	0.8012
ATF2	1386	GI_22538421-S	rs1982235	chr2	175936977-176032934	chr2	176047906	0.079	0.0019	0.8012
SRC	6714	GI_38202215-I	rs2425256	chr20	35973087-36033821	chr20	35056572	0.137	0.0019	0.8012
PDLIM2	64236	GI_40288186-A	rs13264187	chr8	22436253-22451810	chr8	22506098	0.263	0.0019	0.8012
PIAS2	9063	GI_27532983-A	rs9947316	chr18	44390022-44497495	chr18	43777831	-0.104	0.0019	0.8012
SRC	6714	GI_38202216-A	rs2344095	chr20	35973087-36033821	chr20	36102283	0.106	0.0019	0.8012
SRC	6714	GI_38202216-A	rs2144509	chr20	35973087-36033821	chr20	36110737	0.106	0.0019	0.8012
SRC	6714	GI_38202216-A	rs2344097	chr20	35973087-36033821	chr20	36124693	0.106	0.0019	0.8012
SRC	6714	GI_38202216-A	rs6018954	chr20	35973087-36033821	chr20	36132946	0.106	0.0019	0.8012
SRC	6714	GI_38202216-A	rs6090836	chr20	35973087-36033821	chr20	36154004	0.106	0.0019	0.8012
ITPR2	3709	GI_4504792-S	rs192798	chr12	26488284-26986131	chr12	27666258	-0.09	0.0019	0.8012
IL21	59067	GI_11141874-S	rs1383228	chr4	123533782-123542212	chr4	122639133	0.18	0.0019	0.806
IL6	3569	GI_10834983-S	rs2058995	chr7	22766765-22771621	chr7	23757260	-0.077	0.002	0.8108
PRDM1	639	GI_33946272-I	rs2159209	chr6	106534194-106557814	chr6	105926104	-0.179	0.002	0.8193
AFAP1	60312	GI_40807505-A	rs7665475	chr4	7760439-7941653	chr4	8518896	-0.154	0.0021	0.8213
IL5	3567	GI_28559032-S	rs2241583	chr5	131877135-131879214	chr5	132561277	-0.106	0.0021	0.8226
STAT3	6774	GI_21618337-A	rs12601982	chr17	40465342-40540513	chr17	40461674	0.215	0.0022	0.8478
IL12RB1	3594	GI_5031784-I	rs7250425	chr19	18170370-18197697	chr19	18201757	-0.11	0.0022	0.8507
PIAS2	9063	GI_27532983-I	rs10853539	chr18	44395672-44497495	chr18	43566304	-0.09	0.0022	0.8507
IL17F	112744	GI_27477082-A	rs2465052	chr6	52101483-52109298	chr6	51174821	-0.086	0.0022	0.8507
PDLIM2	64236	GI_40288186-I	rs3924519	chr8	22437986-22455538	chr8	23004629	0.09	0.0022	0.8507
SPRED2	200734	GI_32401444-S	rs2860235	chr2	65537984-65659656	chr2	66567896	-0.225	0.0023	0.8507
SPRED2	200734	GI_32401444-S	rs1401453	chr2	65537984-65659656	chr2	66581403	-0.225	0.0023	0.8507
SMAD7	4092	GI_5174516-S	rs12955787	chr18	46446222-46477081	chr18	47030252	0.181	0.0023	0.8507
MCM5	4174	GI_23510447-S	rs132717	chr22	35796115-35820495	chr22	36596652	0.189	0.0023	0.8507
SOCS3	9021	GI_45439351-S	rs12600765	chr17	76352858-76356158	chr17	77325723	-0.205	0.0023	0.8507
TRAF6	7189	GI_22027628-A	rs2422179	chr11	36505316-36531863	chr11	36175645	-0.14	0.0024	0.8507
TGFB2	7042	GI_4507462-S	rs2184887	chr1	218518675-218617961	chr1	219167838	-0.138	0.0024	0.8507
CD2	914	GI_31542293-S	rs1176387	chr1	117297085-117311851	chr1	117024491	0.152	0.0025	0.8507
PTPRC	5788	GI_18641365-A	rs10753837	chr1	198608097-198726605	chr1	198825746	-0.996	0.0025	0.8507
IL2RA	3559	GI_4557666-S	rs10752011	chr10	6052656-6104333	chr10	5393936	0.165	0.0025	0.8507
IL2RA	3559	GI_4557666-S	rs673964	chr10	6052656-6104333	chr10	6488790	-0.113	0.0025	0.8507
IL2RA	3559	GI_4557666-S	rs670804	chr10	6052656-6104333	chr10	6490221	-0.113	0.0025	0.8507
IL2RA	3559	GI_4557666-S	rs586457	chr10	6052656-6104333	chr10	6497422	-0.113	0.0025	0.8507
SHC1	6464	GI_34147725-A	rs4045192	chr1	154934773-154946959	chr1	155038756	-0.113	0.0025	0.8507
MAF	4094	GI_5453735-S	rs889474	chr16	79627744-79634622	chr16	79504739	-0.363	0.0026	0.8507
JAK1	3716	GI_4504802-S	rs9970705	chr1	65298905-65432187	chr1	64654790	0.332	0.0026	0.8507
RORA	6095	GI_19743902-I	rs10519077	chr15	60780482-61521502	chr15	61112722	0.074	0.0027	0.8571
IL21	59067	GI_11141874-S	rs3109091	chr4	123533782-123542212	chr4	122654320	0.176	0.0027	0.8571
IL23R	149233	GI_24430211-S	rs699235	chr1	67632168-67725650	chr1	68043745	-0.112	0.0027	0.8571
JAK1	3716	GI_4504802-S	rs7527017	chr1	65298905-65432187	chr1	64643277	0.37	0.0027	0.8571
PRDM1	639	GI_33946273-A	rs9480705	chr6	106534194-106557814	chr6	107193720	0.31	0.0027	0.8571
AFAP1	60312	GI_40807505-A	rs2245808	chr4	7760439-7941653	chr4	8418430	-0.138	0.0027	0.8571
AFAP1	60312	GI_40807505-A	rs2688228	chr4	7760439-7941653	chr4	8421345	-0.138	0.0027	0.8571
MAF	4094	GI_5453735-S	rs4888016	chr16	79627744-79634622	chr16	79354550	0.46	0.0027	0.8571
JAK1	3716	GI_4504802-S	rs4565754	chr1	65298905-65432187	chr1	64624403	0.345	0.0028	0.8592
STAT3	6774	GI_21618337-A	rs11870415	chr17	40465342-40540513	chr17	40244007	-0.196	0.0028	0.8592
PDLIM2	64236	GI_40288186-A	rs11136092	chr8	22436253-22451810	chr8	22466488	0.264	0.0028	0.8592
PDLIM2	64236	GI_40288186-A	rs4242434	chr8	22436253-22451810	chr8	22501830	0.264	0.0028	0.8592
MAF	4094	GI_5453735-S	rs12446298	chr16	79627744-79634622	chr16	79274104	0.611	0.0028	0.8592
MAF	4094	GI_5453735-S	rs12446340	chr16	79627744-79634622	chr16	79274239	0.611	0.0028	0.8592
IL12RB2	3595	GI_24497441-S	rs1340592	chr1	67773046-67862583	chr1	68021103	0.081	0.0029	0.8592
IL12RB2	3595	GI_24497441-S	rs6693292	chr1	67773046-67862583	chr1	68023168	0.081	0.0029	0.8592
IRF1	3659	GI_4504720-S	rs153196	chr5	131817300-131826465	chr5	132727291	0.269	0.0029	0.8592
TGFB2	7042	GI_4507462-S	rs6703753	chr1	218518675-218617961	chr1	219163360	-0.09	0.003	0.8592
SOCS5	9655	GI_41349445-I	rs6753302	chr2	46926348-46989927	chr2	46548906	-0.163	0.003	0.8592
STAT1	6772	GI_21536299-I	rs4525637	chr2	191833761-191878976	chr2	192345577	-0.258	0.003	0.8592
ITPR2	3709	GI_4504792-S	rs10842663	chr12	26488284-26986131	chr12	26224846	-0.088	0.003	0.8592
RORA	6095	GI_19743902-I	rs4775301	chr15	60780482-61521502	chr15	61126859	0.064	0.003	0.8592
RORA	6095	GI_19743904-A	rs12442448	chr15	60780482-61521502	chr15	62319307	0.134	0.0031	0.8592
TGFB2	7042	GI_4507462-S	rs878394	chr1	218518675-218617961	chr1	219073958	0.075	0.0031	0.8592
FES	2242	GI_13376997-S	rs9302350	chr15	91427664-91439006	chr15	91813729	-0.28	0.0031	0.8592
FES	2242	GI_13376997-S	rs2106692	chr15	91427664-91439006	chr15	91821157	-0.28	0.0031	0.8592
ITPR3	3710	GI_4504794-S	rs4713653	chr6	33589155-33664348	chr6	33647594	0.236	0.0031	0.8592
ITPR3	3710	GI_4504794-S	rs4713654	chr6	33589155-33664348	chr6	33647651	0.236	0.0031	0.8592
IL2RA	3559	GI_4557666-S	rs11253853	chr10	6052656-6104333	chr10	6699236	-0.179	0.0031	0.8592
AFAP1	60312	GI_40807503-I	rs757240	chr4	7760439-7941653	chr4	7607757	0.094	0.0031	0.8592
AFAP1	60312	GI_40807503-I	rs16840617	chr4	7760439-7941653	chr4	7610540	0.094	0.0031	0.8592
JAK2	3717	GI_13325062-S	rs499357	chr9	4985244-5128183	chr9	4122302	0.215	0.0032	0.8592
PRDM1	639	GI_33946273-I	rs633724	chr6	106546736-106557814	chr6	106734040	0.171	0.0032	0.8592
CD40	958	GI_23312370-A	rs3092651	chr20	44746905-44758384	chr20	45403348	0.152	0.0033	0.8592
IL2RA	3559	GI_4557666-S	rs688391	chr10	6052656-6104333	chr10	6489652	-0.104	0.0033	0.8592
IRF4	3662	GI_4505286-S	rs9392150	chr6	391738-411443	chr6	791318	0.397	0.0033	0.8592
CEBPB	1051	GI_28872795-S	rs941798	chr20	48807119-48809227	chr20	49163235	0.287	0.0033	0.8602
PTPN22	26191	GI_15619017-A	rs3827735	chr1	114356432-114414375	chr1	115052708	0.202	0.0033	0.8602
MCM5	4174	GI_23510447-S	rs5995225	chr22	35796115-35820495	chr22	36524873	-0.17	0.0034	0.8602
FANCC	2176	GI_4557588-S	rs12551127	chr9	97861335-98079991	chr9	98921816	-0.132	0.0034	0.8602
CCL11	6356	GI_22538399-S	rs7223422	chr17	32612686-32615199	chr17	32570036	-0.175	0.0034	0.8602
CCL11	6356	GI_22538399-S	rs1860187	chr17	32612686-32615199	chr17	32602210	-0.175	0.0034	0.8602
PTPRC	5788	GI_18641346-I	rs6413909	chr1	198608097-198726605	chr1	199301087	0.163	0.0034	0.8602
CD40	958	GI_23312370-A	rs3091470	chr20	44746905-44758384	chr20	45404628	0.102	0.0035	0.8602
IRF9	10379	GI_25282406-S	rs12897422	chr14	24630421-24635774	chr14	24033027	0.251	0.0035	0.8602
SMAD7	4092	GI_5174516-S	rs1787557	chr18	46446222-46477081	chr18	47418259	-0.176	0.0035	0.8602
SMAD7	4092	GI_5174516-S	rs1623231	chr18	46446222-46477081	chr18	47447432	-0.176	0.0035	0.8602
PRKCQ	5588	GI_5453975-S	rs7081563	chr10	6469104-6622254	chr10	6925222	0.199	0.0035	0.8602
TGFBR2	7048	GI_23308726-S	rs7648874	chr3	30647993-30735633	chr3	30586413	0.086	0.0036	0.8602
PRF1	5551	GI_40254807-S	rs7076053	chr10	72357103-72362531	chr10	72792488	-0.257	0.0036	0.8602
PDLIM2	64236	GI_40288186-A	rs3758041	chr8	22436253-22451810	chr8	22486987	0.242	0.0036	0.8602
CAMK2A	815	GI_25952117-A	rs3816018	chr5	149599053-149669403	chr5	149508475	0.132	0.0036	0.8602
IL12RB1	3594	GI_24497439-I	rs11666267	chr19	18181371-18197697	chr19	17660300	-0.139	0.0037	0.8602
IL17B	27190	GI_27477077-S	rs4321739	chr5	148753829-148758838	chr5	148572625	-0.072	0.0037	0.8602
JAK2	3717	GI_13325062-S	rs301430	chr9	4985244-5128183	chr9	4576680	0.21	0.0038	0.8602
JAK2	3717	GI_13325062-S	rs159914	chr9	4985244-5128183	chr9	4577130	0.21	0.0038	0.8602
PDLIM2	64236	GI_40288186-I	rs6557672	chr8	22437986-22455538	chr8	23286234	-0.136	0.0038	0.8602
IL23R	149233	GI_24430211-S	rs11209119	chr1	67632168-67725650	chr1	68038390	0.095	0.0039	0.8602
TGFB2	7042	GI_4507462-S	rs12039986	chr1	218518675-218617961	chr1	219085584	0.076	0.0039	0.8602
IL17D	53342	GI_19923714-S	rs9506370	chr13	21277481-21297237	chr13	20328143	0.082	0.0039	0.8602
IL17D	53342	GI_19923714-S	rs9508901	chr13	21277481-21297237	chr13	20377448	0.082	0.0039	0.8602
IL17D	53342	GI_19923714-S	rs3783036	chr13	21277481-21297237	chr13	20436506	0.082	0.0039	0.8602
IL17D	53342	GI_19923714-S	rs9552026	chr13	21277481-21297237	chr13	20442879	0.082	0.0039	0.8602
IL17D	53342	GI_19923714-S	rs9506393	chr13	21277481-21297237	chr13	20470071	0.082	0.0039	0.8602
IL18R1	8809	GI_27477086-S	rs11690532	chr2	102979096-103015217	chr2	103076426	-0.319	0.004	0.8602
TGFB2	7042	GI_4507462-S	rs687380	chr1	218518675-218617961	chr1	219104041	-0.083	0.004	0.8602
SHC1	6464	GI_33859842-I	rs16836320	chr1	154934773-154943223	chr1	154717908	-0.059	0.004	0.8602
FANCC	2176	GI_4557588-S	rs2010398	chr9	97861335-98079991	chr9	98905141	-0.127	0.004	0.8602
IL2RA	3559	GI_4557666-S	rs11253857	chr10	6052656-6104333	chr10	6700116	-0.188	0.004	0.8602
CCL11	6356	GI_22538399-S	rs7225564	chr17	32612686-32615199	chr17	31936471	-0.121	0.004	0.8602
CDKN1A	1026	GI_17978496-A	rs236388	chr6	36644236-36655116	chr6	36781635	-0.19	0.004	0.8602
CDKN1A	1026	GI_17978496-A	rs236371	chr6	36644236-36655116	chr6	36793335	-0.19	0.004	0.8602
PTPRC	5788	GI_18641346-I	rs599779	chr1	198608097-198726605	chr1	199338148	-0.164	0.004	0.8602
IL6R	3570	GI_31317250-I	rs6695232	chr1	154377668-154441926	chr1	154681950	0.092	0.0041	0.8602
MAF	4094	GI_5453735-S	rs8064150	chr16	79627744-79634622	chr16	79528171	-0.363	0.0041	0.8602
PLCG2	5336	GI_4505870-S	rs4243230	chr16	81812898-81991899	chr16	82152858	-0.203	0.0041	0.8602
MAF	4094	GI_5453735-S	rs11863601	chr16	79627744-79634622	chr16	79341575	-0.367	0.0042	0.8602
IRF5	3663	GI_38683857-I	rs3800602	chr7	128577993-128590088	chr7	129360201	-0.177	0.0042	0.8602
PRKCQ	5588	GI_5453975-S	rs6602820	chr10	6469104-6622254	chr10	6596242	0.175	0.0042	0.8602
ITPR2	3709	GI_4504792-S	rs10771260	chr12	26488284-26986131	chr12	26253557	-0.078	0.0043	0.8602
IRF9	10379	GI_25282406-S	rs8021801	chr14	24630421-24635774	chr14	25149839	-0.135	0.0043	0.8602
IL2RB	3560	GI_23238195-S	rs2076371	chr22	37521879-37545962	chr22	38474696	0.187	0.0043	0.8602
ITPR3	3710	GI_4504794-S	rs2296340	chr6	33589155-33664348	chr6	33630472	0.33	0.0043	0.8602
PRF1	5551	GI_40254807-S	rs780662	chr10	72357103-72362531	chr10	73097953	0.304	0.0043	0.8602
FES	2242	GI_13376997-S	rs11853803	chr15	91427664-91439006	chr15	91754236	-0.32	0.0044	0.8602
FES	2242	GI_13376997-S	rs6496773	chr15	91427664-91439006	chr15	91761568	-0.32	0.0044	0.8602
MAPK9	5601	GI_21237744-A	rs3736061	chr5	179660594-179719071	chr5	180057231	0.223	0.0044	0.8602
STAT1	6772	GI_21536299-I	rs4853647	chr2	191833761-191878976	chr2	192752136	0.459	0.0044	0.8602
TGFB2	7042	GI_4507462-S	rs1256642	chr1	218518675-218617961	chr1	219249108	-0.087	0.0044	0.8602
RORA	6095	Hs.37648-S	rs7166263	chr15	60780482-61521502	chr15	60335980	-0.152	0.0045	0.8602
TGFB2	7042	GI_4507462-S	rs9943060	chr1	218518675-218617961	chr1	219478193	0.123	0.0045	0.8602
IL6	3569	GI_10834983-S	rs6461727	chr7	22766765-22771621	chr7	23750522	-0.077	0.0045	0.8602
RORA	6095	Hs.37648-S	rs4775426	chr15	60780482-61521502	chr15	61951110	0.158	0.0045	0.8602
RORA	6095	Hs.37648-S	rs2249197	chr15	60780482-61521502	chr15	61958063	0.158	0.0045	0.8602
IRF9	10379	GI_25282406-S	rs10483295	chr14	24630421-24635774	chr14	25580343	0.235	0.0046	0.8602
IFNG	3458	GI_10835170-S	rs1997462	chr12	68548549-68553521	chr12	67819021	-0.132	0.0046	0.8602
IL12A	3592	GI_24430218-S	rs574808	chr3	159706622-159713806	chr3	159732983	0.087	0.0046	0.8602
RORA	6095	GI_19743900-I	rs17204910	chr15	60780482-60919729	chr15	61451622	-0.089	0.0046	0.8602
MAPK1	5594	GI_20986530-A	rs12627919	chr22	22113946-22221970	chr22	21392943	0.154	0.0047	0.8602
SHC3	53358	GI_21314678-S	rs4242594	chr9	91620685-91793682	chr9	92310657	0.087	0.0048	0.8652
IRF1	3659	GI_4504720-S	rs700715	chr5	131817300-131826465	chr5	132726731	0.231	0.0048	0.8652
SOCS5	9655	GI_41349445-I	rs7585985	chr2	46926348-46989927	chr2	46098608	-0.102	0.0048	0.8687
SOCS5	9655	GI_41349445-I	rs10206550	chr2	46926348-46989927	chr2	47520035	-0.146	0.0048	0.8746
IL17B	27190	GI_27477077-S	rs888961	chr5	148753829-148758838	chr5	148038897	0.075	0.0048	0.8746
PTPRC	5788	GI_18641365-A	rs2813164	chr1	198608097-198726605	chr1	198421408	0.436	0.0049	0.8767
PRKCQ	5588	GI_5453975-S	rs1327689	chr10	6469104-6622254	chr10	6743597	0.193	0.005	0.884
CDKN1A	1026	GI_17978496-A	rs6910832	chr6	36644236-36655116	chr6	36856739	-0.191	0.005	0.884
IL4	3565	GI_27477091-A	rs2303670	chr5	132009677-132018370	chr5	132560150	-0.436	0.005	0.884
CEBPB	1051	GI_28872795-S	rs1060402	chr20	48807119-48809227	chr20	49205095	0.278	0.0051	0.884
IL17C	27189	GI_27477078-S	rs477203	chr16	88705000-88706882	chr16	88846818	-0.16	0.0051	0.8918
IL2RA	3559	GI_4557666-S	rs4750517	chr10	6052656-6104333	chr10	6520458	-0.114	0.0052	0.8953
IL12RB1	3594	GI_5031784-I	rs7252014	chr19	18170370-18197697	chr19	18080991	0.11	0.0052	0.8953
SELP	6403	GI_6031196-S	rs6659944	chr1	169558087-169599377	chr1	168779469	-0.14	0.0052	0.8975
IL22	50616	GI_41393566-S	rs7961157	chr12	68642024-68647281	chr12	69598436	-0.07	0.0053	0.903
IL2RA	3559	GI_4557666-S	rs10906922	chr10	6052656-6104333	chr10	6629225	-0.107	0.0053	0.9048
SPRED2	200734	GI_32401444-S	rs10211119	chr2	65537984-65659656	chr2	64824348	0.363	0.0054	0.9048
IL18R1	8809	GI_27477086-S	rs11465597	chr2	102979096-103015217	chr2	102987213	0.29	0.0055	0.9048
MAF	4094	GI_5453735-S	rs7202377	chr16	79627744-79634622	chr16	79357232	0.465	0.0055	0.9048
MAF	4094	GI_5453735-S	rs1121985	chr16	79627744-79634622	chr16	79363079	-0.465	0.0055	0.9048
STAT1	6772	GI_21536300-I	rs4525637	chr2	191840262-191878976	chr2	192345577	-0.255	0.0055	0.9048
IL17B	27190	GI_27477077-S	rs6580565	chr5	148753829-148758838	chr5	148098702	0.064	0.0055	0.9048
TGFB2	7042	GI_4507462-S	rs11118174	chr1	218518675-218617961	chr1	219085469	0.077	0.0055	0.9048
TGFB2	7042	GI_4507462-S	rs10495112	chr1	218518675-218617961	chr1	219088779	0.077	0.0055	0.9048
TGFB2	7042	GI_4507462-S	rs1933661	chr1	218518675-218617961	chr1	219094943	0.077	0.0055	0.9048
SOCS1	8651	GI_4507232-S	rs7206547	chr16	11348273-11350039	chr16	10352462	0.339	0.0055	0.9048
IL12A	3592	GI_24430218-S	rs9811574	chr3	159706622-159713806	chr3	159466206	0.097	0.0055	0.9048
IL2RA	3559	GI_4557666-S	rs3793727	chr10	6052656-6104333	chr10	6508377	-0.106	0.0056	0.9048
SHC1	6464	GI_33859842-I	rs4072037	chr1	154934773-154943223	chr1	155162067	0.066	0.0056	0.9048
SMAD7	4092	GI_5174516-S	rs8092472	chr18	46446222-46477081	chr18	47028026	0.145	0.0056	0.9048
SMAD7	4092	GI_5174516-S	rs12954680	chr18	46446222-46477081	chr18	47035555	0.145	0.0056	0.9048
RORA	6095	GI_19743902-I	rs341366	chr15	60780482-61521502	chr15	61103590	-0.065	0.0056	0.9048
RORA	6095	Hs.37648-S	rs9920560	chr15	60780482-61521502	chr15	61047930	0.204	0.0057	0.9048
SPRED2	200734	GI_32401444-S	rs10175504	chr2	65537984-65659656	chr2	66137825	-0.342	0.0057	0.9048
ATF2	1386	GI_22538421-S	rs13388308	chr2	175936977-176032934	chr2	176006027	0.082	0.0057	0.9048
ATF2	1386	GI_22538421-S	rs11888507	chr2	175936977-176032934	chr2	176012621	0.082	0.0057	0.9048
RORA	6095	Hs.37648-S	rs9920962	chr15	60780482-61521502	chr15	61036550	0.21	0.0058	0.9048
MTOR	2475	GI_19924298-S	rs2336031	chr1	11166587-11322608	chr1	11745459	0.109	0.0058	0.9048
PRF1	5551	GI_40254807-S	rs10762381	chr10	72357103-72362531	chr10	72206344	-0.249	0.0058	0.9048
AFAP1	60312	GI_40807505-A	rs17194178	chr4	7760439-7941653	chr4	8386720	-0.227	0.0058	0.9048
IL12RB1	3594	GI_5031784-I	rs393540	chr19	18170370-18197697	chr19	18159220	0.117	0.0059	0.9048
IL2RB	3560	GI_23238195-S	rs2284010	chr22	37521879-37545962	chr22	37081695	-0.219	0.0059	0.9048
IL2RB	3560	GI_23238195-S	rs2284013	chr22	37521879-37545962	chr22	37090343	-0.219	0.0059	0.9048
TRAF6	7189	GI_22027628-A	rs9645614	chr11	36505316-36531863	chr11	36159947	-0.137	0.0059	0.9048
STAT1	6772	GI_21536300-A	rs887695	chr2	191833761-191878976	chr2	191493166	-0.315	0.006	0.9048
IL17B	27190	GI_27477077-S	rs3923307	chr5	148753829-148758838	chr5	148073605	0.06	0.006	0.9048
IL17B	27190	GI_27477077-S	rs13177640	chr5	148753829-148758838	chr5	148074640	0.06	0.006	0.9048
IL17B	27190	GI_27477077-S	rs6580567	chr5	148753829-148758838	chr5	148102208	0.06	0.006	0.9048
AFAP1	60312	GI_40807505-A	rs6845573	chr4	7760439-7941653	chr4	8063501	0.125	0.0061	0.9126
CBL	867	GI_4885116-S	rs10892559	chr11	119076985-119178859	chr11	120156378	0.085	0.0061	0.9126
RAP1A	5906	GI_4506412-S	rs2788407	chr1	112162404-112256101	chr1	112761639	-0.215	0.0062	0.9126
RAP1A	5906	GI_4506412-S	rs1338521	chr1	112162404-112256101	chr1	112763093	-0.215	0.0062	0.9126
RAP1A	5906	GI_4506412-S	rs11102433	chr1	112162404-112256101	chr1	112771008	-0.215	0.0062	0.9126
TGFBR2	7048	GI_23308726-S	rs3773649	chr3	30647993-30735633	chr3	30716602	-0.071	0.0062	0.9126
CAMK2A	815	GI_25952117-A	rs891943	chr5	149599053-149669403	chr5	149687113	-0.148	0.0062	0.9126
IRS1	3667	GI_5031804-S	rs2396494	chr2	227596032-227663506	chr2	228646129	-0.238	0.0062	0.9126
IL18R1	8809	GI_27477086-S	rs1946131	chr2	102979096-103015217	chr2	102961929	0.287	0.0062	0.9126
IL12RB1	3594	GI_5031784-I	rs4254438	chr19	18170370-18197697	chr19	18395537	-0.099	0.0062	0.9138
SOCS5	9655	GI_41349444-A	rs11888552	chr2	46926098-46989927	chr2	46468276	0.25	0.0063	0.9168
IL17B	27190	GI_27477077-S	rs7719315	chr5	148753829-148758838	chr5	148917992	0.068	0.0063	0.9168
RORA	6095	Hs.37648-S	rs9972458	chr15	60780482-61521502	chr15	60069261	0.18	0.0063	0.9168
PIAS2	9063	GI_27532983-I	rs1878058	chr18	44395672-44497495	chr18	44230940	0.087	0.0063	0.9168
CD40	958	GI_23312370-A	rs202388	chr20	44746905-44758384	chr20	45210087	-0.087	0.0064	0.9168
PLCG2	5336	GI_4505870-S	rs12598637	chr16	81812898-81991899	chr16	82196889	-0.18	0.0064	0.9168
PLCG2	5336	GI_4505870-S	rs2303266	chr16	81812898-81991899	chr16	82197883	-0.18	0.0064	0.9168
IL2RA	3559	GI_4557666-S	rs7080157	chr10	6052656-6104333	chr10	6512559	-0.102	0.0064	0.9168
ITPR2	3709	GI_4504792-S	rs1150935	chr12	26488284-26986131	chr12	27602185	-0.091	0.0064	0.9168
IL17B	27190	GI_27477077-S	rs2400642	chr5	148753829-148758838	chr5	148114806	0.074	0.0064	0.9168
TRAF6	7189	GI_22027629-I	rs1825015	chr11	36505316-36531863	chr11	36960292	0.094	0.0065	0.9168
SRC	6714	GI_38202216-I	rs2076388	chr20	35974556-36033821	chr20	36768309	-0.172	0.0065	0.9168
PTPRC	5788	GI_18641365-A	rs4412625	chr1	198608097-198726605	chr1	198361419	0.45	0.0065	0.9168
PTPRC	5788	GI_18641365-A	rs10922418	chr1	198608097-198726605	chr1	198384986	0.45	0.0065	0.9168
PTPRC	5788	GI_18641365-A	rs2640175	chr1	198608097-198726605	chr1	198421267	0.45	0.0065	0.9168
SHC3	53358	GI_21314678-S	rs4262393	chr9	91620685-91793682	chr9	92310811	0.119	0.0065	0.9168
CRKL	1399	GI_34452719-S	rs361640	chr22	21271713-21308037	chr22	20753615	-0.167	0.0066	0.9168
TGFB2	7042	GI_4507462-S	rs10746381	chr1	218518675-218617961	chr1	219106550	-0.118	0.0066	0.9168
TGFB2	7042	GI_4507462-S	rs589217	chr1	218518675-218617961	chr1	219127046	-0.118	0.0066	0.9168
TGFB2	7042	GI_4507462-S	rs7556027	chr1	218518675-218617961	chr1	219167123	-0.118	0.0066	0.9168
TGFB2	7042	GI_4507462-S	rs1256640	chr1	218518675-218617961	chr1	219248727	-0.118	0.0066	0.9168
PDLIM2	64236	GI_40288186-A	rs11778693	chr8	22436253-22451810	chr8	22462852	0.248	0.0066	0.9168
IL18	3606	GI_27502389-S	rs1557414	chr11	112013973-112034840	chr11	112462219	-0.434	0.0066	0.9168
CAMK2A	815	GI_25952117-A	rs3776081	chr5	149599053-149669403	chr5	149532107	0.129	0.0067	0.9168
MCM5	4174	GI_23510447-S	rs738207	chr22	35796115-35820495	chr22	35829452	-0.144	0.0067	0.9168
IL17C	27189	GI_27477078-S	rs4843737	chr16	88705000-88706882	chr16	87948495	-0.108	0.0067	0.9168
RORA	6095	GI_19743902-I	rs12443115	chr15	60780482-61521502	chr15	60470242	0.079	0.0067	0.9168
IL12RB1	3594	GI_24497439-I	rs886853	chr19	18181371-18197697	chr19	19009470	0.131	0.0067	0.9168
TGFB2	7042	GI_37539612-S	rs10495081	chr1	218518675-218617961	chr1	218010172	0.064	0.0068	0.9168
RORA	6095	GI_19743902-I	rs10519074	chr15	60780482-61521502	chr15	61109873	0.067	0.0068	0.9168
PDLIM2	64236	GI_40288186-A	rs899430	chr8	22436253-22451810	chr8	21699477	-0.24	0.0068	0.9168
GRB2	2885	GI_45359857-S	rs2891034	chr17	73314156-73401790	chr17	72374254	0.143	0.0068	0.9168
PRF1	5551	GI_40254807-S	rs9971029	chr10	72357103-72362531	chr10	71916461	-0.231	0.0068	0.9168
PLCG2	5336	GI_4505870-S	rs2550739	chr16	81812898-81991899	chr16	81427483	-0.309	0.0069	0.9168
PLCG2	5336	GI_4505870-S	rs1870923	chr16	81812898-81991899	chr16	81429834	-0.309	0.0069	0.9168
CDKN1A	1026	GI_17978496-A	rs4713936	chr6	36644236-36655116	chr6	36165213	-0.17	0.0069	0.9168
IRF9	10379	GI_25282406-S	rs1951595	chr14	24630421-24635774	chr14	25085890	-0.159	0.0069	0.9168
SHC1	6464	GI_33859842-I	rs7521047	chr1	154934773-154943223	chr1	154076366	-0.047	0.0069	0.9168
CDKN1A	1026	GI_17978494-I	rs6922865	chr6	36646486-36655116	chr6	36094188	-0.082	0.0069	0.9168
IL23R	149233	GI_24430211-S	rs814146	chr1	67632168-67725650	chr1	66945358	0.086	0.007	0.9168
SMAD7	4092	GI_5174516-S	rs1316937	chr18	46446222-46477081	chr18	47024513	0.158	0.007	0.9168
SMAD7	4092	GI_5174516-S	rs6507927	chr18	46446222-46477081	chr18	47051748	0.158	0.007	0.9168
PTPN22	26191	GI_15619017-A	rs662353	chr1	114356432-114414375	chr1	114885641	-0.106	0.007	0.9168
STAT6	6778	GI_23397677-S	rs7978954	chr12	57489186-57505196	chr12	58480707	0.354	0.007	0.9168
PDLIM2	64236	GI_40288186-I	rs13257094	chr8	22437986-22455538	chr8	23007178	-0.129	0.007	0.9196
PRF1	5551	GI_40254807-S	rs4423112	chr10	72357103-72362531	chr10	73294743	-0.266	0.007	0.9196
FANCC	2176	GI_4557588-S	rs13288849	chr9	97861335-98079991	chr9	98897063	-0.178	0.0071	0.92
IL2RB	3560	GI_23238195-S	rs761336	chr22	37521879-37545962	chr22	38009241	0.166	0.0072	0.9287
IL12RB1	3594	GI_24497439-I	rs2288542	chr19	18181371-18197697	chr19	17337223	0.099	0.0072	0.9287
PDLIM2	64236	GI_40288188-I	rs4871993	chr8	22436253-22455538	chr8	21679414	0.273	0.0073	0.9287
PDLIM2	64236	GI_40288188-I	rs4872498	chr8	22436253-22455538	chr8	21692229	0.273	0.0073	0.9287
CAMK2A	815	GI_25952117-A	rs1560657	chr5	149599053-149669403	chr5	149991012	-0.105	0.0073	0.9287
SOCS3	9021	GI_45439351-S	rs12947580	chr17	76352858-76356158	chr17	75768225	0.127	0.0073	0.9287
STAT1	6772	GI_21536300-A	rs12987614	chr2	191833761-191878976	chr2	192448866	0.363	0.0074	0.9287
PDLIM2	64236	GI_40288186-A	rs17733133	chr8	22436253-22451810	chr8	22385061	-0.419	0.0074	0.9287
IL12B	3593	GI_24497437-S	rs12055028	chr5	158741790-158757481	chr5	158423745	-0.182	0.0074	0.9287
SMAD7	4092	GI_5174516-S	rs10502902	chr18	46446222-46477081	chr18	47394538	-0.191	0.0074	0.9287
SOCS5	9655	GI_41349444-A	rs11695579	chr2	46926098-46989927	chr2	46283677	-0.216	0.0074	0.9287
MYC	4609	GI_31543215-S	rs12547643	chr8	128748314-128753680	chr8	128713173	0.218	0.0075	0.9287
TRAF6	7189	GI_22027629-I	rs10836458	chr11	36505316-36531863	chr11	35871679	-0.096	0.0075	0.9287
PDLIM2	64236	GI_40288186-I	rs11775345	chr8	22437986-22455538	chr8	23370177	0.105	0.0075	0.9287
GSK3B	2932	GI_21361339-S	rs9840064	chr3	119540801-119813264	chr3	118999338	0.24	0.0075	0.9287
SHC3	53358	GI_21314678-S	rs10117186	chr9	91620685-91793682	chr9	92312462	0.088	0.0075	0.9287
MTOR	2475	GI_19924298-S	rs12029016	chr1	11166587-11322608	chr1	12128498	0.182	0.0075	0.9287
RORA	6095	Hs.37648-S	rs11071559	chr15	60780482-61521502	chr15	61069988	0.186	0.0075	0.9287
CALM1	801	GI_31377794-S	rs17126053	chr14	90863326-90874619	chr14	90033633	-0.136	0.0075	0.9287
CALM1	801	GI_31377794-S	rs243195	chr14	90863326-90874619	chr14	90041604	-0.136	0.0075	0.9287
ITPR3	3710	GI_4504794-S	rs169737	chr6	33589155-33664348	chr6	33576577	0.284	0.0075	0.9287
IL2RA	3559	GI_4557666-S	rs11254023	chr10	6052656-6104333	chr10	6726703	-0.165	0.0076	0.9287
IL2RA	3559	GI_4557666-S	rs1327249	chr10	6052656-6104333	chr10	6651563	-0.101	0.0076	0.9287
GSK3B	2932	GI_21361339-S	rs413401	chr3	119540801-119813264	chr3	120568391	0.116	0.0076	0.9287
MCM5	4174	GI_23510447-S	rs2239831	chr22	35796115-35820495	chr22	36583084	0.16	0.0076	0.9296
SOS1	6654	GI_15529995-S	rs6724733	chr2	39208689-39347604	chr2	39785381	-0.196	0.0076	0.9296
IL12RB1	3594	GI_24497439-A	rs2384992	chr19	18170370-18197697	chr19	18386798	0.117	0.0077	0.931
MAF	4094	GI_5453735-S	rs9927057	chr16	79627744-79634622	chr16	79360803	0.407	0.0077	0.931
SMAD7	4092	GI_5174516-S	rs7229278	chr18	46446222-46477081	chr18	47022926	0.169	0.0077	0.931
SOCS5	9655	GI_41349444-I	rs4953274	chr2	46926098-46989927	chr2	46082995	-0.222	0.0078	0.931
TBX21	30009	GI_7019548-S	rs4793976	chr17	45810609-45823485	chr17	46780497	-0.188	0.0078	0.931
IL17B	27190	GI_27477077-S	rs10045427	chr5	148753829-148758838	chr5	148869387	0.065	0.0079	0.931
PDLIM2	64236	GI_40288186-I	rs11781095	chr8	22437986-22455538	chr8	22601787	-0.111	0.008	0.931
PRDM1	639	GI_33946273-A	rs9480703	chr6	106534194-106557814	chr6	107190424	0.45	0.008	0.931
SRC	6714	GI_38202215-I	rs6096675	chr20	35973087-36033821	chr20	36509757	-0.086	0.008	0.931
AFAP1	60312	GI_40807505-A	rs6810854	chr4	7760439-7941653	chr4	8397686	0.241	0.008	0.931
AFAP1	60312	GI_40807505-A	rs6826283	chr4	7760439-7941653	chr4	8466827	0.241	0.008	0.931
IL18	3606	GI_27502389-S	rs2513324	chr11	112013973-112034840	chr11	112491227	-0.423	0.008	0.931
IL17B	27190	GI_27477077-S	rs4425495	chr5	148753829-148758838	chr5	148060817	0.065	0.0081	0.931
ATF2	1386	GI_22538421-S	rs4972473	chr2	175936977-176032934	chr2	176375097	0.096	0.0081	0.931
ATF2	1386	GI_22538421-S	rs6433541	chr2	175936977-176032934	chr2	176377347	0.096	0.0081	0.931
IL17A	3605	GI_27477085-S	rs364932	chr6	52051184-52055436	chr6	52801687	0.146	0.0081	0.931
MAF	4094	GI_5453735-S	rs378660	chr16	79627744-79634622	chr16	79281775	0.337	0.0081	0.931
RORA	6095	Hs.37648-S	rs965355	chr15	60780482-61521502	chr15	60059824	0.181	0.0082	0.931
RORA	6095	Hs.37648-S	rs893288	chr15	60780482-61521502	chr15	61394450	-0.133	0.0082	0.931
CAMK2A	815	GI_25952117-A	rs11748255	chr5	149599053-149669403	chr5	149512042	0.12	0.0082	0.931
IRF4	3662	GI_4505286-S	rs877268	chr6	391738-411443	chr6	1022733	-0.218	0.0082	0.931
CAMK2A	815	GI_25952117-A	rs11739838	chr5	149599053-149669403	chr5	149972167	0.113	0.0082	0.931
TRAF6	7189	GI_22027629-I	rs4755444	chr11	36505316-36531863	chr11	36251046	0.079	0.0083	0.931
IL22	50616	GI_41393566-S	rs7959783	chr12	68642024-68647281	chr12	68823115	0.066	0.0083	0.931
RAP1A	5906	GI_4506412-S	rs11102370	chr1	112162404-112256101	chr1	112582366	0.156	0.0083	0.931
TRAF6	7189	GI_22027629-I	rs10742382	chr11	36505316-36531863	chr11	36983420	-0.162	0.0083	0.931
TRAF6	7189	GI_22027629-I	rs1600591	chr11	36505316-36531863	chr11	36983770	-0.162	0.0083	0.931
TRAF6	7189	GI_22027629-I	rs1600590	chr11	36505316-36531863	chr11	36983798	-0.162	0.0083	0.931
IL12RB1	3594	GI_24497439-A	rs8182587	chr19	18170370-18197697	chr19	18107913	0.111	0.0083	0.931
STAT3	6774	GI_21618337-A	rs1122326	chr17	40465342-40540513	chr17	40274873	-0.124	0.0084	0.931
STAT3	6774	GI_21618337-A	rs12603327	chr17	40465342-40540513	chr17	40290552	-0.124	0.0084	0.931
STAT3	6774	GI_21618337-A	rs7214921	chr17	40465342-40540513	chr17	40294025	-0.124	0.0084	0.931
IL12RB1	3594	GI_24497439-A	rs11085244	chr19	18170370-18197697	chr19	18859680	-0.135	0.0084	0.931
MYC	4609	GI_31543215-S	rs11783015	chr8	128748314-128753680	chr8	129695009	0.329	0.0084	0.931
SPRED2	200734	GI_32401444-S	rs2631662	chr2	65537984-65659656	chr2	66107824	-0.295	0.0085	0.931
SHC4	399694	hmm3805-S	rs11070667	chr15	49115933-49255641	chr15	49237709	0.082	0.0085	0.931
RAP1A	5906	GI_4506412-S	rs7544118	chr1	112162404-112256101	chr1	112032205	0.222	0.0085	0.931
ICAM1	3383	GI_4557877-S	rs892112	chr19	10381516-10397291	chr19	11276744	0.227	0.0085	0.931
PLCG2	5336	GI_4505870-S	rs6564889	chr16	81812898-81991899	chr16	81591496	0.157	0.0086	0.931
TGFBR2	7048	GI_23308726-S	rs3811723	chr3	30647993-30735633	chr3	30049417	0.098	0.0086	0.931
MCM5	4174	GI_23510447-S	rs1476030	chr22	35796115-35820495	chr22	36517998	0.157	0.0086	0.931
CD2	914	GI_31542293-S	rs4839541	chr1	117297085-117311851	chr1	117025609	-0.135	0.0087	0.931
PRDM1	639	GI_33946272-I	rs10457135	chr6	106534194-106557814	chr6	106273256	0.119	0.0087	0.931
PDLIM2	64236	GI_40288186-I	rs1133782	chr8	22437986-22455538	chr8	23001988	-0.101	0.0087	0.931
SPRED2	200734	GI_32401444-S	rs4414666	chr2	65537984-65659656	chr2	66537344	-0.188	0.0087	0.931
RORA	6095	GI_19743904-A	rs12910118	chr15	60780482-61521502	chr15	60558741	-0.127	0.0087	0.931
SOS1	6654	GI_15529995-S	rs6726508	chr2	39208689-39347604	chr2	40326142	0.155	0.0087	0.931
STAT3	6774	GI_16596687-S	rs3760524	chr17	40465342-40540513	chr17	39599926	-0.132	0.0087	0.931
SOCS5	9655	GI_41349444-A	rs1447562	chr2	46926098-46989927	chr2	46636967	-0.224	0.0088	0.931
IL12RB2	3595	GI_24497441-S	rs6662607	chr1	67773046-67862583	chr1	68021502	0.069	0.0088	0.931
SOCS5	9655	GI_41349445-I	rs7571879	chr2	46926348-46989927	chr2	46542408	-0.16	0.0088	0.931
PIAS2	9063	GI_4758907-I	rs12964811	chr18	44390022-44497495	chr18	44921418	-0.091	0.0089	0.931
RORA	6095	Hs.37648-S	rs7177039	chr15	60780482-61521502	chr15	60451639	-0.11	0.0089	0.931
PRF1	5551	GI_40254807-S	rs10762345	chr10	72357103-72362531	chr10	71939374	-0.223	0.0089	0.931
IRF9	10379	GI_25282406-S	rs7142198	chr14	24630421-24635774	chr14	24945331	-0.259	0.0089	0.931
ATF2	1386	GI_22538421-S	rs7588371	chr2	175936977-176032934	chr2	176425113	0.08	0.009	0.931
PTPRC	5788	GI_18641346-I	rs487359	chr1	198608097-198726605	chr1	199381611	-0.155	0.009	0.931
PRDM1	639	GI_33946273-I	rs4946705	chr6	106546736-106557814	chr6	106348246	-0.131	0.009	0.931
SOCS5	9655	GI_41349445-I	rs1376405	chr2	46926348-46989927	chr2	46768543	-0.145	0.0091	0.931
CALM1	801	GI_31377794-S	rs2401851	chr14	90863326-90874619	chr14	90197007	0.171	0.0091	0.931
CBL	867	GI_4885116-S	rs6589804	chr11	119076985-119178859	chr11	120161641	0.083	0.0092	0.931
SPRED2	200734	GI_32401444-S	rs3911862	chr2	65537984-65659656	chr2	65759671	0.214	0.0092	0.931
MYC	4609	GI_31543215-S	rs961017	chr8	128748314-128753680	chr8	128063756	-0.215	0.0092	0.931
IL17F	112744	GI_27477082-A	rs1266874	chr6	52101483-52109298	chr6	51779638	-0.083	0.0092	0.931
IL6	3569	GI_10834983-S	rs12531563	chr7	22766765-22771621	chr7	23643440	0.128	0.0092	0.931
IFNG	3458	GI_10835170-S	rs1161178	chr12	68548549-68553521	chr12	67822732	0.175	0.0092	0.931
IFNG	3458	GI_10835170-S	rs1178001	chr12	68548549-68553521	chr12	67825798	0.175	0.0092	0.931
TRAF6	7189	GI_22027628-A	rs2458927	chr11	36505316-36531863	chr11	36469758	-0.119	0.0092	0.931
PIAS2	9063	GI_27532983-I	rs10502877	chr18	44395672-44497495	chr18	44294533	0.136	0.0093	0.931
PDLIM2	64236	GI_40288186-I	rs4872137	chr8	22437986-22455538	chr8	23322194	0.115	0.0093	0.931
IL17B	27190	GI_27477077-S	rs9325134	chr5	148753829-148758838	chr5	148551165	-0.063	0.0093	0.931
IL17B	27190	GI_27477077-S	rs4362930	chr5	148753829-148758838	chr5	148559909	-0.063	0.0093	0.931
CBL	867	GI_4885116-S	rs606970	chr11	119076985-119178859	chr11	119989892	-0.074	0.0093	0.931
IL12B	3593	GI_24497437-S	rs7445443	chr5	158741790-158757481	chr5	158408894	0.263	0.0094	0.931
IL12RB2	3595	GI_24497441-S	rs12120794	chr1	67773046-67862583	chr1	66958923	0.121	0.0094	0.931
IL12RB2	3595	GI_24497441-S	rs12120303	chr1	67773046-67862583	chr1	66970368	0.121	0.0094	0.931
IL12RB2	3595	GI_24497441-S	rs12128593	chr1	67773046-67862583	chr1	66974879	0.121	0.0094	0.931
SMAD7	4092	GI_5174516-S	rs1942326	chr18	46446222-46477081	chr18	47409179	-0.147	0.0094	0.931
PIAS2	9063	GI_27532983-A	rs8088881	chr18	44390022-44497495	chr18	43664970	0.098	0.0094	0.931
PIAS2	9063	GI_27532983-A	rs7244921	chr18	44390022-44497495	chr18	43667528	0.098	0.0094	0.931
PIAS2	9063	GI_27532983-A	rs13381709	chr18	44390022-44497495	chr18	43670988	-0.098	0.0094	0.931
PIAS2	9063	GI_27532983-A	rs8089150	chr18	44390022-44497495	chr18	43674300	0.098	0.0094	0.931
CBL	867	GI_4885116-S	rs12284449	chr11	119076985-119178859	chr11	120148845	0.075	0.0095	0.931
CALM1	801	GI_31377794-S	rs11849798	chr14	90863326-90874619	chr14	90099389	0.135	0.0095	0.931
RORA	6095	Hs.37648-S	rs9972503	chr15	60780482-61521502	chr15	60066067	0.176	0.0095	0.931
PRDM1	639	GI_33946272-I	rs1321069	chr6	106534194-106557814	chr6	107186184	-0.142	0.0095	0.931
CALM1	801	GI_31377794-S	rs243183	chr14	90863326-90874619	chr14	90031107	-0.131	0.0096	0.931
FES	2242	GI_13376997-S	rs8032568	chr15	91427664-91439006	chr15	91586237	0.15	0.0096	0.931
PDLIM2	64236	GI_40288186-A	rs7812900	chr8	22436253-22451810	chr8	22587587	-0.228	0.0096	0.931
IL17F	112744	GI_27477082-A	rs1327261	chr6	52101483-52109298	chr6	51175242	-0.141	0.0096	0.931
IL17D	53342	GI_19923714-S	rs3783039	chr13	21277481-21297237	chr13	20302974	0.075	0.0096	0.931
MAPK14	1432	GI_20986513-A	rs958423	chr6	35995453-36079013	chr6	36757266	-0.106	0.0097	0.931
IL12RB1	3594	GI_5031784-I	rs744067	chr19	18170370-18197697	chr19	17339947	-0.202	0.0097	0.931
IL17B	27190	GI_27477077-S	rs1820076	chr5	148753829-148758838	chr5	148045282	0.059	0.0097	0.931
IL17B	27190	GI_27477077-S	rs1820074	chr5	148753829-148758838	chr5	148054452	0.059	0.0097	0.931
IL17B	27190	GI_27477077-S	rs10476898	chr5	148753829-148758838	chr5	148056656	0.059	0.0097	0.931
ITPR2	3709	GI_4504792-S	rs10771272	chr12	26488284-26986131	chr12	26400587	0.109	0.0098	0.931
PRKCQ	5588	GI_5453975-S	rs12242253	chr10	6469104-6622254	chr10	6725587	-0.285	0.0098	0.931
RORA	6095	GI_19743904-A	rs10519131	chr15	60780482-61521502	chr15	62001132	0.231	0.0098	0.931
JAK1	3716	GI_4504802-S	rs7539419	chr1	65298905-65432187	chr1	65708834	-0.317	0.0099	0.931
IL2RA	3559	GI_4557666-S	rs12242253	chr10	6052656-6104333	chr10	6725587	-0.172	0.01	0.931
PTPN11	5781	GI_33356176-S	rs10850136	chr12	112856535-112947717	chr12	113897404	0.184	0.01	0.931
TGFBR2	7048	GI_23308726-S	rs6550045	chr3	30647993-30735633	chr3	31269952	0.07	0.01	0.931
CAMK2A	815	GI_25952117-A	rs9324646	chr5	149599053-149669403	chr5	149986473	-0.108	0.01	0.931
IRF9	10379	GI_25282406-S	rs4424821	chr14	24630421-24635774	chr14	24932207	0.136	0.0101	0.931
IRF9	10379	GI_25282406-S	rs874395	chr14	24630421-24635774	chr14	24946041	0.136	0.0101	0.931
IL17B	27190	GI_27477077-S	rs4513681	chr5	148753829-148758838	chr5	148340721	-0.063	0.0101	0.931
PTPRC	5788	GI_18641346-I	rs1890133	chr1	198608097-198726605	chr1	199454878	0.18	0.0101	0.931
JAK2	3717	GI_13325062-S	rs3925024	chr9	4985244-5128183	chr9	4080699	-0.192	0.0102	0.931
IL23R	149233	GI_24430211-S	rs11465804	chr1	67632168-67725650	chr1	67702526	-0.211	0.0102	0.931
PRF1	5551	GI_40254807-S	rs17578297	chr10	72357103-72362531	chr10	71409200	0.475	0.0102	0.931
CBL	867	GI_4885116-S	rs7121784	chr11	119076985-119178859	chr11	120159052	0.08	0.0102	0.931
SRC	6714	GI_38202216-A	rs3748462	chr20	35973087-36033821	chr20	35507735	-0.084	0.0103	0.931
SOCS3	9021	GI_45439351-S	rs17773854	chr17	76352858-76356158	chr17	76135412	-0.129	0.0103	0.931
SRC	6714	GI_38202215-I	rs7509215	chr20	35973087-36033821	chr20	36297542	-0.086	0.0103	0.931
IL2RB	3560	GI_23238195-S	rs12484703	chr22	37521879-37545962	chr22	37140797	-0.21	0.0103	0.931
AFAP1	60312	GI_40807505-A	rs10033032	chr4	7760439-7941653	chr4	7434017	-0.138	0.0104	0.931
AFAP1	60312	GI_40807505-A	rs10014338	chr4	7760439-7941653	chr4	7434607	-0.138	0.0104	0.931
IL2RA	3559	GI_4557666-S	rs17151529	chr10	6052656-6104333	chr10	6224566	-0.114	0.0104	0.931
ICAM1	3383	GI_4557877-S	rs10409478	chr19	10381516-10397291	chr19	10185007	-0.251	0.0104	0.931
CAMK2A	815	GI_25952117-A	rs10074650	chr5	149599053-149669403	chr5	149897291	-0.128	0.0104	0.931
PTPN22	26191	GI_15619017-A	rs2629808	chr1	114356432-114414375	chr1	114681932	-0.153	0.0105	0.931
PRKCQ	5588	GI_5453975-S	rs7074514	chr10	6469104-6622254	chr10	6713969	-0.148	0.0105	0.931
IL23R	149233	GI_24430211-S	rs12069919	chr1	67632168-67725650	chr1	68084290	-0.095	0.0105	0.931
IL12RB1	3594	GI_5031784-I	rs426132	chr19	18170370-18197697	chr19	18206681	0.1	0.0105	0.931
PIAS2	9063	GI_27532983-I	rs10853542	chr18	44395672-44497495	chr18	44026234	0.127	0.0105	0.931
IRF5	3663	GI_38683857-I	rs6971091	chr7	128577993-128590088	chr7	128363287	0.128	0.0105	0.931
FCER1A	2205	GI_31317229-S	rs1417806	chr1	159259503-159278014	chr1	158979191	-0.568	0.0106	0.931
IRS1	3667	GI_5031804-S	rs13015698	chr2	227596032-227663506	chr2	227700818	-0.152	0.0106	0.931
CEBPB	1051	GI_28872795-S	rs6020374	chr20	48807119-48809227	chr20	48838906	-0.227	0.0106	0.931
CEBPB	1051	GI_28872795-S	rs6020379	chr20	48807119-48809227	chr20	48842627	-0.227	0.0106	0.931
SHC1	6464	GI_33859842-I	rs4845360	chr1	154934773-154943223	chr1	153966660	-0.045	0.0106	0.931
IL12A	3592	GI_24430218-S	rs4296631	chr3	159706622-159713806	chr3	158892766	-0.084	0.0106	0.931
IL18R1	8809	GI_27477086-S	rs4851543	chr2	102979096-103015217	chr2	102746083	0.322	0.0106	0.931
SHC1	6464	GI_33859842-I	rs6697935	chr1	154934773-154943223	chr1	154712358	-0.052	0.0107	0.931
IRF9	10379	GI_25282406-S	rs11620702	chr14	24630421-24635774	chr14	25128114	-0.159	0.0107	0.931
TMEM55B	90809	GI_21389334-S	rs2792168	chr14	20926011-20929637	chr14	20515436	0.264	0.0107	0.931
ITPR3	3710	GI_4504794-S	rs3130257	chr6	33589155-33664348	chr6	33256471	0.353	0.0107	0.931
ITPR3	3710	GI_4504794-S	rs211457	chr6	33589155-33664348	chr6	33365640	0.353	0.0107	0.931
ITPR3	3710	GI_4504794-S	rs3116713	chr6	33589155-33664348	chr6	33382288	0.353	0.0107	0.931
TMEM55B	90809	GI_21389334-S	rs1952512	chr14	20926011-20929637	chr14	21567489	0.439	0.0108	0.931
RORA	6095	GI_19743899-I	rs8023979	chr15	60780482-60919729	chr15	60683949	-0.097	0.0108	0.931
PDLIM2	64236	GI_40288186-A	rs1047406	chr8	22436253-22451810	chr8	22570935	-0.231	0.0108	0.931
PDLIM2	64236	GI_40288186-A	rs4872539	chr8	22436253-22451810	chr8	22576562	-0.231	0.0108	0.931
ATF2	1386	GI_22538421-S	rs374954	chr2	175936977-176032934	chr2	176084790	0.075	0.0108	0.931
IL12B	3593	GI_24497437-S	rs31682	chr5	158741790-158757481	chr5	159275341	-0.201	0.0109	0.931
IL12RB1	3594	GI_5031784-I	rs4808776	chr19	18170370-18197697	chr19	18380072	0.111	0.0109	0.931
PRDM1	639	GI_33946273-I	rs10457138	chr6	106546736-106557814	chr6	106353761	0.129	0.0109	0.931
RORA	6095	Hs.37648-S	rs11638688	chr15	60780482-61521502	chr15	60372884	-0.184	0.0109	0.931
RORA	6095	GI_19743900-I	rs4309342	chr15	60780482-60919729	chr15	61597447	0.053	0.011	0.931
RORA	6095	GI_19743904-A	rs1949752	chr15	60780482-61521502	chr15	61277083	0.119	0.011	0.931
IRF4	3662	GI_4505286-S	rs7454978	chr6	391738-411443	chr6	1149700	0.205	0.011	0.931
IRF4	3662	GI_4505286-S	rs2210370	chr6	391738-411443	chr6	1154945	0.205	0.011	0.931
CD2	914	GI_31542293-S	rs4839534	chr1	117297085-117311851	chr1	116859356	0.11	0.0111	0.931
ATF2	1386	GI_22538421-S	rs1522829	chr2	175936977-176032934	chr2	176398814	0.076	0.0111	0.931
ATF2	1386	GI_22538421-S	rs1533885	chr2	175936977-176032934	chr2	176402786	0.076	0.0111	0.931
SRC	6714	GI_38202216-A	rs2425335	chr20	35973087-36033821	chr20	36094888	0.079	0.0112	0.931
PDLIM2	64236	GI_40288186-A	rs1047398	chr8	22436253-22451810	chr8	22571018	-0.232	0.0112	0.931
AFAP1	60312	GI_40807503-I	rs6852834	chr4	7760439-7941653	chr4	8045469	-0.087	0.0112	0.931
RORA	6095	GI_19743899-I	rs1545539	chr15	60780482-60919729	chr15	60677123	-0.097	0.0112	0.931
RORA	6095	GI_19743899-I	rs7182242	chr15	60780482-60919729	chr15	60678350	-0.097	0.0112	0.931
AFAP1	60312	GI_40807505-A	rs3864220	chr4	7760439-7941653	chr4	7381431	0.136	0.0112	0.931
MYC	4609	GI_31543215-S	rs4871791	chr8	128748314-128753680	chr8	128458644	-0.186	0.0113	0.931
IRF4	3662	GI_4505286-S	rs7742171	chr6	391738-411443	chr6	893848	0.314	0.0113	0.931
PLCG2	5336	GI_4505870-S	rs12921771	chr16	81812898-81991899	chr16	82165183	-0.252	0.0113	0.931
PLCG2	5336	GI_4505870-S	rs11647519	chr16	81812898-81991899	chr16	82168234	-0.252	0.0113	0.931
PLCG2	5336	GI_4505870-S	rs13330853	chr16	81812898-81991899	chr16	82170517	-0.252	0.0113	0.931
PLCG2	5336	GI_4505870-S	rs3751865	chr16	81812898-81991899	chr16	82182354	-0.252	0.0113	0.931
PLCG2	5336	GI_4505870-S	rs3829542	chr16	81812898-81991899	chr16	82187311	-0.252	0.0113	0.931
PLCG2	5336	GI_4505870-S	rs7202019	chr16	81812898-81991899	chr16	82188173	-0.252	0.0113	0.931
CAMK2A	815	GI_25952117-A	rs6579794	chr5	149599053-149669403	chr5	149967587	0.123	0.0113	0.931
RAP1A	5906	GI_4506412-S	rs155648	chr1	112162404-112256101	chr1	112687359	-0.151	0.0113	0.931
RAP1A	5906	GI_4506412-S	rs155646	chr1	112162404-112256101	chr1	112688022	-0.151	0.0113	0.931
IL6	3569	GI_10834983-S	rs17146613	chr7	22766765-22771621	chr7	22343114	0.125	0.0113	0.931
IRS2	8660	GI_38683859-S	rs7324175	chr13	110406183-110438914	chr13	110192256	-0.05	0.0114	0.931
IL23R	149233	GI_24430211-S	rs12565229	chr1	67632168-67725650	chr1	68111728	0.085	0.0114	0.931
SOCS5	9655	GI_41349444-I	rs6729891	chr2	46926098-46989927	chr2	47887090	-0.202	0.0114	0.931
SOCS1	8651	GI_4507232-S	rs7205853	chr16	11348273-11350039	chr16	10527613	-0.555	0.0114	0.931
PRF1	5551	GI_40254807-S	rs3861027	chr10	72357103-72362531	chr10	73291166	-0.277	0.0114	0.931
PRDM1	639	GI_33946273-A	rs9480704	chr6	106534194-106557814	chr6	107193215	0.43	0.0114	0.931
ITPR2	3709	GI_4504792-S	rs16931036	chr12	26488284-26986131	chr12	26749137	-0.106	0.0115	0.931
IL18	3606	GI_27502389-S	rs12419219	chr11	112013973-112034840	chr11	112566028	0.379	0.0115	0.931
SMAD7	4092	GI_5174516-S	rs6507920	chr18	46446222-46477081	chr18	47016046	0.143	0.0115	0.931
SOS2	6655	GI_39930603-S	rs971217	chr14	50583845-50698099	chr14	49622784	-0.1	0.0116	0.9313
TGFB2	7042	GI_4507462-S	rs618171	chr1	218518675-218617961	chr1	219149298	-0.079	0.0117	0.9344
TGFB2	7042	GI_4507462-S	rs614998	chr1	218518675-218617961	chr1	219149993	-0.079	0.0117	0.9344
TGFB2	7042	GI_4507462-S	rs6687738	chr1	218518675-218617961	chr1	219155789	-0.079	0.0117	0.9344
MAPK14	1432	GI_20986513-A	rs13210323	chr6	35995453-36079013	chr6	35005084	-0.13	0.0118	0.9403
CEBPB	1051	GI_28872795-S	rs6020011	chr20	48807119-48809227	chr20	48353875	-0.208	0.0118	0.9403
SHC1	6464	GI_33859842-I	rs1749415	chr1	154934773-154943223	chr1	155825855	0.098	0.0118	0.9405
IL2RA	3559	GI_4557666-S	rs10752010	chr10	6052656-6104333	chr10	5390759	0.147	0.0119	0.9405
JAK1	3716	GI_4504802-S	rs1889929	chr1	65298905-65432187	chr1	65710726	-0.302	0.0119	0.9405
MYC	4609	GI_31543215-S	rs16902768	chr8	128748314-128753680	chr8	129271933	0.397	0.0119	0.9405
RORA	6095	GI_19743904-A	rs4517727	chr15	60780482-61521502	chr15	62008949	-0.131	0.012	0.9428
IRF9	10379	GI_25282406-S	rs1956927	chr14	24630421-24635774	chr14	24971151	0.141	0.012	0.9428
IRF9	10379	GI_25282406-S	rs1800876	chr14	24630421-24635774	chr14	24979213	0.141	0.012	0.9428
IL17C	27189	GI_27477078-S	rs3743975	chr16	88705000-88706882	chr16	88822297	-0.09	0.012	0.9435
AFAP1	60312	GI_40807503-I	rs13152591	chr4	7760439-7941653	chr4	8053805	-0.085	0.0121	0.9491
SOCS1	8651	GI_4507232-S	rs1641788	chr16	11348273-11350039	chr16	10861110	-0.461	0.0122	0.9516
IL12B	3593	GI_24497437-S	rs2161356	chr5	158741790-158757481	chr5	158404129	-0.182	0.0122	0.9516
SHC1	6464	GI_34147725-I	rs11264274	chr1	154934773-154946959	chr1	154811127	-0.047	0.0122	0.9519
MAF	4094	GI_5453735-S	rs12444278	chr16	79627744-79634622	chr16	78989935	0.267	0.0122	0.9522
IL2RA	3559	GI_4557666-S	rs1002936	chr10	6052656-6104333	chr10	5685209	-0.142	0.0123	0.9538
AFAP1	60312	GI_40807503-I	rs6849076	chr4	7760439-7941653	chr4	8049713	-0.071	0.0123	0.9538
SRC	6714	GI_38202215-I	rs6067491	chr20	35973087-36033821	chr20	36374135	0.088	0.0123	0.9538
CDKN1A	1026	GI_17978496-A	rs236346	chr6	36644236-36655116	chr6	36832103	-0.174	0.0123	0.9538
SHC1	6464	GI_34147725-A	rs11264306	chr1	154934773-154946959	chr1	155043325	-0.098	0.0125	0.9569
IL12A	3592	GI_24430218-S	rs2595243	chr3	159706622-159713806	chr3	158994949	-0.083	0.0125	0.9569
PDLIM2	64236	GI_40288186-A	rs2013211	chr8	22436253-22451810	chr8	22433508	-0.207	0.0125	0.9569
CALM1	801	GI_31377794-S	rs11629339	chr14	90863326-90874619	chr14	90643934	0.142	0.0125	0.9569
IL17B	27190	GI_27477077-S	rs6861618	chr5	148753829-148758838	chr5	148958653	0.067	0.0125	0.9569
PRF1	5551	GI_40254807-S	rs11594877	chr10	72357103-72362531	chr10	73295727	-0.394	0.0125	0.9569
TRAF6	7189	GI_22027628-A	rs10501153	chr11	36505316-36531863	chr11	36386755	0.159	0.0125	0.9569
MAPK1	5594	GI_20986528-I	rs1003968	chr22	22113946-22221970	chr22	21367590	0.159	0.0126	0.9586
JAK2	3717	GI_13325062-S	rs11790849	chr9	4985244-5128183	chr9	3995072	0.25	0.0126	0.961
PRKCQ	5588	GI_5453975-S	rs4748306	chr10	6469104-6622254	chr10	6738930	-0.161	0.0126	0.9622
RORA	6095	GI_19743899-I	rs8025697	chr15	60780482-60919729	chr15	60283211	0.081	0.0126	0.9622
IL23R	149233	GI_24430211-S	rs4336822	chr1	67632168-67725650	chr1	68031411	-0.096	0.0127	0.9622
IL12B	3593	GI_24497437-S	rs4244439	chr5	158741790-158757481	chr5	158442109	0.25	0.0127	0.9622
AFAP1	60312	GI_40807505-A	rs4234808	chr4	7760439-7941653	chr4	7442086	-0.139	0.0127	0.9622
IL12B	3593	GI_24497437-S	rs4334868	chr5	158741790-158757481	chr5	158984287	-0.191	0.0128	0.9622
IL18	3606	GI_27502389-S	rs1031686	chr11	112013973-112034840	chr11	112531596	-0.376	0.0128	0.9622
IL18	3606	GI_27502389-S	rs10789904	chr11	112013973-112034840	chr11	112533903	-0.376	0.0128	0.9622
SOCS5	9655	GI_41349444-I	rs6720958	chr2	46926098-46989927	chr2	46158523	-0.359	0.0128	0.9622
PDLIM2	64236	GI_40288188-I	rs11781095	chr8	22436253-22455538	chr8	22601787	-0.2	0.0128	0.9622
SMAD7	4092	GI_5174516-S	rs12969137	chr18	46446222-46477081	chr18	47029576	-0.175	0.0128	0.9622
SMAD7	4092	GI_5174516-S	rs17712538	chr18	46446222-46477081	chr18	47035851	-0.175	0.0128	0.9622
TRAF6	7189	GI_22027628-A	rs3758873	chr11	36505316-36531863	chr11	36587017	-0.188	0.0128	0.9624
SHC1	6464	GI_34147725-I	rs10752609	chr1	154934773-154946959	chr1	154791128	0.061	0.0129	0.9624
SHC1	6464	GI_34147725-I	rs1218547	chr1	154934773-154946959	chr1	154807018	-0.048	0.0129	0.9624
AFAP1	60312	GI_40807503-I	rs4689549	chr4	7760439-7941653	chr4	6776649	-0.144	0.013	0.9624
CDKN1A	1026	GI_17978496-A	rs1632649	chr6	36644236-36655116	chr6	36894677	-0.165	0.013	0.9624
PLCG2	5336	GI_4505870-S	rs7196805	chr16	81812898-81991899	chr16	82617178	-0.231	0.0131	0.9624
AFAP1	60312	GI_40807505-A	rs11731502	chr4	7760439-7941653	chr4	7423842	-0.176	0.0131	0.9624
IRF5	3663	GI_38683857-I	rs960633	chr7	128577993-128590088	chr7	128560761	0.097	0.0131	0.9624
SMAD3	4088	GI_7661691-S	rs4776344	chr15	67358194-67487533	chr15	67465363	-0.223	0.0131	0.9624
IRF4	3662	GI_4505286-S	rs2788234	chr6	391738-411443	chr6	742311	0.323	0.0132	0.9624
IRF4	3662	GI_4505286-S	rs1538325	chr6	391738-411443	chr6	743995	0.323	0.0132	0.9624
IRF4	3662	GI_4505286-S	rs2804756	chr6	391738-411443	chr6	753586	0.323	0.0132	0.9624
JAK2	3717	GI_13325062-S	rs340934	chr9	4985244-5128183	chr9	6081804	-0.263	0.0132	0.9624
SPRED2	200734	GI_32401444-S	rs17740892	chr2	65537984-65659656	chr2	64550332	-0.299	0.0132	0.9624
TYK2	7297	GI_34222294-S	rs322129	chr19	10461203-10491248	chr19	11401105	-0.231	0.0133	0.9624
IRF5	3663	GI_38683858-A	rs1532222	chr7	128577993-128590088	chr7	128516945	0.257	0.0134	0.9624
IL17B	27190	GI_27477077-S	rs1897559	chr5	148753829-148758838	chr5	149656212	-0.108	0.0134	0.9624
IL4R	3566	GI_4557668-S	rs1862504	chr16	27325229-27376099	chr16	26522275	0.172	0.0134	0.9624
MYC	4609	GI_31543215-S	rs6983380	chr8	128748314-128753680	chr8	129273773	0.393	0.0135	0.9624
IFNG	3458	GI_10835170-S	rs4913470	chr12	68548549-68553521	chr12	69252155	0.183	0.0135	0.9624
PLCG2	5336	GI_4505870-S	rs17793122	chr16	81812898-81991899	chr16	81989484	-0.161	0.0135	0.9624
PRKCQ	5588	GI_5453975-S	rs7893671	chr10	6469104-6622254	chr10	5524502	0.176	0.0135	0.9624
PIAS2	9063	GI_27532983-I	rs9635893	chr18	44395672-44497495	chr18	45120340	0.121	0.0135	0.9624
SRC	6714	GI_38202215-I	rs1076664	chr20	35973087-36033821	chr20	36429223	0.076	0.0135	0.9624
SRC	6714	GI_38202215-I	rs7268511	chr20	35973087-36033821	chr20	36466571	0.076	0.0135	0.9624
SRC	6714	GI_38202215-I	rs6067961	chr20	35973087-36033821	chr20	36497644	0.076	0.0135	0.9624
PDLIM2	64236	GI_40288186-I	rs1877674	chr8	22437986-22455538	chr8	22606292	-0.086	0.0136	0.9624
RORA	6095	GI_19743904-A	rs7168164	chr15	60780482-61521502	chr15	62301094	0.118	0.0136	0.9624
RORA	6095	GI_19743904-A	rs1370177	chr15	60780482-61521502	chr15	62313373	0.118	0.0136	0.9624
IRF9	10379	GI_25282406-S	rs4982973	chr14	24630421-24635774	chr14	25110067	-0.138	0.0136	0.9624
TNFRSF14	8764	GI_23200040-S	rs10910047	chr1	2487804-2495267	chr1	2211849	0.117	0.0137	0.9624
ITPR2	3709	GI_4504792-S	rs1871554	chr12	26488284-26986131	chr12	26340058	0.12	0.0137	0.9624
ITPR2	3709	GI_4504792-S	rs1009766	chr12	26488284-26986131	chr12	26355515	0.12	0.0137	0.9624
IL12RB1	3594	GI_24497439-I	rs36692	chr19	18181371-18197697	chr19	17906839	-0.127	0.0137	0.9624
RORA	6095	GI_19743904-A	rs4775445	chr15	60780482-61521502	chr15	62155282	0.13	0.0138	0.9624
PDLIM2	64236	GI_40288186-I	rs11778746	chr8	22437986-22455538	chr8	23120358	0.1	0.0138	0.9624
SMAD3	4088	GI_42476202-S	rs7181878	chr15	67358194-67487533	chr15	67389161	0.225	0.0138	0.9624
ATF2	1386	GI_22538421-S	rs17198376	chr2	175936977-176032934	chr2	176284074	0.094	0.0138	0.9624
RAP1A	5906	GI_4506412-S	rs4259643	chr1	112162404-112256101	chr1	111814404	-0.14	0.0138	0.9624
CDKN1A	1026	GI_17978494-I	rs6918006	chr6	36646486-36655116	chr6	37535539	0.104	0.0138	0.9624
SOCS3	9021	GI_45439351-S	rs9909166	chr17	76352858-76356158	chr17	75571822	-0.112	0.0139	0.9624
CEBPB	1051	GI_28872795-S	rs6020560	chr20	48807119-48809227	chr20	49119419	0.225	0.0139	0.9624
CEBPB	1051	GI_28872795-S	rs6020563	chr20	48807119-48809227	chr20	49120395	0.225	0.0139	0.9624
CEBPB	1051	GI_28872795-S	rs932420	chr20	48807119-48809227	chr20	49133069	0.225	0.0139	0.9624
CEBPB	1051	GI_28872795-S	rs6063533	chr20	48807119-48809227	chr20	49159399	0.225	0.0139	0.9624
RAP1A	5906	GI_4506412-S	rs1361133	chr1	112162404-112256101	chr1	112027033	0.273	0.0139	0.9624
IL17B	27190	GI_27477077-S	rs4147470	chr5	148753829-148758838	chr5	148528107	0.076	0.0139	0.9624
IL2RB	3560	GI_23238195-S	rs6519037	chr22	37521879-37545962	chr22	37253572	0.211	0.0139	0.9624
IL2RB	3560	GI_23238195-S	rs4820258	chr22	37521879-37545962	chr22	37255853	0.211	0.0139	0.9624
RORA	6095	GI_19743904-A	rs11853885	chr15	60780482-61521502	chr15	61994614	0.241	0.0139	0.9624
PDLIM2	64236	GI_40288188-I	rs1481007	chr8	22436253-22455538	chr8	21447615	0.145	0.0139	0.9624
PDLIM2	64236	GI_40288188-I	rs4739266	chr8	22436253-22455538	chr8	21452466	0.145	0.0139	0.9624
IL17B	27190	GI_27477077-S	rs4958902	chr5	148753829-148758838	chr5	149648780	0.094	0.0139	0.9624
MAF	4094	GI_5453735-S	rs4888998	chr16	79627744-79634622	chr16	79557020	0.479	0.014	0.9636
FES	2242	GI_13376997-S	rs719176	chr15	91427664-91439006	chr15	91785293	-0.253	0.014	0.9636
FES	2242	GI_13376997-S	rs7179469	chr15	91427664-91439006	chr15	91788348	-0.253	0.014	0.9636
PDLIM2	64236	GI_40288186-A	rs11985023	chr8	22436253-22451810	chr8	22531463	0.199	0.014	0.9636
IL2RB	3560	GI_23238195-S	rs4820315	chr22	37521879-37545962	chr22	38518731	-0.144	0.0141	0.9644
SOCS3	9021	GI_45439351-S	rs875188	chr17	76352858-76356158	chr17	75751230	0.12	0.0141	0.9644
RORA	6095	GI_19743904-A	rs2414718	chr15	60780482-61521502	chr15	61863133	-0.124	0.0141	0.9644
PIAS2	9063	GI_4758907-I	rs8098098	chr18	44390022-44497495	chr18	43910422	0.111	0.0142	0.9644
IL12RB1	3594	GI_24497439-I	rs7249148	chr19	18181371-18197697	chr19	17699249	-0.163	0.0142	0.9644
TRAF6	7189	GI_22027629-I	rs10501153	chr11	36505316-36531863	chr11	36386755	-0.109	0.0142	0.9644
RORA	6095	GI_19743900-I	rs4775175	chr15	60780482-60919729	chr15	59816688	-0.051	0.0142	0.9644
AFAP1	60312	GI_40807503-I	rs10938694	chr4	7760439-7941653	chr4	8171401	0.081	0.0142	0.9644
IFNG	3458	GI_10835170-S	rs3741600	chr12	68548549-68553521	chr12	69154005	0.123	0.0142	0.9644
TRAF6	7189	GI_22027629-I	rs1383350	chr11	36505316-36531863	chr11	36949579	0.086	0.0142	0.9644
IL6	3569	GI_10834983-S	rs1636296	chr7	22766765-22771621	chr7	22042280	0.065	0.0142	0.9644
PLCG2	5336	GI_4505870-S	rs1056629	chr16	81812898-81991899	chr16	82182104	-0.247	0.0143	0.9652
PRF1	5551	GI_40254807-S	rs1227773	chr10	72357103-72362531	chr10	71579347	-0.215	0.0143	0.9652
PRF1	5551	GI_40254807-S	rs7077164	chr10	72357103-72362531	chr10	71583198	-0.215	0.0143	0.9652
TGFB2	7042	GI_4507462-S	rs7555731	chr1	218518675-218617961	chr1	218135956	0.069	0.0144	0.9652
TGFB2	7042	GI_4507462-S	rs7520319	chr1	218518675-218617961	chr1	218149826	0.069	0.0144	0.9652
PRDM1	639	GI_33946272-I	rs4946810	chr6	106534194-106557814	chr6	107420270	0.081	0.0144	0.9652
TNFAIP3	7128	GI_26051241-S	rs616442	chr6	138188324-138204451	chr6	138385301	0.176	0.0144	0.9652
MCM5	4174	GI_23510447-S	rs5756068	chr22	35796115-35820495	chr22	36448347	0.272	0.0144	0.9652
TRAF6	7189	GI_22027629-I	rs955249	chr11	36505316-36531863	chr11	36173252	0.074	0.0145	0.9652
TGFB2	7042	GI_4507462-S	rs9660998	chr1	218518675-218617961	chr1	219079212	0.063	0.0145	0.9652
SHC1	6464	GI_33859842-I	rs4845364	chr1	154934773-154943223	chr1	154141908	-0.041	0.0145	0.9652
PRF1	5551	GI_40254807-S	rs3750779	chr10	72357103-72362531	chr10	71712502	-0.329	0.0146	0.9652
IL18R1	8809	GI_27477086-S	rs17026974	chr2	102979096-103015217	chr2	102952360	-0.261	0.0146	0.9652
IL18R1	8809	GI_27477086-S	rs1035130	chr2	102979096-103015217	chr2	103001402	-0.261	0.0146	0.9652
IL18R1	8809	GI_27477086-S	rs10490204	chr2	102979096-103015217	chr2	103056534	-0.261	0.0146	0.9652
IL18R1	8809	GI_27477086-S	rs3771150	chr2	102979096-103015217	chr2	103060851	-0.261	0.0146	0.9652
IL18R1	8809	GI_27477086-S	rs17027255	chr2	102979096-103015217	chr2	103090127	-0.261	0.0146	0.9652
STAT1	6772	GI_21536299-I	rs1989344	chr2	191833761-191878976	chr2	191527908	0.232	0.0146	0.9652
PRF1	5551	GI_40254807-S	rs16928705	chr10	72357103-72362531	chr10	73095793	0.265	0.0147	0.9652
SMAD3	4088	GI_42476202-S	rs16951524	chr15	67358194-67487533	chr15	68254541	0.421	0.0147	0.9652
SOCS3	9021	GI_45439351-S	rs11649910	chr17	76352858-76356158	chr17	77159465	0.125	0.0147	0.9652
TGFB2	7042	GI_37539612-S	rs604045	chr1	218518675-218617961	chr1	218714208	0.06	0.0147	0.9652
IL6R	3570	GI_31317250-I	rs11264248	chr1	154377668-154441926	chr1	154688197	0.079	0.0147	0.9652
PTPN22	26191	GI_15619017-A	rs11804407	chr1	114356432-114414375	chr1	114828360	0.13	0.0148	0.9652
STAT6	6778	GI_23397677-S	rs1274500	chr12	57489186-57505196	chr12	56658859	-0.201	0.0148	0.9652
IL12RB2	3595	GI_24497441-S	rs1338187	chr1	67773046-67862583	chr1	66962906	0.08	0.0148	0.9652
TRAF6	7189	GI_22027629-I	rs1512372	chr11	36505316-36531863	chr11	37109186	0.076	0.0148	0.9652
PIAS2	9063	GI_4758907-I	rs4890330	chr18	44390022-44497495	chr18	44118919	-0.068	0.0148	0.9652
PIAS2	9063	GI_4758907-I	rs988213	chr18	44390022-44497495	chr18	44124967	-0.068	0.0148	0.9652
IL18	3606	GI_27502389-S	rs10789908	chr11	112013973-112034840	chr11	112560259	-0.38	0.0149	0.9652
TGFB2	7042	GI_4507462-S	rs10495114	chr1	218518675-218617961	chr1	219089006	0.067	0.0149	0.9652
RORA	6095	GI_19743900-I	rs1589703	chr15	60780482-60919729	chr15	61272737	-0.05	0.0149	0.9652
PLCG2	5336	GI_4505870-S	rs7205651	chr16	81812898-81991899	chr16	81588142	-0.143	0.0149	0.9652
IRF9	10379	GI_25282406-S	rs12892792	chr14	24630421-24635774	chr14	24934910	-0.144	0.0151	0.9652
IRF9	10379	GI_25282406-S	rs1956918	chr14	24630421-24635774	chr14	24980311	-0.144	0.0151	0.9652
IRF9	10379	GI_25282406-S	rs6573912	chr14	24630421-24635774	chr14	25106231	-0.137	0.0151	0.9652
STAT4	6775	GI_21618332-S	rs10497719	chr2	191894301-192016322	chr2	192377594	0.189	0.0152	0.9652
IL17D	53342	GI_19923714-S	rs9509284	chr13	21277481-21297237	chr13	21146232	-0.057	0.0153	0.9652
AFAP1	60312	GI_40807503-I	rs10488964	chr4	7760439-7941653	chr4	7669798	-0.119	0.0153	0.9652
CCL11	6356	GI_22538399-S	rs3917878	chr17	32612686-32615199	chr17	32578855	-0.149	0.0153	0.9652
IL6R	3570	GI_31317248-A	rs9427097	chr1	154377668-154441926	chr1	154568683	-0.191	0.0153	0.9652
MYC	4609	GI_31543215-S	rs1121947	chr8	128748314-128753680	chr8	129165079	-0.332	0.0153	0.9652
FES	2242	GI_13376997-S	rs4073006	chr15	91427664-91439006	chr15	91978317	0.165	0.0154	0.9652
RORA	6095	GI_19743904-A	rs4774371	chr15	60780482-61521502	chr15	61000663	-0.123	0.0154	0.9652
PDLIM2	64236	GI_40288186-I	rs7813840	chr8	22437986-22455538	chr8	23355459	0.094	0.0154	0.9652
RORA	6095	GI_19743900-I	rs893288	chr15	60780482-60919729	chr15	61394450	-0.061	0.0154	0.9652
FCER1A	2205	GI_31317229-S	rs10494331	chr1	159259503-159278014	chr1	159582103	0.771	0.0154	0.9652
RAP1A	5906	GI_4506412-S	rs641724	chr1	112162404-112256101	chr1	112356676	-0.13	0.0154	0.9652
TRAF6	7189	GI_22027628-A	rs11822786	chr11	36505316-36531863	chr11	37159857	-0.198	0.0155	0.9652
TRAF6	7189	GI_22027628-A	rs1599420	chr11	36505316-36531863	chr11	37160474	-0.198	0.0155	0.9652
TRAF6	7189	GI_22027628-A	rs10768250	chr11	36505316-36531863	chr11	37181612	-0.198	0.0155	0.9652
TRAF6	7189	GI_22027628-A	rs10768256	chr11	36505316-36531863	chr11	37205935	-0.198	0.0155	0.9652
JAK1	3716	GI_4504802-S	rs10493380	chr1	65298905-65432187	chr1	66046117	0.337	0.0155	0.9652
RORA	6095	GI_19743900-I	rs782907	chr15	60780482-60919729	chr15	61376143	-0.068	0.0156	0.9652
IL17B	27190	GI_27477077-S	rs1972644	chr5	148753829-148758838	chr5	148019548	0.057	0.0156	0.9652
TGFB2	7042	GI_37539612-S	rs6604558	chr1	218518675-218617961	chr1	217935206	0.069	0.0156	0.9652
TGFB2	7042	GI_37539612-S	rs6694862	chr1	218518675-218617961	chr1	217967094	0.069	0.0156	0.9652
RORA	6095	Hs.37648-S	rs16943489	chr15	60780482-61521502	chr15	61302046	-0.159	0.0156	0.9652
CAMK2A	815	GI_25952117-A	rs17797713	chr5	149599053-149669403	chr5	149115155	-0.121	0.0156	0.9652
TNFAIP3	7128	GI_26051241-S	rs633010	chr6	138188324-138204451	chr6	138028152	0.193	0.0157	0.9652
MAPK3	5595	GI_38257140-S	rs9926100	chr16	30125425-30134630	chr16	29647342	0.095	0.0157	0.9652
PDLIM2	64236	GI_40288187-I	rs13252558	chr8	22437986-22455538	chr8	21740232	-0.079	0.0157	0.9652
TBX21	30009	GI_7019548-S	rs2938484	chr17	45810609-45823485	chr17	46319852	-0.244	0.0157	0.9652
ITPR2	3709	GI_4504792-S	rs1037924	chr12	26488284-26986131	chr12	27498107	0.07	0.0157	0.9652
IL12RB1	3594	GI_5031784-I	rs10038	chr19	18170370-18197697	chr19	18892728	-0.094	0.0158	0.9652
SHC1	6464	GI_33859842-I	rs7525057	chr1	154934773-154943223	chr1	155677223	0.094	0.0158	0.9652
SHC1	6464	GI_33859842-I	rs822020	chr1	154934773-154943223	chr1	155754117	0.094	0.0158	0.9652
SHC1	6464	GI_33859842-I	rs822497	chr1	154934773-154943223	chr1	155810293	0.094	0.0158	0.9652
SHC1	6464	GI_33859842-I	rs4971104	chr1	154934773-154943223	chr1	155819657	0.094	0.0158	0.9652
IL4	3565	GI_27477091-A	rs187411	chr5	132009677-132018370	chr5	132885741	-0.267	0.0158	0.9652
RORA	6095	GI_19743900-I	rs7175467	chr15	60780482-60919729	chr15	61393516	0.061	0.0158	0.9652
RORA	6095	GI_19743900-I	rs12324440	chr15	60780482-60919729	chr15	61394875	0.061	0.0158	0.9652
PDLIM2	64236	GI_40288188-I	rs7003959	chr8	22436253-22455538	chr8	21467172	0.148	0.0158	0.9652
IL12RB2	3595	GI_24497441-S	rs1367447	chr1	67773046-67862583	chr1	68634030	-0.113	0.0158	0.9652
PDLIM2	64236	GI_40288186-A	rs8534	chr8	22436253-22451810	chr8	23432332	-0.21	0.0158	0.9652
TGFB2	7042	GI_4507462-S	rs945761	chr1	218518675-218617961	chr1	219235064	-0.077	0.0158	0.9652
PDLIM2	64236	GI_40288186-I	rs13248759	chr8	22437986-22455538	chr8	23326033	0.092	0.0158	0.9652
IL12RB1	3594	GI_5031784-I	rs8182587	chr19	18170370-18197697	chr19	18107913	-0.097	0.0159	0.9652
CD40	958	GI_23312370-A	rs4810475	chr20	44746905-44758384	chr20	44508874	-0.149	0.0159	0.9652
SMAD7	4092	GI_5174516-S	rs6507838	chr18	46446222-46477081	chr18	45835987	0.149	0.0159	0.9652
MAF	4094	GI_5453735-S	rs7186068	chr16	79627744-79634622	chr16	80611798	-0.286	0.0159	0.9652
STAT3	6774	GI_21618337-A	rs7213337	chr17	40465342-40540513	chr17	39879428	-0.218	0.0159	0.9652
PTPN22	26191	GI_15619017-A	rs11102703	chr1	114356432-114414375	chr1	114466110	-0.083	0.0159	0.9652
PTPN22	26191	GI_15619017-A	rs1503832	chr1	114356432-114414375	chr1	114489689	-0.083	0.0159	0.9652
PTPN22	26191	GI_15619017-A	rs12127377	chr1	114356432-114414375	chr1	114489973	-0.083	0.0159	0.9652
ITPR2	3709	GI_4504792-S	rs16930329	chr12	26488284-26986131	chr12	26358856	-0.072	0.016	0.9652
REL	5966	GI_4506472-S	rs11896330	chr2	61108751-61150178	chr2	60235568	-0.135	0.016	0.9652
SPRED2	200734	GI_32401444-S	rs7568533	chr2	65537984-65659656	chr2	64547448	-0.283	0.016	0.9652
PTPRC	5788	GI_18641365-A	rs10494764	chr1	198608097-198726605	chr1	198209239	-0.746	0.016	0.9652
PTPRC	5788	GI_18641365-A	rs997901	chr1	198608097-198726605	chr1	198252623	-0.746	0.016	0.9652
PTPRC	5788	GI_18641365-A	rs12410255	chr1	198608097-198726605	chr1	198285011	-0.746	0.016	0.9652
PTPRC	5788	GI_18641365-A	rs12403821	chr1	198608097-198726605	chr1	198292803	-0.746	0.016	0.9652
PTPRC	5788	GI_18641365-A	rs12744382	chr1	198608097-198726605	chr1	198297440	-0.746	0.016	0.9652
PRF1	5551	GI_40254807-S	rs4400714	chr10	72357103-72362531	chr10	73067279	0.265	0.016	0.9652
RORA	6095	Hs.37648-S	rs6494168	chr15	60780482-61521502	chr15	60457469	-0.095	0.016	0.966
PRDM1	639	GI_33946272-I	rs742108	chr6	106534194-106557814	chr6	106582920	0.117	0.0161	0.966
RORA	6095	GI_19743900-I	rs3935962	chr15	60780482-60919729	chr15	61824301	-0.064	0.0161	0.9665
PRF1	5551	GI_40254807-S	rs7901338	chr10	72357103-72362531	chr10	71850335	-0.243	0.0161	0.9665
ITPR3	3710	GI_4504794-S	rs11759461	chr6	33589155-33664348	chr6	33468151	0.195	0.0161	0.9665
PIAS2	9063	GI_4758907-I	rs4614822	chr18	44390022-44497495	chr18	44106331	-0.069	0.0161	0.9665
PTPN22	26191	GI_15619017-A	rs7546431	chr1	114356432-114414375	chr1	113869497	-0.131	0.0162	0.9665
IL22	50616	GI_41393566-S	rs10878920	chr12	68642024-68647281	chr12	69522188	0.09	0.0162	0.9666
IL21	59067	GI_11141874-S	rs2589865	chr4	123533782-123542212	chr4	124514271	-0.076	0.0162	0.9666
RORA	6095	Hs.37648-S	rs8037284	chr15	60780482-61521502	chr15	60388777	-0.095	0.0162	0.9666
RORA	6095	Hs.37648-S	rs6494167	chr15	60780482-61521502	chr15	60435347	-0.095	0.0162	0.9666
PRDM1	639	GI_33946273-I	rs1149309	chr6	106546736-106557814	chr6	105749923	0.143	0.0162	0.9666
RORA	6095	GI_19743904-A	rs11635358	chr15	60780482-61521502	chr15	61829676	-0.188	0.0163	0.9669
IFNG	3458	GI_10835170-S	rs11177275	chr12	68548549-68553521	chr12	68925433	-0.13	0.0163	0.9681
PRKCQ	5588	GI_5453975-S	rs7913058	chr10	6469104-6622254	chr10	6750960	0.159	0.0164	0.969
RAP1A	5906	GI_4506412-S	rs3860202	chr1	112162404-112256101	chr1	112078158	-0.141	0.0164	0.969
RAP1A	5906	GI_4506412-S	rs11102303	chr1	112162404-112256101	chr1	112080120	-0.141	0.0164	0.969
PRDM1	639	GI_33946273-I	rs9399998	chr6	106546736-106557814	chr6	106876791	0.141	0.0164	0.969
IL6	3569	GI_10834983-S	rs17711814	chr7	22766765-22771621	chr7	22268760	0.087	0.0165	0.9693
SOCS1	8651	GI_4507232-S	rs8059420	chr16	11348273-11350039	chr16	10824380	-0.354	0.0165	0.9693
PDLIM2	64236	GI_40288186-I	rs4260902	chr8	22437986-22455538	chr8	23370411	0.094	0.0165	0.9699
CBL	867	GI_4885116-S	rs4938737	chr11	119076985-119178859	chr11	119769492	0.12	0.0166	0.9705
IL2RA	3559	GI_4557666-S	rs658230	chr10	6052656-6104333	chr10	6508563	-0.097	0.0166	0.9705
SOCS3	9021	GI_45439351-S	rs7405639	chr17	76352858-76356158	chr17	75765605	-0.116	0.0166	0.9718
JAK2	3717	GI_13325062-S	rs1770395	chr9	4985244-5128183	chr9	4129895	0.165	0.0167	0.9718
IL2RB	3560	GI_23238195-S	rs2050140	chr22	37521879-37545962	chr22	36971957	0.161	0.0167	0.973
PRKCQ	5588	GI_5453975-S	rs2386650	chr10	6469104-6622254	chr10	5678058	-0.214	0.0168	0.973
PRKCQ	5588	GI_5453975-S	rs4427479	chr10	6469104-6622254	chr10	5682855	-0.214	0.0168	0.973
PRF1	5551	GI_40254807-S	rs12252440	chr10	72357103-72362531	chr10	72793796	-0.223	0.0168	0.973
CBL	867	GI_4885116-S	rs882856	chr11	119076985-119178859	chr11	120107411	0.068	0.0168	0.973
PTPN11	5781	GI_33356176-S	rs9668121	chr12	112856535-112947717	chr12	113798712	-0.243	0.0168	0.973
CAMK2A	815	GI_25952117-A	rs253296	chr5	149599053-149669403	chr5	149952749	-0.12	0.0168	0.973
RAP1A	5906	GI_4506412-S	rs12562249	chr1	112162404-112256101	chr1	112555423	-0.213	0.0169	0.973
TRAF6	7189	GI_22027629-I	rs11033157	chr11	36505316-36531863	chr11	35535317	0.086	0.0169	0.973
TRAF6	7189	GI_22027629-I	rs10734439	chr11	36505316-36531863	chr11	35536881	0.086	0.0169	0.973
SHC3	53358	GI_21314678-S	rs2988066	chr9	91620685-91793682	chr9	92144998	0.073	0.0169	0.973
RAP1A	5906	GI_4506412-S	rs6668383	chr1	112162404-112256101	chr1	112035725	0.241	0.0169	0.973
TGFB2	7042	GI_37539612-S	rs2378013	chr1	218518675-218617961	chr1	218951464	-0.103	0.0169	0.973
IL17B	27190	GI_27477077-S	rs4546368	chr5	148753829-148758838	chr5	148539100	0.075	0.0169	0.973
AFAP1	60312	GI_40807505-A	rs2631753	chr4	7760439-7941653	chr4	8455245	-0.111	0.017	0.9752
CDKN1A	1026	GI_17978494-I	rs1738457	chr6	36646486-36655116	chr6	37553195	-0.086	0.017	0.9752
PDLIM2	64236	GI_40288187-I	rs2127207	chr8	22437986-22455538	chr8	21729996	-0.077	0.017	0.9752
PIAS2	9063	GI_4758907-I	rs4890334	chr18	44390022-44497495	chr18	44257024	0.081	0.017	0.9752
IL12RB1	3594	GI_24497439-A	rs11085247	chr19	18170370-18197697	chr19	19093619	0.164	0.0171	0.9752
IL12RB1	3594	GI_24497439-A	rs11086106	chr19	18170370-18197697	chr19	18461458	-0.183	0.0171	0.9758
RAP1A	5906	GI_4506412-S	rs4272622	chr1	112162404-112256101	chr1	111825435	-0.265	0.0171	0.9758
SRC	6714	GI_38202215-I	rs6067731	chr20	35973087-36033821	chr20	36444876	0.075	0.0172	0.9772
PTPRC	5788	GI_18641365-A	rs12087648	chr1	198608097-198726605	chr1	198488490	0.607	0.0173	0.9772
PTPRC	5788	GI_18641365-A	rs6428467	chr1	198608097-198726605	chr1	198511122	0.607	0.0173	0.9772
RAP1A	5906	GI_4506412-S	rs10857922	chr1	112162404-112256101	chr1	112591009	0.134	0.0173	0.9772
CAMK2A	815	GI_25952117-A	rs6878452	chr5	149599053-149669403	chr5	149070220	-0.103	0.0173	0.9772
RORA	6095	GI_19743904-A	rs8025282	chr15	60780482-61521502	chr15	62137557	0.118	0.0173	0.9772
CCL11	6356	GI_22538399-S	rs8064381	chr17	32612686-32615199	chr17	32825681	-0.161	0.0174	0.9772
IL2RA	3559	GI_4557666-S	rs7074514	chr10	6052656-6104333	chr10	6713969	-0.084	0.0174	0.9772
CAMK2A	815	GI_25952117-A	rs1864971	chr5	149599053-149669403	chr5	149509111	0.12	0.0174	0.9772
CAMK2A	815	GI_25952117-A	rs1864972	chr5	149599053-149669403	chr5	149509270	0.12	0.0174	0.9772
STAT3	6774	GI_21618337-A	rs1107877	chr17	40465342-40540513	chr17	39548265	0.167	0.0174	0.9772
IL2RB	3560	GI_23238195-S	rs2746971	chr22	37521879-37545962	chr22	37101890	-0.154	0.0174	0.9772
ITPR2	3709	GI_4504792-S	rs2347228	chr12	26488284-26986131	chr12	27983429	-0.063	0.0174	0.9772
TGFB2	7042	GI_37539612-S	rs3009943	chr1	218518675-218617961	chr1	218786572	0.063	0.0174	0.9772
MAF	4094	GI_5453735-S	rs7191820	chr16	79627744-79634622	chr16	79363814	0.388	0.0174	0.9772
RORA	6095	Hs.37648-S	rs1020066	chr15	60780482-61521502	chr15	60025177	0.157	0.0175	0.9772
RORA	6095	GI_19743904-A	rs7180768	chr15	60780482-61521502	chr15	60591453	-0.118	0.0175	0.9772
RORA	6095	GI_19743904-A	rs12903708	chr15	60780482-61521502	chr15	60593305	-0.118	0.0175	0.9772
RORA	6095	GI_19743904-A	rs11635321	chr15	60780482-61521502	chr15	60595808	-0.118	0.0175	0.9772
RORA	6095	GI_19743904-A	rs1509808	chr15	60780482-61521502	chr15	60599277	-0.118	0.0175	0.9772
TNFAIP3	7128	GI_26051241-S	rs472391	chr6	138188324-138204451	chr6	138027229	0.187	0.0175	0.9772
IL2RB	3560	GI_23238195-S	rs3788535	chr22	37521879-37545962	chr22	38534045	-0.136	0.0176	0.9772
IL2RB	3560	GI_23238195-S	rs2284060	chr22	37521879-37545962	chr22	38543453	-0.136	0.0176	0.9772
MCM5	4174	GI_23510447-S	rs132735	chr22	35796115-35820495	chr22	36597881	0.15	0.0177	0.9772
PDLIM2	64236	GI_40288186-I	rs7833266	chr8	22437986-22455538	chr8	22288995	0.091	0.0177	0.9772
PDLIM2	64236	GI_40288186-I	rs4872495	chr8	22437986-22455538	chr8	22289126	0.091	0.0177	0.9772
MCM5	4174	GI_23510447-S	rs5750007	chr22	35796115-35820495	chr22	35347360	0.14	0.0177	0.9772
AFAP1	60312	GI_40807503-I	rs4696796	chr4	7760439-7941653	chr4	8303557	0.077	0.0177	0.9772
ITPR2	3709	GI_4504792-S	rs9888439	chr12	26488284-26986131	chr12	25602573	-0.092	0.0177	0.9772
CBL	867	GI_4885116-S	rs7105962	chr11	119076985-119178859	chr11	119507477	-0.11	0.0177	0.9772
RORA	6095	Hs.37648-S	rs11637496	chr15	60780482-61521502	chr15	62415593	-0.113	0.0178	0.9772
SOCS5	9655	GI_41349445-I	rs7564967	chr2	46926348-46989927	chr2	46475880	0.134	0.0178	0.9772
SOCS5	9655	GI_41349445-I	rs4461303	chr2	46926348-46989927	chr2	46481581	0.134	0.0178	0.9772
FANCC	2176	GI_4557588-S	rs6478154	chr9	97861335-98079991	chr9	98371526	0.103	0.0178	0.9772
PRDM1	639	GI_33946272-I	rs12664003	chr6	106534194-106557814	chr6	106039390	-0.083	0.0178	0.9772
IL2RB	3560	GI_23238195-S	rs909486	chr22	37521879-37545962	chr22	37323988	-0.173	0.0179	0.9772
BLK	640	GI_33469981-S	rs12544976	chr8	11351520-11422108	chr8	10579072	-0.112	0.0179	0.9772
BLK	640	GI_33469981-S	rs12547478	chr8	11351520-11422108	chr8	10579110	-0.112	0.0179	0.9772
RORA	6095	GI_19743904-A	rs8033985	chr15	60780482-61521502	chr15	60621811	-0.111	0.0179	0.9772
IL18R1	8809	GI_27477086-S	rs4851004	chr2	102979096-103015217	chr2	103009537	-0.169	0.0179	0.9772
IL18R1	8809	GI_27477086-S	rs2287033	chr2	102979096-103015217	chr2	103011237	-0.169	0.0179	0.9772
IL18R1	8809	GI_27477086-S	rs1420094	chr2	102979096-103015217	chr2	103015687	-0.169	0.0179	0.9772
IL18R1	8809	GI_27477086-S	rs3755266	chr2	102979096-103015217	chr2	103042712	-0.169	0.0179	0.9772
IL18R1	8809	GI_27477086-S	rs2310300	chr2	102979096-103015217	chr2	103049074	-0.169	0.0179	0.9772
IL12RB1	3594	GI_5031784-I	rs2045388	chr19	18170370-18197697	chr19	18101830	-0.144	0.0179	0.9772
PIAS2	9063	GI_27532983-A	rs11664743	chr18	44390022-44497495	chr18	43837255	0.083	0.018	0.9772
IL6R	3570	GI_31317250-I	rs12145386	chr1	154377668-154441926	chr1	154713499	-0.145	0.018	0.9772
MYC	4609	GI_31543215-S	rs2111565	chr8	128748314-128753680	chr8	129229700	-0.346	0.0181	0.9772
MYC	4609	GI_31543215-S	rs2925879	chr8	128748314-128753680	chr8	129230078	-0.346	0.0181	0.9772
PLCG2	5336	GI_4505870-S	rs1019959	chr16	81812898-81991899	chr16	82431694	0.17	0.0181	0.9772
MTOR	2475	GI_19924298-S	rs12136376	chr1	11166587-11322608	chr1	10296452	0.129	0.0181	0.9772
SHC1	6464	GI_34147725-A	rs1777930	chr1	154934773-154946959	chr1	154767834	-0.178	0.0181	0.9772
IL12RB1	3594	GI_5031784-I	rs1864116	chr19	18170370-18197697	chr19	17393015	-0.149	0.0182	0.9772
IL12RB1	3594	GI_5031784-I	rs891017	chr19	18170370-18197697	chr19	17394504	-0.149	0.0182	0.9772
IL12RB1	3594	GI_5031784-I	rs11086065	chr19	18170370-18197697	chr19	17395003	-0.149	0.0182	0.9772
IL12RB1	3594	GI_5031784-I	rs751599	chr19	18170370-18197697	chr19	17396549	-0.149	0.0182	0.9772
CD40	958	GI_23312370-A	rs3092271	chr20	44746905-44758384	chr20	45484985	0.069	0.0183	0.9808
CD40	958	GI_23312370-A	rs3091925	chr20	44746905-44758384	chr20	45486106	0.069	0.0183	0.9808
IFNG	3458	GI_10835170-S	rs2700143	chr12	68548549-68553521	chr12	67987187	-0.201	0.0184	0.9841
PRKCQ	5588	GI_5453975-S	rs1002936	chr10	6469104-6622254	chr10	5685209	-0.223	0.0184	0.9841
SPRED2	200734	GI_32401444-S	rs2946370	chr2	65537984-65659656	chr2	66592411	-0.177	0.0184	0.9841
SPRED2	200734	GI_32401444-S	rs11126068	chr2	65537984-65659656	chr2	66172098	-0.193	0.0184	0.9841
SMAD7	4092	GI_5174516-S	rs11874319	chr18	46446222-46477081	chr18	46247081	0.192	0.0184	0.9841
PRKCQ	5588	GI_5453975-S	rs2490689	chr10	6469104-6622254	chr10	6969816	-0.187	0.0185	0.9864
STAT6	6778	GI_23397677-S	rs7960225	chr12	57489186-57505196	chr12	56564811	0.222	0.0185	0.9864
RORA	6095	GI_19743904-A	rs3210522	chr15	60780482-61521502	chr15	62156690	0.129	0.0185	0.9864
PRKCQ	5588	GI_5453975-S	rs3750640	chr10	6469104-6622254	chr10	5696482	-0.152	0.0186	0.9864
IL12RB1	3594	GI_5031784-I	rs740691	chr19	18170370-18197697	chr19	18234441	0.104	0.0186	0.9864
IL12RB1	3594	GI_5031784-I	rs8108738	chr19	18170370-18197697	chr19	18255359	0.104	0.0186	0.9864
ATF2	1386	GI_22538421-S	rs11691802	chr2	175936977-176032934	chr2	176196842	0.135	0.0187	0.9864
ATF2	1386	GI_22538421-S	rs11673920	chr2	175936977-176032934	chr2	176205246	0.135	0.0187	0.9864
MAPK3	5595	GI_38257140-S	rs8054172	chr16	30125425-30134630	chr16	29655864	-0.093	0.0187	0.9864
IL23R	149233	GI_24430211-S	rs783435	chr1	67632168-67725650	chr1	66915125	0.077	0.0187	0.9864
MTOR	2475	GI_19924298-S	rs5746014	chr1	11166587-11322608	chr1	12250888	0.206	0.0188	0.9864
IL12RB1	3594	GI_24497439-I	rs2305767	chr19	18181371-18197697	chr19	17294296	-0.091	0.0188	0.9864
PDLIM2	64236	GI_40288188-I	rs4077341	chr8	22436253-22455538	chr8	22962348	-0.171	0.0188	0.9864
TGFBR2	7048	GI_23308726-S	rs9824898	chr3	30647993-30735633	chr3	30254185	0.065	0.0188	0.9864
IRF9	10379	GI_25282406-S	rs726364	chr14	24630421-24635774	chr14	25148533	0.127	0.0189	0.9864
MAPK14	1432	GI_20986513-I	rs4317401	chr6	35995453-36070535	chr6	37022490	0.091	0.0189	0.9864
IL12RB1	3594	GI_24497439-I	rs12978850	chr19	18181371-18197697	chr19	17222753	0.098	0.0189	0.9864
IL12RB1	3594	GI_24497439-I	rs4808571	chr19	18181371-18197697	chr19	17226229	0.098	0.0189	0.9864
PLCG2	5336	GI_4505870-S	rs2911276	chr16	81812898-81991899	chr16	81595186	0.131	0.0189	0.9864
ITPR3	3710	GI_4504794-S	rs172274	chr6	33589155-33664348	chr6	32969457	-0.196	0.0189	0.9864
IL12RB1	3594	GI_24497439-I	rs3746317	chr19	18181371-18197697	chr19	17666919	-0.109	0.0189	0.9864
PRDM1	639	GI_33946273-I	rs6914727	chr6	106546736-106557814	chr6	105977160	-0.137	0.0189	0.9864
CAMK2A	815	GI_25952117-A	rs7734132	chr5	149599053-149669403	chr5	149955482	0.117	0.019	0.9864
IL12RB2	3595	GI_24497441-S	rs1556805	chr1	67773046-67862583	chr1	66784679	-0.062	0.019	0.9864
IL12RB2	3595	GI_24497441-S	rs2180335	chr1	67773046-67862583	chr1	66785930	-0.062	0.019	0.9864
CD2	914	GI_31542293-S	rs2208365	chr1	117297085-117311851	chr1	116733218	0.091	0.019	0.9864
TGFBR2	7048	GI_23308726-S	rs6784829	chr3	30647993-30735633	chr3	29841622	-0.076	0.019	0.9864
MAF	4094	GI_5453735-S	rs4325575	chr16	79627744-79634622	chr16	79533286	-0.262	0.0191	0.9864
IL18R1	8809	GI_27477086-S	rs12999517	chr2	102979096-103015217	chr2	102959260	0.243	0.0191	0.9864
AFAP1	60312	GI_40807503-I	rs12639755	chr4	7760439-7941653	chr4	8280040	0.079	0.0192	0.9864
IL18	3606	GI_27502389-S	rs582465	chr11	112013973-112034840	chr11	111668585	0.367	0.0192	0.9864
IRS2	8660	GI_38683859-S	rs10492497	chr13	110406183-110438914	chr13	110831866	0.097	0.0192	0.9864
RORA	6095	GI_19743902-I	rs8042149	chr15	60780482-61521502	chr15	61124953	0.056	0.0193	0.9864
IL18R1	8809	GI_27477086-S	rs1035131	chr2	102979096-103015217	chr2	102862641	-0.203	0.0193	0.9864
SRC	6714	GI_38202216-A	rs6066892	chr20	35973087-36033821	chr20	36202348	-0.069	0.0193	0.9864
GSK3B	2932	GI_21361339-S	rs10934511	chr3	119540801-119813264	chr3	119867927	-0.12	0.0193	0.9864
GSK3B	2932	GI_21361339-S	rs11712811	chr3	119540801-119813264	chr3	119877871	-0.12	0.0193	0.9864
PDLIM2	64236	GI_40288188-I	rs1877674	chr8	22436253-22455538	chr8	22606292	-0.155	0.0194	0.9864
TGFB2	7042	GI_37539612-S	rs4332416	chr1	218518675-218617961	chr1	217992744	0.101	0.0194	0.9864
JAK1	3716	GI_4504802-S	rs2806532	chr1	65298905-65432187	chr1	64677055	-0.291	0.0194	0.9864
PDLIM2	64236	GI_40288188-I	rs4871975	chr8	22436253-22455538	chr8	22084653	-0.144	0.0194	0.9864
AFAP1	60312	GI_40807503-I	rs12500853	chr4	7760439-7941653	chr4	8357923	-0.083	0.0194	0.9864
IL12B	3593	GI_24497437-S	rs17056898	chr5	158741790-158757481	chr5	159091285	-0.242	0.0195	0.9864
IL12B	3593	GI_24497437-S	rs889053	chr5	158741790-158757481	chr5	159095678	-0.242	0.0195	0.9864
IL12A	3592	GI_24430218-S	rs1455869	chr3	159706622-159713806	chr3	160475488	0.098	0.0195	0.9864
IL12A	3592	GI_24430218-S	rs1829716	chr3	159706622-159713806	chr3	160477861	0.098	0.0195	0.9864
IL12A	3592	GI_24430218-S	rs1851378	chr3	159706622-159713806	chr3	160513520	0.098	0.0195	0.9864
CAMK2A	815	GI_25952117-A	rs10515641	chr5	149599053-149669403	chr5	150001187	-0.12	0.0196	0.9864
PTPN11	5781	GI_33356176-S	rs3803061	chr12	112856535-112947717	chr12	113215452	0.251	0.0196	0.9864
AFAP1	60312	GI_40807505-A	rs4689572	chr4	7760439-7941653	chr4	7010504	0.109	0.0196	0.9864
TGFBR2	7048	GI_23308726-S	rs2371831	chr3	30647993-30735633	chr3	29850829	0.091	0.0196	0.9864
TGFBR2	7048	GI_23308726-S	rs7651843	chr3	30647993-30735633	chr3	29851445	0.091	0.0196	0.9864
TGFBR2	7048	GI_23308726-S	rs9310917	chr3	30647993-30735633	chr3	29851932	0.091	0.0196	0.9864
IL23R	149233	GI_24430211-S	rs2265921	chr1	67632168-67725650	chr1	68273780	-0.074	0.0196	0.9864
PDLIM2	64236	GI_40288186-I	rs11781222	chr8	22437986-22455538	chr8	23389571	0.135	0.0196	0.9864
MAPK14	1432	GI_20986513-I	rs16888069	chr6	35995453-36070535	chr6	36315242	-0.166	0.0197	0.9864
AFAP1	60312	GI_40807505-A	rs4696758	chr4	7760439-7941653	chr4	8106249	-0.101	0.0197	0.9864
PRDM1	639	GI_33946272-I	rs311239	chr6	106534194-106557814	chr6	107439557	0.117	0.0197	0.9864
CEBPB	1051	GI_28872795-S	rs11086322	chr20	48807119-48809227	chr20	49714756	0.166	0.0197	0.9864
STAT1	6772	GI_21536300-I	rs1263117	chr2	191840262-191878976	chr2	191613379	0.242	0.0198	0.9864
STAT1	6772	GI_21536300-I	rs13422305	chr2	191840262-191878976	chr2	191633864	0.242	0.0198	0.9864
STAT1	6772	GI_21536300-I	rs13383869	chr2	191840262-191878976	chr2	191634356	0.242	0.0198	0.9864
MCM5	4174	GI_23510447-S	rs5755974	chr22	35796115-35820495	chr22	36278740	0.24	0.0198	0.9864
MCM5	4174	GI_23510447-S	rs5755980	chr22	35796115-35820495	chr22	36296128	0.24	0.0198	0.9864
MCM5	4174	GI_23510447-S	rs5755990	chr22	35796115-35820495	chr22	36306594	0.24	0.0198	0.9864
MCM5	4174	GI_23510447-S	rs5756028	chr22	35796115-35820495	chr22	36377043	0.24	0.0198	0.9864
MCM5	4174	GI_23510447-S	rs5756032	chr22	35796115-35820495	chr22	36382102	0.24	0.0198	0.9864
MCM5	4174	GI_23510447-S	rs5756069	chr22	35796115-35820495	chr22	36448811	0.24	0.0198	0.9864
SMAD3	4088	GI_42476202-S	rs6494629	chr15	67358194-67487533	chr15	67374111	-0.222	0.0199	0.9903
SRC	6714	GI_38202216-A	rs11906556	chr20	35973087-36033821	chr20	36203622	-0.068	0.0199	0.9904
CD40	958	GI_23312370-A	rs10485462	chr20	44746905-44758384	chr20	45461109	-0.082	0.02	0.9914
IL17B	27190	GI_27477077-S	rs1370975	chr5	148753829-148758838	chr5	148646282	0.054	0.02	0.9914
PRDM1	639	GI_33946273-I	rs7750292	chr6	106546736-106557814	chr6	106347947	-0.134	0.0201	0.9914
PRDM1	639	GI_33946273-I	rs9398069	chr6	106546736-106557814	chr6	106601165	0.129	0.0201	0.9914
IL12RB2	3595	GI_24497441-S	rs4655735	chr1	67773046-67862583	chr1	68027219	0.067	0.0201	0.9914
AFAP1	60312	GI_40807505-A	rs17728979	chr4	7760439-7941653	chr4	6852114	0.11	0.0201	0.9914
AFAP1	60312	GI_40807503-I	rs12640734	chr4	7760439-7941653	chr4	8320126	-0.076	0.0201	0.9914
RAP1A	5906	GI_4506412-S	rs7513731	chr1	112162404-112256101	chr1	111931251	0.129	0.0202	0.9914
ITPR2	3709	GI_4504792-S	rs864916	chr12	26488284-26986131	chr12	26083714	-0.066	0.0202	0.9914
IRS1	3667	GI_5031804-S	rs12469727	chr2	227596032-227663506	chr2	227301483	-0.244	0.0202	0.9914
IRS1	3667	GI_5031804-S	rs4522589	chr2	227596032-227663506	chr2	227328729	-0.244	0.0202	0.9914
RAP1A	5906	GI_4506412-S	rs1373286	chr1	112162404-112256101	chr1	112517914	-0.148	0.0203	0.9914
IRF5	3663	GI_38683858-A	rs6951397	chr7	128577993-128590088	chr7	128368205	-0.15	0.0203	0.9914
BLK	640	GI_33469981-S	rs11778235	chr8	11351520-11422108	chr8	11215536	-0.186	0.0203	0.9914
IL2RA	3559	GI_4557666-S	rs10508318	chr10	6052656-6104333	chr10	7050359	-0.172	0.0203	0.9914
RORA	6095	Hs.37648-S	rs10519111	chr15	60780482-61521502	chr15	61382697	-0.169	0.0204	0.9914
IL2RA	3559	GI_4557666-S	rs7895632	chr10	6052656-6104333	chr10	6723023	-0.146	0.0204	0.9914
PIAS2	9063	GI_4758907-I	rs726131	chr18	44390022-44497495	chr18	43864568	-0.067	0.0204	0.9914
PRDM1	639	GI_33946273-I	rs7753319	chr6	106546736-106557814	chr6	106890953	0.119	0.0204	0.9914
SHC4	399694	hmm3805-S	rs671291	chr15	49115933-49255641	chr15	48137708	-0.144	0.0204	0.9914
IL18R1	8809	GI_27477086-S	rs2287047	chr2	102979096-103015217	chr2	102774054	-0.213	0.0205	0.9914
AFAP1	60312	GI_40807505-A	rs6842276	chr4	7760439-7941653	chr4	8075134	0.11	0.0205	0.9914
IL6R	3570	GI_31317248-A	rs1553611	chr1	154377668-154441926	chr1	154732308	0.183	0.0205	0.9914
IL18R1	8809	GI_27477086-S	rs12712127	chr2	102979096-103015217	chr2	102726661	0.174	0.0206	0.9914
PTPN22	26191	GI_15619017-A	rs878129	chr1	114356432-114414375	chr1	114459195	-0.075	0.0206	0.9914
IL17B	27190	GI_27477077-S	rs7720732	chr5	148753829-148758838	chr5	148343086	0.051	0.0206	0.9914
SMAD7	4092	GI_5174516-S	rs1623892	chr18	46446222-46477081	chr18	47456441	0.106	0.0206	0.9914
IL18R1	8809	GI_27477086-S	rs10496354	chr2	102979096-103015217	chr2	102248081	-0.273	0.0206	0.9914
RORA	6095	GI_19743904-A	rs8032433	chr15	60780482-61521502	chr15	62284101	0.113	0.0206	0.9914
RORA	6095	GI_19743904-A	rs1436958	chr15	60780482-61521502	chr15	62338797	0.113	0.0206	0.9914
TNFRSF14	8764	GI_23200040-S	rs905135	chr1	2487804-2495267	chr1	3199484	-0.232	0.0207	0.9914
SMAD3	4088	GI_42476202-S	rs11638893	chr15	67358194-67487533	chr15	66939528	0.252	0.0207	0.9914
SMAD3	4088	GI_42476202-S	rs7176228	chr15	67358194-67487533	chr15	66938665	-0.252	0.0207	0.9914
IFNG	3458	GI_10835170-S	rs10784723	chr12	68548549-68553521	chr12	69125838	-0.109	0.0207	0.9914
ITPR2	3709	GI_4504792-S	rs12229047	chr12	26488284-26986131	chr12	26545818	0.107	0.0207	0.9914
RORA	6095	GI_19743904-A	rs4775260	chr15	60780482-61521502	chr15	60630875	-0.12	0.0207	0.9914
RORA	6095	GI_19743900-I	rs4278683	chr15	60780482-60919729	chr15	59799278	-0.059	0.0207	0.9914
MAPK1	5594	GI_20986530-A	rs714973	chr22	22113946-22221970	chr22	22419105	0.101	0.0208	0.9928
IRS2	8660	GI_38683859-S	rs3783113	chr13	110406183-110438914	chr13	110834746	0.052	0.0208	0.9928
RAP1A	5906	GI_4506412-S	rs4839200	chr1	112162404-112256101	chr1	112563850	-0.193	0.0208	0.9936
PIAS2	9063	GI_27532983-A	rs9807399	chr18	44390022-44497495	chr18	43640714	-0.083	0.0209	0.9936
PIAS2	9063	GI_27532983-A	rs12955201	chr18	44390022-44497495	chr18	43643435	-0.083	0.0209	0.9936
IL12B	3593	GI_24497437-S	rs889055	chr5	158741790-158757481	chr5	159122596	-0.231	0.021	0.9958
IL12B	3593	GI_24497437-S	rs1422857	chr5	158741790-158757481	chr5	159128719	-0.231	0.021	0.9958
STAT1	6772	GI_21536300-I	rs4638823	chr2	191840262-191878976	chr2	191312906	0.292	0.021	0.9958
PIAS2	9063	GI_4758907-I	rs1606889	chr18	44390022-44497495	chr18	44214176	-0.073	0.021	0.9958
GRB2	2885	GI_45359857-S	rs1320040	chr17	73314156-73401790	chr17	72370401	0.129	0.021	0.9958
SPRED2	200734	GI_32401444-S	rs952267	chr2	65537984-65659656	chr2	66593246	-0.172	0.021	0.9958
AFAP1	60312	GI_40807503-I	rs6831675	chr4	7760439-7941653	chr4	7279707	-0.107	0.0211	0.9958
SHC3	53358	GI_21314678-S	rs4430176	chr9	91620685-91793682	chr9	90764361	-0.103	0.0211	0.9972
SHC1	6464	GI_34147725-I	rs7556080	chr1	154934773-154946959	chr1	154638826	0.048	0.0211	0.9972
IRF9	10379	GI_25282406-S	rs7143637	chr14	24630421-24635774	chr14	25049603	-0.134	0.0212	0.9973
CAMK2A	815	GI_25952117-A	rs3756309	chr5	149599053-149669403	chr5	149505624	0.189	0.0213	0.9999
TMEM55B	90809	GI_21389334-S	rs938890	chr14	20926011-20929637	chr14	20908724	0.173	0.0213	0.9999
TMEM55B	90809	GI_21389334-S	rs2275007	chr14	20926011-20929637	chr14	20920250	0.173	0.0213	0.9999
IL2RA	3559	GI_4557666-S	rs2386650	chr10	6052656-6104333	chr10	5678058	-0.125	0.0214	1
IL2RA	3559	GI_4557666-S	rs4427479	chr10	6052656-6104333	chr10	5682855	-0.125	0.0214	1
PRDM1	639	GI_33946273-I	rs783412	chr6	106546736-106557814	chr6	106954144	0.188	0.0214	1
PLCG2	5336	GI_4505870-S	rs2216737	chr16	81812898-81991899	chr16	82981400	-0.232	0.0214	1
RORA	6095	Hs.37648-S	rs965353	chr15	60780482-61521502	chr15	60060206	0.162	0.0214	1
SELP	6403	GI_6031196-S	rs4656687	chr1	169558087-169599377	chr1	169505158	-0.131	0.0215	1
CAMK2A	815	GI_25952117-A	rs10463293	chr5	149599053-149669403	chr5	149636073	0.1	0.0215	1
RORA	6095	GI_19743904-A	rs1437467	chr15	60780482-61521502	chr15	60133309	0.106	0.0215	1
TGFB2	7042	GI_4507462-S	rs1856716	chr1	218518675-218617961	chr1	219534574	0.108	0.0215	1
IL17D	53342	GI_19923714-S	rs6490598	chr13	21277481-21297237	chr13	21164690	-0.068	0.0216	1
IL17D	53342	GI_19923714-S	rs9509307	chr13	21277481-21297237	chr13	21205192	-0.068	0.0216	1
IL2RA	3559	GI_4557666-S	rs4357599	chr10	6052656-6104333	chr10	6566975	0.092	0.0216	1
SOCS5	9655	GI_41349445-I	rs1036295	chr2	46926348-46989927	chr2	47182764	-0.068	0.0216	1
MAPK14	1432	GI_4503068-I	rs9380610	chr6	35995453-36079013	chr6	36805885	0.166	0.0217	1
IRF9	10379	GI_25282406-S	rs17200068	chr14	24630421-24635774	chr14	24941969	-0.142	0.0217	1
PRKCQ	5588	GI_5453975-S	rs1858446	chr10	6469104-6622254	chr10	5852172	-0.141	0.0218	1
IL17F	112744	GI_27477082-A	rs10948693	chr6	52101483-52109298	chr6	52153999	-0.127	0.0218	1
IRF5	3663	GI_38683857-I	rs6944392	chr7	128577993-128590088	chr7	128027391	-0.137	0.0218	1
IRF5	3663	GI_38683857-I	rs714510	chr7	128577993-128590088	chr7	128031298	-0.137	0.0218	1
IRF5	3663	GI_38683857-I	rs17152065	chr7	128577993-128590088	chr7	128073858	-0.137	0.0218	1
IRF5	3663	GI_38683857-I	rs7779455	chr7	128577993-128590088	chr7	128140150	-0.137	0.0218	1
MCM5	4174	GI_23510447-S	rs6000006	chr22	35796115-35820495	chr22	36191428	0.24	0.0218	1
CAMK2A	815	GI_25952117-A	rs740750	chr5	149599053-149669403	chr5	149515074	0.117	0.0218	1
IRS2	8660	GI_38683859-S	rs4771635	chr13	110406183-110438914	chr13	110215313	-0.059	0.0218	1
SHC1	6464	GI_33859842-I	rs11264305	chr1	154934773-154943223	chr1	155033572	0.054	0.0219	1
IL17B	27190	GI_27477077-S	rs2061765	chr5	148753829-148758838	chr5	149061981	-0.068	0.0219	1
PDLIM2	64236	GI_40288186-A	rs7822769	chr8	22436253-22451810	chr8	23304456	-0.208	0.022	1
PLCG2	5336	GI_4505870-S	rs8060937	chr16	81812898-81991899	chr16	82719836	-0.201	0.022	1
IL18R1	8809	GI_27477086-S	rs963399	chr2	102979096-103015217	chr2	102716591	0.182	0.022	1
IL23R	149233	GI_24430211-S	rs699252	chr1	67632168-67725650	chr1	66941200	0.072	0.022	1
IL23R	149233	GI_24430211-S	rs783322	chr1	67632168-67725650	chr1	66941630	0.072	0.022	1
CDKN1A	1026	GI_17978496-A	rs9380610	chr6	36644236-36655116	chr6	36805885	-0.164	0.022	1
PTPRC	5788	GI_18641365-A	rs6660793	chr1	198608097-198726605	chr1	198311960	0.424	0.022	1
PTPRC	5788	GI_18641365-A	rs7413752	chr1	198608097-198726605	chr1	198348414	0.424	0.022	1
PTPRC	5788	GI_18641365-A	rs6695684	chr1	198608097-198726605	chr1	198360497	0.424	0.022	1
IL4R	3566	GI_4557668-S	rs757021	chr16	27325229-27376099	chr16	26876835	-0.169	0.0221	1
PRF1	5551	GI_40254807-S	rs1227756	chr10	72357103-72362531	chr10	71588504	-0.22	0.0221	1
PIAS2	9063	GI_27532983-A	rs687526	chr18	44390022-44497495	chr18	43590990	-0.142	0.0222	1
SOCS1	8651	GI_4507232-S	rs6497864	chr16	11348273-11350039	chr16	10360623	0.333	0.0222	1
CAMK2A	815	GI_25952117-A	rs12186703	chr5	149599053-149669403	chr5	149976007	0.098	0.0222	1
AFAP1	60312	GI_40807505-A	rs12643248	chr4	7760439-7941653	chr4	7215934	0.125	0.0223	1
RORA	6095	Hs.37648-S	rs3743266	chr15	60780482-61521502	chr15	60781513	0.127	0.0223	1
TGFB2	7042	GI_4507462-S	rs629222	chr1	218518675-218617961	chr1	219143598	-0.073	0.0223	1
IL17D	53342	GI_19923714-S	rs7993500	chr13	21277481-21297237	chr13	20498817	0.072	0.0224	1
TNFRSF14	8764	GI_23200040-S	rs2817168	chr1	2487804-2495267	chr1	3013690	-0.142	0.0224	1
CD40	958	GI_23312370-A	rs2064342	chr20	44746905-44758384	chr20	45211549	-0.077	0.0224	1
SMAD3	4088	GI_42476202-S	rs11636566	chr15	67358194-67487533	chr15	66860521	-0.222	0.0225	1
IRF4	3662	GI_4505286-S	rs7752216	chr6	391738-411443	chr6	800299	0.251	0.0225	1
IL17D	53342	GI_19923714-S	rs944019	chr13	21277481-21297237	chr13	20917309	0.059	0.0225	1
CBL	867	GI_4885116-S	rs4558175	chr11	119076985-119178859	chr11	118872581	-0.067	0.0225	1
MAPK14	1432	GI_20986513-A	rs12662591	chr6	35995453-36079013	chr6	36276810	0.191	0.0225	1
PTPN22	26191	GI_15619016-I	rs1049434	chr1	114356432-114414375	chr1	113456546	-0.143	0.0225	1
PTPN22	26191	GI_15619016-I	rs773435	chr1	114356432-114414375	chr1	113537084	-0.143	0.0225	1
PTPN22	26191	GI_15619016-I	rs773433	chr1	114356432-114414375	chr1	113541801	-0.143	0.0225	1
PTPN22	26191	GI_15619016-I	rs1728232	chr1	114356432-114414375	chr1	113564644	-0.143	0.0225	1
MCM5	4174	GI_23510447-S	rs133431	chr22	35796115-35820495	chr22	35817597	0.112	0.0225	1
PTPN11	5781	GI_33356176-S	rs12832115	chr12	112856535-112947717	chr12	113841922	-0.246	0.0226	1
PTPN11	5781	GI_33356176-S	rs12815112	chr12	112856535-112947717	chr12	113850381	-0.246	0.0226	1
PTPN11	5781	GI_33356176-S	rs12823432	chr12	112856535-112947717	chr12	113862930	-0.246	0.0226	1
PRDM1	639	GI_33946272-I	rs2354223	chr6	106534194-106557814	chr6	107182045	-0.063	0.0226	1
MAPK14	1432	GI_20986513-A	rs16889125	chr6	35995453-36079013	chr6	36749072	-0.162	0.0226	1
RORA	6095	GI_19743900-I	rs1160694	chr15	60780482-60919729	chr15	61424950	0.074	0.0226	1
IRS2	8660	GI_38683859-S	rs7319311	chr13	110406183-110438914	chr13	111030578	-0.068	0.0227	1
IRS1	3667	GI_5031804-S	rs13025803	chr2	227596032-227663506	chr2	228552709	0.145	0.0227	1
RORA	6095	GI_19743899-I	rs1523531	chr15	60780482-60919729	chr15	61277728	-0.089	0.0227	1
PDLIM2	64236	GI_40288186-I	rs9828	chr8	22437986-22455538	chr8	23118155	-0.079	0.0229	1
PDLIM2	64236	GI_40288186-I	rs12194	chr8	22437986-22455538	chr8	23118503	-0.079	0.0229	1
CALM1	801	GI_31377794-S	rs11623922	chr14	90863326-90874619	chr14	90621770	0.109	0.0229	1
CDKN1A	1026	GI_17978496-A	rs9380597	chr6	36644236-36655116	chr6	36729567	0.197	0.0229	1
SMAD3	4088	GI_42476202-S	rs12708492	chr15	67358194-67487533	chr15	67467541	0.187	0.0229	1
IL4R	3566	GI_4557668-S	rs2283563	chr16	27325229-27376099	chr16	27346354	-0.189	0.0229	1
RORA	6095	GI_19743904-A	rs7166244	chr15	60780482-61521502	chr15	60286650	0.12	0.023	1
SOCS5	9655	GI_41349444-A	rs3814042	chr2	46926098-46989927	chr2	46877255	-0.145	0.0231	1
IRF4	3662	GI_4505286-S	rs459255	chr6	391738-411443	chr6	1197569	0.25	0.0231	1
IRF4	3662	GI_4505286-S	rs1013185	chr6	391738-411443	chr6	1200746	0.25	0.0231	1
MCM5	4174	GI_23510447-S	rs5749845	chr22	35796115-35820495	chr22	34802931	-0.235	0.0231	1
MCM5	4174	GI_23510447-S	rs5749846	chr22	35796115-35820495	chr22	34806552	-0.235	0.0231	1
MCM5	4174	GI_23510447-S	rs5999338	chr22	35796115-35820495	chr22	34815224	-0.235	0.0231	1
PRKCQ	5588	GI_5453975-S	rs4750500	chr10	6469104-6622254	chr10	5645758	-0.156	0.0231	1
PRKCQ	5588	GI_5453975-S	rs4750514	chr10	6469104-6622254	chr10	5645895	-0.156	0.0231	1
PRKCQ	5588	GI_5453975-S	rs7076013	chr10	6469104-6622254	chr10	5646103	-0.156	0.0231	1
RAP1A	5906	GI_4506412-S	rs1777606	chr1	112162404-112256101	chr1	113028105	-0.215	0.0233	1
IL12B	3593	GI_24497437-S	rs7736443	chr5	158741790-158757481	chr5	158477678	-0.178	0.0233	1
PRF1	5551	GI_40254807-S	rs7072230	chr10	72357103-72362531	chr10	71978144	-0.221	0.0233	1
PRF1	5551	GI_40254807-S	rs10509321	chr10	72357103-72362531	chr10	71985733	-0.221	0.0233	1
PIAS2	9063	GI_4758907-I	rs9947316	chr18	44390022-44497495	chr18	43777831	-0.065	0.0233	1
TGFBR2	7048	GI_23308726-S	rs9837143	chr3	30647993-30735633	chr3	29867910	0.076	0.0233	1
PRKCQ	5588	GI_5453975-S	rs4310524	chr10	6469104-6622254	chr10	6171924	0.123	0.0234	1
IL12RB1	3594	GI_24497439-A	rs2045388	chr19	18170370-18197697	chr19	18101830	0.148	0.0234	1
JAK2	3717	GI_13325062-S	rs10974837	chr9	4985244-5128183	chr9	4895391	-0.143	0.0235	1
JAK2	3717	GI_13325062-S	rs7044458	chr9	4985244-5128183	chr9	4175223	0.274	0.0235	1
PRDM1	639	GI_33946273-I	rs11966261	chr6	106546736-106557814	chr6	106303274	0.171	0.0235	1
AFAP1	60312	GI_40807503-I	rs10937820	chr4	7760439-7941653	chr4	7429781	0.081	0.0235	1
AFAP1	60312	GI_40807503-I	rs6849590	chr4	7760439-7941653	chr4	7432577	0.081	0.0235	1
IL4	3565	GI_27477091-A	rs381879	chr5	132009677-132018370	chr5	132933128	-0.411	0.0235	1
MCM5	4174	GI_23510447-S	rs5755038	chr22	35796115-35820495	chr22	34811838	-0.205	0.0236	1
PIAS2	9063	GI_27532983-A	rs4890668	chr18	44390022-44497495	chr18	44111608	0.163	0.0236	1
PIAS2	9063	GI_27532983-A	rs1893566	chr18	44390022-44497495	chr18	44126909	0.163	0.0236	1
SOS2	6655	GI_39930603-S	rs7149295	chr14	50583845-50698099	chr14	51283148	-0.192	0.0236	1
SOS1	6654	GI_15529995-S	rs4670940	chr2	39208689-39347604	chr2	39714650	-0.146	0.0237	1
MYC	4609	GI_31543215-S	rs756100	chr8	128748314-128753680	chr8	127887494	0.178	0.0238	1
RORA	6095	GI_19743900-I	rs17204395	chr15	60780482-60919729	chr15	61050081	0.058	0.0238	1
PLCG2	5336	GI_4505870-S	rs997218	chr16	81812898-81991899	chr16	81597173	0.127	0.0239	1
SHC3	53358	GI_21314678-S	rs12348836	chr9	91620685-91793682	chr9	90955547	-0.076	0.0239	1
IL6R	3570	GI_31317248-A	rs7523074	chr1	154377668-154441926	chr1	154692269	-0.163	0.0239	1
TNFAIP3	7128	GI_26051241-S	rs9484036	chr6	138188324-138204451	chr6	137753946	0.174	0.0239	1
TNFAIP3	7128	GI_26051241-S	rs714617	chr6	138188324-138204451	chr6	137760707	0.174	0.0239	1
PRDM1	639	GI_33946273-I	rs879826	chr6	106546736-106557814	chr6	106889377	0.114	0.0239	1
CBL	867	GI_4885116-S	rs477855	chr11	119076985-119178859	chr11	120094570	0.078	0.024	1
CBL	867	GI_4885116-S	rs744983	chr11	119076985-119178859	chr11	120166358	0.065	0.0241	1
PRDM1	639	GI_33946273-A	rs2642467	chr6	106534194-106557814	chr6	107162648	0.227	0.0241	1
PRKCQ	5588	GI_5453975-S	rs4747484	chr10	6469104-6622254	chr10	7506562	-0.136	0.0242	1
PRKCQ	5588	GI_5453975-S	rs7911580	chr10	6469104-6622254	chr10	7516306	-0.136	0.0242	1
IL18	3606	GI_27502389-S	rs1633471	chr11	112013973-112034840	chr11	111690331	0.331	0.0242	1
IL18	3606	GI_27502389-S	rs645411	chr11	112013973-112034840	chr11	111694490	0.331	0.0242	1
IRF5	3663	GI_38683857-I	rs3802003	chr7	128577993-128590088	chr7	128169979	-0.129	0.0243	1
SMAD7	4092	GI_5174516-S	rs1319945	chr18	46446222-46477081	chr18	46340843	0.185	0.0243	1
IRF9	10379	GI_25282406-S	rs1956917	chr14	24630421-24635774	chr14	24980492	0.124	0.0243	1
BLK	640	GI_33469981-S	rs17799348	chr8	11351520-11422108	chr8	11333521	-0.113	0.0243	1
IRS1	3667	GI_5031804-S	rs2396328	chr2	227596032-227663506	chr2	227203200	0.153	0.0243	1
PIAS2	9063	GI_27532983-I	rs4890606	chr18	44395672-44497495	chr18	43558588	0.074	0.0243	1
SHC4	399694	hmm3805-S	rs12915940	chr15	49115933-49255641	chr15	49242805	-0.072	0.0243	1
ITPR3	3710	GI_4504794-S	rs3128953	chr6	33589155-33664348	chr6	33020842	0.229	0.0244	1
IL6	3569	GI_10834983-S	rs3779069	chr7	22766765-22771621	chr7	22158977	-0.06	0.0244	1
SOS1	6654	GI_15529995-S	rs6725717	chr2	39208689-39347604	chr2	38701231	-0.155	0.0244	1
SOS1	6654	GI_15529995-S	rs1125864	chr2	39208689-39347604	chr2	38732293	-0.155	0.0244	1
MTOR	2475	GI_19924298-S	rs12095517	chr1	11166587-11322608	chr1	11797186	-0.123	0.0244	1
IL6	3569	GI_10834983-S	rs12700457	chr7	22766765-22771621	chr7	23720720	0.055	0.0244	1
IL12RB1	3594	GI_24497439-I	rs11882677	chr19	18181371-18197697	chr19	17697208	-0.144	0.0244	1
CDKN1A	1026	GI_17978496-A	rs236374	chr6	36644236-36655116	chr6	36792006	-0.133	0.0245	1
SOCS1	8651	GI_4507232-S	rs6498267	chr16	11348273-11350039	chr16	12248380	0.45	0.0245	1
TRAF6	7189	GI_22027629-I	rs7924470	chr11	36505316-36531863	chr11	36178902	0.069	0.0245	1
MYC	4609	GI_31543215-S	rs759648	chr8	128748314-128753680	chr8	129158945	-0.202	0.0245	1
IL18R1	8809	GI_27477086-S	rs13029804	chr2	102979096-103015217	chr2	102723017	-0.196	0.0246	1
IL2	3558	GI_28178860-S	rs7660181	chr4	123372625-123377650	chr4	122429144	0.103	0.0246	1
SPRED2	200734	GI_32401444-S	rs6760326	chr2	65537984-65659656	chr2	66608972	-0.203	0.0246	1
PDLIM2	64236	GI_40288186-I	rs11781835	chr8	22437986-22455538	chr8	22608029	-0.081	0.0246	1
PRKCQ	5588	GI_5453975-S	rs10904511	chr10	6469104-6622254	chr10	5511869	0.138	0.0247	1
PLCG2	5336	GI_4505870-S	rs7184633	chr16	81812898-81991899	chr16	82822013	-0.144	0.0247	1
PLCG2	5336	GI_4505870-S	rs11643910	chr16	81812898-81991899	chr16	82439714	-0.24	0.0247	1
SOCS3	9021	GI_45439351-S	rs2703551	chr17	76352858-76356158	chr17	77192231	0.116	0.0247	1
SOCS5	9655	GI_41349445-I	rs6727032	chr2	46926348-46989927	chr2	47846246	0.102	0.0248	1
PTPRC	5788	GI_18641365-A	rs6691189	chr1	198608097-198726605	chr1	198188749	0.401	0.0248	1
PTPRC	5788	GI_18641365-A	rs6428445	chr1	198608097-198726605	chr1	198212636	0.401	0.0248	1
TNFRSF14	8764	GI_23200040-S	rs12022929	chr1	2487804-2495267	chr1	2359981	-0.227	0.0248	1
IL18	3606	GI_27502389-S	rs10891266	chr11	112013973-112034840	chr11	111300525	-0.428	0.0249	1
CD40	958	GI_23312370-A	rs3787265	chr20	44746905-44758384	chr20	45637163	0.127	0.0249	1
TRAF6	7189	GI_22027628-A	rs890259	chr11	36505316-36531863	chr11	36475317	-0.103	0.0249	1
STAT1	6772	GI_21536300-A	rs10197348	chr2	191833761-191878976	chr2	191300118	-0.265	0.0249	1
PDLIM2	64236	GI_40288186-A	rs13264869	chr8	22436253-22451810	chr8	23449184	-0.209	0.0249	1
PDLIM2	64236	GI_40288186-I	rs4242391	chr8	22437986-22455538	chr8	23000183	-0.086	0.0249	1
TGFB2	7042	GI_4507462-S	rs11118275	chr1	218518675-218617961	chr1	219497096	0.07	0.025	1
PTPRC	5788	GI_18641365-A	rs2038926	chr1	198608097-198726605	chr1	198601197	-0.393	0.025	1
PTPRC	5788	GI_18641365-A	rs1998843	chr1	198608097-198726605	chr1	198632356	-0.393	0.025	1
CDKN1A	1026	GI_17978496-A	rs236377	chr6	36644236-36655116	chr6	36789547	0.141	0.025	1
CTLA4	1493	GI_21361211-S	rs13017295	chr2	204732510-204738683	chr2	204977614	-0.228	0.025	1
IFNG	3458	GI_10835170-S	rs10492208	chr12	68548549-68553521	chr12	68122896	-0.159	0.0251	1
IL18	3606	GI_27502389-S	rs492290	chr11	112013973-112034840	chr11	111019082	-0.366	0.0251	1
ITPR2	3709	GI_4504792-S	rs718744	chr12	26488284-26986131	chr12	25657520	-0.068	0.0251	1
AFAP1	60312	GI_40807503-I	rs6848114	chr4	7760439-7941653	chr4	6961673	0.08	0.0252	1
SOCS5	9655	GI_41349444-A	rs7585985	chr2	46926098-46989927	chr2	46098608	-0.138	0.0252	1
CD2	914	GI_31542293-S	rs911221	chr1	117297085-117311851	chr1	116724459	-0.122	0.0252	1
PTPRC	5788	GI_18641365-A	rs12025074	chr1	198608097-198726605	chr1	198174863	0.406	0.0253	1
SHC4	399694	hmm3805-S	rs8031813	chr15	49115933-49255641	chr15	49253961	-0.074	0.0253	1
ITPR2	3709	GI_4504792-S	rs7299715	chr12	26488284-26986131	chr12	26253056	0.08	0.0253	1
CDKN1A	1026	GI_17978496-A	rs916297	chr6	36644236-36655116	chr6	36737499	0.15	0.0253	1
IL2RA	3559	GI_4557666-S	rs10904923	chr10	6052656-6104333	chr10	6807941	-0.152	0.0253	1
PDPK1	5170	GI_4505694-S	rs7200575	chr16	2587964-2653191	chr16	2921993	-0.391	0.0254	1
PDPK1	5170	GI_4505694-S	rs1034709	chr16	2587964-2653191	chr16	2941320	-0.391	0.0254	1
PDLIM2	64236	GI_40288188-I	rs12548155	chr8	22436253-22455538	chr8	21668901	0.264	0.0254	1
CDKN1A	1026	GI_17978496-A	rs4711464	chr6	36644236-36655116	chr6	36740367	0.155	0.0254	1
RORA	6095	GI_19743902-I	rs6494232	chr15	60780482-61521502	chr15	61208729	0.11	0.0254	1
RORA	6095	GI_19743900-I	rs1523531	chr15	60780482-60919729	chr15	61277728	-0.058	0.0254	1
RAP1A	5906	GI_4506412-S	rs1890400	chr1	112162404-112256101	chr1	112783743	0.227	0.0255	1
TGFB2	7042	GI_4507462-S	rs11583395	chr1	218518675-218617961	chr1	218841163	-0.075	0.0255	1
PDLIM2	64236	GI_40288186-A	rs4461908	chr8	22436253-22451810	chr8	23103208	0.208	0.0256	1
SMAD7	4092	GI_5174516-S	rs6507826	chr18	46446222-46477081	chr18	45764980	-0.125	0.0257	1
SMAD3	4088	GI_42476202-S	rs4776344	chr15	67358194-67487533	chr15	67465363	-0.327	0.0257	1
TRAF6	7189	GI_22027628-A	rs7929961	chr11	36505316-36531863	chr11	36388162	0.148	0.0257	1
IRF1	3659	GI_4504720-S	rs11745587	chr5	131817300-131826465	chr5	131796922	-0.193	0.0257	1
IL18R1	8809	GI_27477086-S	rs11693697	chr2	102979096-103015217	chr2	102915662	-0.225	0.0257	1
PTPN22	26191	GI_15619017-A	rs7364	chr1	114356432-114414375	chr1	114524661	-0.082	0.0258	1
CDKN1A	1026	GI_17978494-I	rs1738443	chr6	36646486-36655116	chr6	37554917	0.08	0.0258	1
MAF	4094	GI_5453735-S	rs10395	chr16	79627744-79634622	chr16	80632290	-0.272	0.0258	1
MAF	4094	GI_5453735-S	rs1985288	chr16	79627744-79634622	chr16	80632586	-0.272	0.0258	1
FES	2242	GI_13376997-S	rs2532100	chr15	91427664-91439006	chr15	91386009	0.146	0.0258	1
RORA	6095	GI_19743900-I	rs4774381	chr15	60780482-60919729	chr15	61314596	0.058	0.0259	1
AFAP1	60312	GI_40807503-I	rs4346651	chr4	7760439-7941653	chr4	6973291	0.08	0.0259	1
AFAP1	60312	GI_40807503-I	rs10516182	chr4	7760439-7941653	chr4	7025909	0.08	0.0259	1
AFAP1	60312	GI_40807503-I	rs11723523	chr4	7760439-7941653	chr4	7029939	0.08	0.0259	1
SMAD3	4088	GI_42476202-S	rs3934907	chr15	67358194-67487533	chr15	67061435	-0.389	0.026	1
RORA	6095	GI_19743900-I	rs4775292	chr15	60780482-60919729	chr15	61039073	-0.058	0.026	1
RAP1A	5906	GI_4506412-S	rs2298191	chr1	112162404-112256101	chr1	112048264	-0.146	0.026	1
RORA	6095	Hs.37648-S	rs12438866	chr15	60780482-61521502	chr15	61068520	0.111	0.026	1
RORA	6095	GI_19743900-I	rs8041381	chr15	60780482-60919729	chr15	60862962	0.073	0.0261	1
TMEM55B	90809	GI_21389334-S	rs1958701	chr14	20926011-20929637	chr14	20644690	-0.217	0.0261	1
PRF1	5551	GI_40254807-S	rs16928524	chr10	72357103-72362531	chr10	72974671	-0.324	0.0261	1
PLCG2	5336	GI_4505870-S	rs2967379	chr16	81812898-81991899	chr16	82213311	-0.145	0.0262	1
PLCG2	5336	GI_4505870-S	rs918760	chr16	81812898-81991899	chr16	82216622	-0.145	0.0262	1
PRDM1	639	GI_33946273-A	rs311239	chr6	106534194-106557814	chr6	107439557	-0.376	0.0262	1
RAP1A	5906	GI_4506412-S	rs612231	chr1	112162404-112256101	chr1	112354653	-0.135	0.0262	1
TGFB2	7042	GI_4507462-S	rs1256576	chr1	218518675-218617961	chr1	219200327	-0.095	0.0262	1
PDLIM2	64236	GI_40288186-I	rs7822769	chr8	22437986-22455538	chr8	23304456	0.087	0.0263	1
TMEM55B	90809	GI_21389334-S	rs2775233	chr14	20926011-20929637	chr14	20517501	0.228	0.0264	1
RASGRP1	10125	GI_6382080-S	rs4567661	chr15	38780301-38857007	chr15	38786114	0.141	0.0264	1
PRDM1	639	GI_33946272-I	rs12214131	chr6	106534194-106557814	chr6	106207921	-0.078	0.0264	1
PTPN22	26191	GI_15619017-A	rs17531753	chr1	114356432-114414375	chr1	114585590	0.124	0.0265	1
IL23R	149233	GI_24430211-S	rs11208847	chr1	67632168-67725650	chr1	66866041	0.069	0.0265	1
SRC	6714	GI_38202216-A	rs1205434	chr20	35973087-36033821	chr20	36869516	0.068	0.0265	1
GSK3B	2932	GI_21361339-S	rs6438565	chr3	119540801-119813264	chr3	119870658	0.117	0.0265	1
IL17F	112744	GI_27477082-A	rs2025751	chr6	52101483-52109298	chr6	51622449	0.066	0.0266	1
IL17B	27190	GI_27477077-S	rs10062080	chr5	148753829-148758838	chr5	148660697	-0.055	0.0266	1
JAK2	3717	GI_13325062-S	rs806031	chr9	4985244-5128183	chr9	4100236	0.16	0.0266	1
AFAP1	60312	GI_40807505-A	rs10023533	chr4	7760439-7941653	chr4	7428355	-0.121	0.0266	1
IRF9	10379	GI_25282406-S	rs8018041	chr14	24630421-24635774	chr14	25450881	0.191	0.0267	1
PTPN22	26191	GI_15619016-I	rs11589933	chr1	114356432-114414375	chr1	114807559	0.165	0.0267	1
MAPK14	1432	GI_20986513-A	rs12665556	chr6	35995453-36079013	chr6	37061774	0.083	0.0268	1
PRDM1	639	GI_33946273-I	rs1190053	chr6	106546736-106557814	chr6	105745188	0.228	0.0268	1
CALM1	801	GI_31377794-S	rs8021593	chr14	90863326-90874619	chr14	90029456	-0.107	0.0268	1
TRAF6	7189	GI_22027628-A	rs11033971	chr11	36505316-36531863	chr11	37155633	-0.16	0.0268	1
TRAF6	7189	GI_22027628-A	rs2614190	chr11	36505316-36531863	chr11	37161148	-0.16	0.0268	1
TRAF6	7189	GI_22027628-A	rs2061596	chr11	36505316-36531863	chr11	37187913	-0.16	0.0268	1
PLCG2	5336	GI_4505870-S	rs4074445	chr16	81812898-81991899	chr16	81889882	0.127	0.0268	1
SOCS5	9655	GI_41349445-I	rs12617123	chr2	46926348-46989927	chr2	46504962	-0.083	0.0268	1
ITPR3	3710	GI_4504794-S	rs763469	chr6	33589155-33664348	chr6	33004387	0.248	0.0269	1
ITPR3	3710	GI_4504794-S	rs3097659	chr6	33589155-33664348	chr6	33016033	0.248	0.0269	1
RORA	6095	GI_19743904-A	rs12898793	chr15	60780482-61521502	chr15	62081161	-0.118	0.0269	1
PIAS2	9063	GI_27532983-I	rs4890667	chr18	44395672-44497495	chr18	44101735	0.062	0.0269	1
PRDM1	639	GI_33946273-I	rs7775079	chr6	106546736-106557814	chr6	107236494	0.209	0.0269	1
TGFB2	7042	GI_37539612-S	rs10495061	chr1	218518675-218617961	chr1	217781288	-0.08	0.027	1
IRF4	3662	GI_4505286-S	rs7768872	chr6	391738-411443	chr6	802938	0.278	0.0271	1
SOCS1	8651	GI_4507232-S	rs2868980	chr16	11348273-11350039	chr16	11754454	-0.32	0.0271	1
IL12RB1	3594	GI_5031784-I	rs1057261	chr19	18170370-18197697	chr19	18109314	0.083	0.0271	1
SPRED2	200734	GI_32401444-S	rs12464043	chr2	65537984-65659656	chr2	64543865	-0.257	0.0272	1
RORA	6095	GI_19743902-I	rs341398	chr15	60780482-61521502	chr15	61128890	0.054	0.0272	1
AFAP1	60312	GI_40807503-I	rs13127781	chr4	7760439-7941653	chr4	8522221	-0.129	0.0272	1
IL13	3596	GI_26787977-S	rs250850	chr5	131993864-131996801	chr5	132758353	-0.058	0.0272	1
MCM5	4174	GI_23510447-S	rs1078979	chr22	35796115-35820495	chr22	35795413	0.139	0.0272	1
RAP1A	5906	GI_4506412-S	rs2034124	chr1	112162404-112256101	chr1	112451681	0.12	0.0273	1
BLK	640	GI_33469981-S	rs12547146	chr8	11351520-11422108	chr8	10600254	-0.121	0.0273	1
BLK	640	GI_33469981-S	rs17152302	chr8	11351520-11422108	chr8	10620026	-0.121	0.0273	1
SOCS5	9655	GI_41349445-I	rs4953509	chr2	46926348-46989927	chr2	47821281	-0.082	0.0273	1
RORA	6095	GI_19743904-A	rs2899656	chr15	60780482-61521502	chr15	60611132	-0.101	0.0274	1
PDLIM2	64236	GI_40288187-I	rs13255912	chr8	22437986-22455538	chr8	22595828	0.113	0.0275	1
PIAS2	9063	GI_27532983-A	rs726131	chr18	44390022-44497495	chr18	43864568	-0.078	0.0275	1
ATF2	1386	GI_22538421-S	rs268198	chr2	175936977-176032934	chr2	176114765	0.128	0.0275	1
MAPK14	1432	GI_4503068-I	rs831497	chr6	35995453-36079013	chr6	36992192	-0.132	0.0275	1
FES	2242	GI_13376997-S	rs2078875	chr15	91427664-91439006	chr15	91791639	-0.213	0.0276	1
FES	2242	GI_13376997-S	rs2285625	chr15	91427664-91439006	chr15	91796537	-0.213	0.0276	1
BRCA1	672	GI_6552306-A	rs1076188	chr17	41196311-41277500	chr17	40219433	-0.061	0.0276	1
STAT6	6778	GI_23397677-S	rs1082214	chr12	57489186-57505196	chr12	56846490	-0.297	0.0277	1
IL12RB1	3594	GI_24497439-I	rs6792	chr19	18181371-18197697	chr19	18418044	-0.15	0.0277	1
PRDM1	639	GI_33946273-I	rs4507631	chr6	106546736-106557814	chr6	106282896	-0.18	0.0277	1
MYC	4609	GI_31543215-S	rs13248311	chr8	128748314-128753680	chr8	129070559	-0.172	0.0277	1
FES	2242	GI_13376997-S	rs4702	chr15	91427664-91439006	chr15	91426560	-0.151	0.0278	1
IL21	59067	GI_11141874-S	rs17472986	chr4	123533782-123542212	chr4	123774832	0.134	0.0278	1
CEBPB	1051	GI_28872795-S	rs4811008	chr20	48807119-48809227	chr20	48844389	-0.197	0.0279	1
AFAP1	60312	GI_40807503-I	rs16841848	chr4	7760439-7941653	chr4	8142672	0.113	0.0279	1
SMAD3	4088	GI_7661691-S	rs6494633	chr15	67358194-67487533	chr15	67423306	-0.12	0.0279	1
SMAD3	4088	GI_7661691-S	rs2118610	chr15	67358194-67487533	chr15	67428334	-0.12	0.0279	1
TGFB2	7042	GI_37539612-S	rs11117919	chr1	218518675-218617961	chr1	217916012	0.06	0.028	1
IL22	50616	GI_41393566-S	rs12318069	chr12	68642024-68647281	chr12	68565441	-0.093	0.028	1
STAT1	6772	GI_21536300-A	rs6434378	chr2	191833761-191878976	chr2	190944126	-0.228	0.028	1
IRF9	10379	GI_25282406-S	rs12886673	chr14	24630421-24635774	chr14	24925345	-0.151	0.028	1
TGFB2	7042	GI_4507462-S	rs4846453	chr1	218518675-218617961	chr1	218148677	0.079	0.028	1
STAT3	6774	GI_16596687-S	rs4796604	chr17	40465342-40540513	chr17	39890876	0.096	0.028	1
IL12RB1	3594	GI_5031784-I	rs273512	chr19	18170370-18197697	chr19	18224729	0.094	0.0281	1
IL22	50616	GI_41393566-S	rs6581880	chr12	68642024-68647281	chr12	69587920	-0.051	0.0281	1
IL22	50616	GI_41393566-S	rs4761264	chr12	68642024-68647281	chr12	69593469	-0.051	0.0281	1
MAPK14	1432	GI_20986513-A	rs4713955	chr6	35995453-36079013	chr6	36270668	-0.142	0.0281	1
IL2	3558	GI_28178860-S	rs1016801	chr4	123372625-123377650	chr4	122438312	-0.119	0.0281	1
IL4R	3566	GI_4557668-S	rs13338487	chr16	27325229-27376099	chr16	28264145	0.183	0.0281	1
IL4R	3566	GI_4557668-S	rs11861891	chr16	27325229-27376099	chr16	28264210	0.183	0.0281	1
IL4R	3566	GI_4557668-S	rs7205609	chr16	27325229-27376099	chr16	28264853	0.183	0.0281	1
IL4R	3566	GI_4557668-S	rs17639827	chr16	27325229-27376099	chr16	28266608	0.183	0.0281	1
TGFB2	7042	GI_4507462-S	rs1391387	chr1	218518675-218617961	chr1	219068248	0.057	0.0281	1
FANCC	2176	GI_4557588-S	rs11788785	chr9	97861335-98079991	chr9	99031628	-0.132	0.0282	1
ITPR2	3709	GI_4504792-S	rs6487610	chr12	26488284-26986131	chr12	27628742	-0.074	0.0282	1
MAPK14	1432	GI_4503068-I	rs6914153	chr6	35995453-36079013	chr6	36258667	-0.161	0.0282	1
SMAD7	4092	GI_5174516-S	rs12960634	chr18	46446222-46477081	chr18	45790019	0.123	0.0282	1
TGFBR2	7048	GI_23308726-S	rs1449281	chr3	30647993-30735633	chr3	30011942	0.086	0.0282	1
TNFRSF14	8764	GI_23200040-S	rs2477703	chr1	2487804-2495267	chr1	2425992	-0.166	0.0282	1
TMEM55B	90809	GI_21389334-S	rs7148287	chr14	20926011-20929637	chr14	21311146	0.515	0.0282	1
IRF5	3663	GI_38683857-I	rs720300	chr7	128577993-128590088	chr7	127607474	-0.153	0.0283	1
RORA	6095	GI_19743904-A	rs10851704	chr15	60780482-61521502	chr15	62202482	0.11	0.0283	1
JAK1	3716	GI_4504802-S	rs10493384	chr1	65298905-65432187	chr1	66190052	-0.485	0.0284	1
RORA	6095	GI_19743900-I	rs4775409	chr15	60780482-60919729	chr15	61783380	-0.055	0.0284	1
SMAD7	4092	GI_5174516-S	rs3764481	chr18	46446222-46477081	chr18	46343666	0.174	0.0284	1
IL12B	3593	GI_24497437-S	rs929779	chr5	158741790-158757481	chr5	158488198	0.177	0.0284	1
PIAS2	9063	GI_4758907-I	rs1868711	chr18	44390022-44497495	chr18	44117578	0.063	0.0285	1
ITPR3	3710	GI_4504794-S	rs10947494	chr6	33589155-33664348	chr6	34263743	-0.154	0.0285	1
MAPK14	1432	GI_4503068-I	rs1547571	chr6	35995453-36079013	chr6	36984814	0.137	0.0285	1
IL13	3596	GI_26787977-S	rs29544	chr5	131993864-131996801	chr5	132758905	-0.055	0.0285	1
PTPN11	5781	GI_33356176-S	rs4767066	chr12	112856535-112947717	chr12	113748702	0.254	0.0285	1
PDLIM2	64236	GI_40288186-A	rs2942219	chr8	22436253-22451810	chr8	23439308	0.251	0.0286	1
PDLIM2	64236	GI_40288186-A	rs10104039	chr8	22436253-22451810	chr8	22538384	0.189	0.0286	1
PDLIM2	64236	GI_40288186-A	rs12544038	chr8	22436253-22451810	chr8	23107578	0.193	0.0286	1
ITPR2	3709	GI_4504792-S	rs1495647	chr12	26488284-26986131	chr12	26193621	-0.059	0.0287	1
IFNG	3458	GI_10835170-S	rs2439757	chr12	68548549-68553521	chr12	68931060	-0.109	0.0287	1
SPRED2	200734	GI_32401444-S	rs268864	chr2	65537984-65659656	chr2	65489742	-0.294	0.0288	1
SHC4	399694	hmm3805-S	rs2413922	chr15	49115933-49255641	chr15	49221881	0.078	0.0288	1
IRF9	10379	GI_25282406-S	rs1004664	chr14	24630421-24635774	chr14	24893211	-0.136	0.0288	1
CDKN1A	1026	GI_17978496-A	rs851006	chr6	36644236-36655116	chr6	36065185	-0.136	0.0289	1
PLCG2	5336	GI_4505870-S	rs2911275	chr16	81812898-81991899	chr16	81594955	0.146	0.0289	1
PDPK1	5170	GI_4505694-S	rs11860469	chr16	2587964-2653191	chr16	1867040	-0.411	0.029	1
PDPK1	5170	GI_4505694-S	rs1742424	chr16	2587964-2653191	chr16	1904506	-0.411	0.029	1
STAT1	6772	GI_21536300-A	rs2067418	chr2	191833761-191878976	chr2	191226932	-0.281	0.029	1
ITPR3	3710	GI_4504794-S	rs2281820	chr6	33589155-33664348	chr6	33768897	0.158	0.029	1
MAF	4094	GI_5453735-S	rs7206097	chr16	79627744-79634622	chr16	80344548	-0.367	0.029	1
MAF	4094	GI_5453735-S	rs7206316	chr16	79627744-79634622	chr16	80354117	-0.367	0.029	1
IRF1	3659	GI_4504720-S	rs7714610	chr5	131817300-131826465	chr5	132642611	-0.339	0.029	1
PDLIM2	64236	GI_40288186-A	rs4520160	chr8	22436253-22451810	chr8	22561884	-0.189	0.029	1
SOS2	6655	GI_39930603-S	rs6572555	chr14	50583845-50698099	chr14	49657524	-0.106	0.0291	1
IL4	3565	GI_27477091-A	rs393092	chr5	132009677-132018370	chr5	132950799	-0.437	0.0291	1
IL17D	53342	GI_19923714-S	rs9506514	chr13	21277481-21297237	chr13	21131211	-0.063	0.0291	1
PIAS2	9063	GI_27532983-I	rs328173	chr18	44395672-44497495	chr18	44224447	-0.092	0.0292	1
PRF1	5551	GI_40254807-S	rs2999172	chr10	72357103-72362531	chr10	71376514	-0.349	0.0292	1
PRF1	5551	GI_40254807-S	rs2812568	chr10	72357103-72362531	chr10	71378059	-0.349	0.0292	1
PTPN22	26191	GI_15619017-A	rs1418609	chr1	114356432-114414375	chr1	113864874	-0.094	0.0292	1
SOCS5	9655	GI_41349444-A	rs7571879	chr2	46926098-46989927	chr2	46542408	-0.226	0.0292	1
ITPR3	3710	GI_4504794-S	rs210139	chr6	33589155-33664348	chr6	33543409	0.146	0.0292	1
CAMK2A	815	GI_25952117-A	rs2240784	chr5	149599053-149669403	chr5	149575702	-0.084	0.0293	1
CD2	914	GI_31542293-S	rs12081886	chr1	117297085-117311851	chr1	118277523	0.107	0.0293	1
AFAP1	60312	GI_40807503-I	rs11933482	chr4	7760439-7941653	chr4	7597712	-0.082	0.0294	1
MAPK3	5595	GI_38257140-S	rs11859842	chr16	30125425-30134630	chr16	29661217	-0.089	0.0294	1
IL17C	27189	GI_27477078-S	rs881633	chr16	88705000-88706882	chr16	88773738	-0.128	0.0294	1
ITPR2	3709	GI_4504792-S	rs10506018	chr12	26488284-26986131	chr12	27495857	-0.094	0.0294	1
SHC1	6464	GI_34147725-A	rs4845392	chr1	154934773-154946959	chr1	154742575	-0.14	0.0294	1
TNFRSF14	8764	GI_23200040-S	rs4531246	chr1	2487804-2495267	chr1	2362020	0.124	0.0294	1
IL17B	27190	GI_27477077-S	rs353294	chr5	148753829-148758838	chr5	148802811	-0.066	0.0295	1
SRC	6714	GI_38202215-I	rs238302	chr20	35973087-36033821	chr20	36404916	0.073	0.0295	1
SRC	6714	GI_38202215-I	rs6067638	chr20	35973087-36033821	chr20	36422696	0.073	0.0295	1
CEBPB	1051	GI_28872795-S	rs2426256	chr20	48807119-48809227	chr20	49788571	-0.157	0.0295	1
TMEM55B	90809	GI_21389334-S	rs945460	chr14	20926011-20929637	chr14	20684277	-0.313	0.0295	1
PRKCQ	5588	GI_5453975-S	rs2692812	chr10	6469104-6622254	chr10	7265468	0.181	0.0296	1
IRF1	3659	GI_4504720-S	rs17685193	chr5	131817300-131826465	chr5	132728388	0.198	0.0296	1
GRB2	2885	GI_45359857-S	rs10221244	chr17	73314156-73401790	chr17	73785718	-0.143	0.0296	1
IRF5	3663	GI_38683858-A	rs6971551	chr7	128577993-128590088	chr7	129072024	-0.129	0.0297	1
IRF5	3663	GI_38683857-I	rs2060715	chr7	128577993-128590088	chr7	127899129	-0.076	0.0297	1
IRF5	3663	GI_38683857-I	rs4731429	chr7	128577993-128590088	chr7	127903539	-0.076	0.0297	1
RORA	6095	Hs.37648-S	rs12902622	chr15	60780482-61521502	chr15	59855226	0.16	0.0297	1
PIAS2	9063	GI_4758907-I	rs4624285	chr18	44390022-44497495	chr18	44330842	0.063	0.0297	1
SHC1	6464	GI_33859842-I	rs10796933	chr1	154934773-154943223	chr1	154789036	-0.053	0.0297	1
MAF	4094	GI_5453735-S	rs406783	chr16	79627744-79634622	chr16	79268466	0.259	0.0298	1
MAPK14	1432	GI_20986513-A	rs916346	chr6	35995453-36079013	chr6	36088255	-0.174	0.0298	1
RORA	6095	GI_19743900-I	rs11635358	chr15	60780482-60919729	chr15	61829676	0.079	0.0298	1
IL18	3606	GI_27502389-S	rs1870494	chr11	112013973-112034840	chr11	112567775	0.332	0.0298	1
IL18	3606	GI_27502389-S	rs321125	chr11	112013973-112034840	chr11	112588709	0.332	0.0298	1
TRAF6	7189	GI_22027629-I	rs631093	chr11	36505316-36531863	chr11	35529656	0.085	0.0298	1
SOCS1	8651	GI_4507232-S	rs8056559	chr16	11348273-11350039	chr16	11470066	-0.335	0.0299	1
ATF2	1386	GI_22538421-S	rs7600916	chr2	175936977-176032934	chr2	176443757	0.064	0.0299	1
MAPK14	1432	GI_20986513-A	rs9366916	chr6	35995453-36079013	chr6	36759741	-0.082	0.0299	1
ITPR3	3710	GI_4504794-S	rs7755596	chr6	33589155-33664348	chr6	32706478	0.18	0.03	1
IL2RB	3560	GI_23238195-S	rs6000847	chr22	37521879-37545962	chr22	38022622	0.135	0.03	1
SOCS5	9655	GI_41349445-I	rs12992366	chr2	46926348-46989927	chr2	46365920	0.135	0.0301	1
ATF2	1386	GI_22538421-S	rs2437896	chr2	175936977-176032934	chr2	176322489	0.067	0.0301	1
IRF5	3663	GI_38683857-I	rs6951397	chr7	128577993-128590088	chr7	128368205	0.094	0.0301	1
MAPK1	5594	GI_20986530-I	rs9611098	chr22	22123318-22221970	chr22	22493026	0.236	0.0301	1
SMAD3	4088	GI_7661691-S	rs7181878	chr15	67358194-67487533	chr15	67389161	0.125	0.0301	1
CEBPB	1051	GI_28872795-S	rs6095646	chr20	48807119-48809227	chr20	48378740	-0.187	0.0301	1
IL12RB1	3594	GI_24497439-I	rs10330	chr19	18181371-18197697	chr19	19017862	-0.183	0.0302	1
RORA	6095	Hs.37648-S	rs2965329	chr15	60780482-61521502	chr15	60108999	0.15	0.0302	1
RORA	6095	Hs.37648-S	rs2970372	chr15	60780482-61521502	chr15	60112464	0.15	0.0302	1
TNFRSF14	8764	GI_23200040-S	rs3753242	chr1	2487804-2495267	chr1	2069681	-0.22	0.0303	1
RORA	6095	GI_19743904-A	rs4775234	chr15	60780482-61521502	chr15	60330646	0.127	0.0304	1
AFAP1	60312	GI_40807503-I	rs12500950	chr4	7760439-7941653	chr4	7620195	-0.103	0.0304	1
SPRED2	200734	GI_32401444-S	rs6717262	chr2	65537984-65659656	chr2	65726877	0.186	0.0304	1
PLCG2	5336	GI_4505870-S	rs918655	chr16	81812898-81991899	chr16	82974628	-0.126	0.0305	1
IL2RA	3559	GI_4557666-S	rs587198	chr10	6052656-6104333	chr10	6531149	0.085	0.0305	1
PDLIM2	64236	GI_40288186-A	rs2230229	chr8	22436253-22451810	chr8	23049292	-0.259	0.0305	1
PDLIM2	64236	GI_40288186-A	rs3808530	chr8	22436253-22451810	chr8	23055729	-0.259	0.0305	1
CBL	867	GI_4885116-S	rs470392	chr11	119076985-119178859	chr11	119994421	0.08	0.0305	1
MAPK14	1432	GI_20986513-A	rs2820232	chr6	35995453-36079013	chr6	35003603	0.12	0.0305	1
STAT4	6775	GI_21618332-S	rs4072962	chr2	191894301-192016322	chr2	192702846	0.115	0.0305	1
STAT4	6775	GI_21618332-S	rs7577607	chr2	191894301-192016322	chr2	192706549	0.115	0.0305	1
PRDM1	639	GI_33946273-I	rs742109	chr6	106546736-106557814	chr6	106594224	-0.122	0.0305	1
FANCC	2176	GI_4557588-S	rs10819907	chr9	97861335-98079991	chr9	98898288	-0.094	0.0305	1
JAK2	3717	GI_13325062-S	rs7045401	chr9	4985244-5128183	chr9	4493526	0.151	0.0306	1
IRF5	3663	GI_38683857-I	rs17348939	chr7	128577993-128590088	chr7	128880489	0.079	0.0307	1
CEBPB	1051	GI_28872795-S	rs237450	chr20	48807119-48809227	chr20	47982128	0.264	0.0307	1
RORA	6095	GI_19743900-I	rs1318929	chr15	60780482-60919729	chr15	61045030	0.052	0.0307	1
PRKCQ	5588	GI_5453975-S	rs10508307	chr10	6469104-6622254	chr10	6497307	0.215	0.0308	1
MAF	4094	GI_5453735-S	rs11647638	chr16	79627744-79634622	chr16	79991175	-0.506	0.0308	1
IRF9	10379	GI_25282406-S	rs987629	chr14	24630421-24635774	chr14	25005585	-0.126	0.0308	1
IL12RB2	3595	GI_24497441-S	rs787533	chr1	67773046-67862583	chr1	68046309	0.07	0.0308	1
CD2	914	GI_31542293-S	rs12735411	chr1	117297085-117311851	chr1	116896060	-0.134	0.0308	1
SHC3	53358	GI_21314678-S	rs11265870	chr9	91620685-91793682	chr9	92308660	0.078	0.0308	1
MAPK1	5594	GI_20986530-I	rs2073454	chr22	22123318-22221970	chr22	22517479	0.221	0.0308	1
MAPK1	5594	GI_20986528-I	rs2239961	chr22	22113946-22221970	chr22	21363960	0.179	0.0308	1
IRF9	10379	GI_25282406-S	rs2332101	chr14	24630421-24635774	chr14	24194045	-0.18	0.0309	1
TRAF6	7189	GI_22027629-I	rs12049904	chr11	36505316-36531863	chr11	35868834	-0.081	0.0309	1
GSK3B	2932	GI_21361339-S	rs527004	chr3	119540801-119813264	chr3	119269112	-0.112	0.0309	1
SMAD3	4088	GI_42476202-S	rs1465842	chr15	67358194-67487533	chr15	67385333	-0.223	0.0309	1
TRAF6	7189	GI_22027628-A	rs1871684	chr11	36505316-36531863	chr11	36999385	-0.14	0.0309	1
CEBPB	1051	GI_28872795-S	rs6125931	chr20	48807119-48809227	chr20	48795413	0.19	0.0309	1
TRAF6	7189	GI_22027629-I	rs10768195	chr11	36505316-36531863	chr11	36169869	-0.062	0.0309	1
PLCG2	5336	GI_4505870-S	rs4889384	chr16	81812898-81991899	chr16	81830475	0.125	0.031	1
RORA	6095	GI_19743900-I	rs7166244	chr15	60780482-60919729	chr15	60286650	-0.052	0.031	1
PRKCQ	5588	GI_5453975-S	rs1539232	chr10	6469104-6622254	chr10	6275145	0.119	0.0311	1
RORA	6095	GI_19743902-I	rs7166448	chr15	60780482-61521502	chr15	61164920	-0.106	0.0311	1
IL4R	3566	GI_4557668-S	rs4787991	chr16	27325229-27376099	chr16	27822512	0.264	0.0311	1
PDLIM2	64236	GI_40288187-I	rs922810	chr8	22437986-22455538	chr8	22438313	0.105	0.0312	1
STAT3	6774	GI_21618337-A	rs2662	chr17	40465342-40540513	chr17	39670098	-0.171	0.0312	1
PRF1	5551	GI_40254807-S	rs10999865	chr10	72357103-72362531	chr10	73285461	-0.248	0.0312	1
IL6R	3570	GI_31317248-A	rs4845348	chr1	154377668-154441926	chr1	153390245	0.176	0.0312	1
IL23R	149233	GI_24430211-S	rs6662607	chr1	67632168-67725650	chr1	68021502	0.066	0.0314	1
PLCG2	5336	GI_4505870-S	rs1563655	chr16	81812898-81991899	chr16	81475932	0.152	0.0315	1
FES	2242	GI_13376997-S	rs7161892	chr15	91427664-91439006	chr15	91582778	-0.164	0.0315	1
AFAP1	60312	GI_40807503-I	rs6857972	chr4	7760439-7941653	chr4	8034772	-0.074	0.0315	1
CCL11	6356	GI_22538399-S	rs8077806	chr17	32612686-32615199	chr17	31825116	-0.125	0.0315	1
PTPRC	5788	GI_18641346-I	rs17637275	chr1	198608097-198726605	chr1	199480886	0.212	0.0315	1
PRKCQ	5588	GI_5453975-S	rs637452	chr10	6469104-6622254	chr10	6236332	0.199	0.0316	1
CDKN1A	1026	GI_17978494-I	rs804838	chr6	36646486-36655116	chr6	37572021	0.086	0.0316	1
SHC1	6464	GI_34147725-A	rs10908429	chr1	154934773-154946959	chr1	154710904	-0.072	0.0316	1
CDKN1A	1026	GI_17978494-I	rs7753322	chr6	36646486-36655116	chr6	35748086	-0.098	0.0316	1
IL12RB1	3594	GI_24497439-I	rs1468460	chr19	18181371-18197697	chr19	19016108	0.11	0.0317	1
PTPRC	5788	GI_18641365-A	rs6702048	chr1	198608097-198726605	chr1	198327168	0.363	0.0317	1
PTPRC	5788	GI_18641365-A	rs12022258	chr1	198608097-198726605	chr1	198431973	0.363	0.0317	1
TRAF6	7189	GI_22027629-I	rs986996	chr11	36505316-36531863	chr11	36874579	-0.068	0.0317	1
IL4	3565	GI_27477091-A	rs377434	chr5	132009677-132018370	chr5	132929702	-0.202	0.0317	1
IL2RB	3560	GI_23238195-S	rs9622658	chr22	37521879-37545962	chr22	38003624	0.141	0.0318	1
IL12RB1	3594	GI_24497439-A	rs10415765	chr19	18170370-18197697	chr19	18448105	0.146	0.0319	1
SMAD3	4088	GI_42476202-S	rs8042305	chr15	67358194-67487533	chr15	66874870	-0.307	0.0319	1
SOCS5	9655	GI_41349444-I	rs7604511	chr2	46926098-46989927	chr2	47540532	-0.18	0.0319	1
PIAS2	9063	GI_4758907-I	rs328196	chr18	44390022-44497495	chr18	44215806	0.077	0.032	1
IRF1	3659	GI_4504720-S	rs2070729	chr5	131817300-131826465	chr5	131819921	-0.172	0.032	1
TRAF6	7189	GI_22027629-I	rs7929961	chr11	36505316-36531863	chr11	36388162	-0.099	0.032	1
TRAF6	7189	GI_22027628-A	rs1392066	chr11	36505316-36531863	chr11	36093992	-0.167	0.032	1
JAK2	3717	GI_13325062-S	rs10815102	chr9	4985244-5128183	chr9	4892863	-0.137	0.0322	1
SPRED2	200734	GI_32401444-S	rs17536306	chr2	65537984-65659656	chr2	65742218	0.31	0.0322	1
SOCS1	8651	GI_4507232-S	rs4780986	chr16	11348273-11350039	chr16	10815230	-0.331	0.0323	1
IL6R	3570	GI_31317248-A	rs12023499	chr1	154377668-154441926	chr1	155031376	0.183	0.0323	1
SOCS5	9655	GI_41349444-A	rs4953394	chr2	46926098-46989927	chr2	46724178	-0.106	0.0323	1
SOCS5	9655	GI_41349445-I	rs7577664	chr2	46926348-46989927	chr2	45950270	0.084	0.0323	1
IL12RB1	3594	GI_24497439-A	rs7250113	chr19	18170370-18197697	chr19	17715183	0.145	0.0323	1
IL2RA	3559	GI_4557666-S	rs11257456	chr10	6052656-6104333	chr10	6274511	0.075	0.0323	1
IL6	3569	GI_10834983-S	rs6974500	chr7	22766765-22771621	chr7	23744549	-0.057	0.0323	1
SOCS5	9655	GI_41349445-I	rs14138	chr2	46926348-46989927	chr2	46414446	0.11	0.0324	1
PRKCQ	5588	GI_5453975-S	rs11257456	chr10	6469104-6622254	chr10	6274511	0.124	0.0324	1
TMEM55B	90809	GI_21389334-S	rs2183532	chr14	20926011-20929637	chr14	20637198	0.191	0.0324	1
SOCS5	9655	GI_41349444-A	rs2033533	chr2	46926098-46989927	chr2	47177787	0.125	0.0324	1
SOCS5	9655	GI_41349444-A	rs12479328	chr2	46926098-46989927	chr2	47180023	0.125	0.0324	1
MAPK14	1432	GI_4503068-I	rs831503	chr6	35995453-36079013	chr6	36989152	-0.114	0.0324	1
MAPK14	1432	GI_4503068-I	rs831496	chr6	35995453-36079013	chr6	36992237	-0.114	0.0324	1
GSK3B	2932	GI_21361339-S	rs859018	chr3	119540801-119813264	chr3	118747851	-0.142	0.0324	1
IL12RB1	3594	GI_24497439-I	rs8108998	chr19	18181371-18197697	chr19	17314874	0.097	0.0325	1
IL12RB1	3594	GI_24497439-I	rs12463169	chr19	18181371-18197697	chr19	17321669	0.097	0.0325	1
TGFBR2	7048	GI_23308726-S	rs13079874	chr3	30647993-30735633	chr3	30124940	0.064	0.0325	1
IRF1	3659	GI_4504720-S	rs246961	chr5	131817300-131826465	chr5	132811978	0.387	0.0325	1
PTPRC	5788	GI_18641346-I	rs13374545	chr1	198608097-198726605	chr1	199109802	-0.182	0.0325	1
CD2	914	GI_31542293-S	rs12145856	chr1	117297085-117311851	chr1	116759664	-0.117	0.0325	1
CD2	914	GI_31542293-S	rs12125273	chr1	117297085-117311851	chr1	116776537	-0.117	0.0325	1
IL2RB	3560	GI_23238195-S	rs2592960	chr22	37521879-37545962	chr22	37096101	-0.224	0.0326	1
IL17A	3605	GI_27477085-S	rs1892275	chr6	52051184-52055436	chr6	52006257	0.13	0.0326	1
PIAS2	9063	GI_4758907-I	rs328171	chr18	44390022-44497495	chr18	44223365	0.079	0.0326	1
IL22	50616	GI_41393566-S	rs3922594	chr12	68642024-68647281	chr12	69602468	-0.054	0.0326	1
AFAP1	60312	GI_40807503-I	rs10937807	chr4	7760439-7941653	chr4	7363007	-0.075	0.0327	1
PTPN22	26191	GI_15619017-A	rs1342650	chr1	114356432-114414375	chr1	113934304	-0.127	0.0327	1
CD2	914	GI_31542293-S	rs4839532	chr1	117297085-117311851	chr1	116851932	0.097	0.0328	1
IL18R1	8809	GI_27477086-S	rs10496357	chr2	102979096-103015217	chr2	102255114	-0.275	0.0328	1
IL2RA	3559	GI_4557666-S	rs1998521	chr10	6052656-6104333	chr10	5992119	-0.074	0.0328	1
IL4R	3566	GI_4557668-S	rs7201505	chr16	27325229-27376099	chr16	28071953	-0.185	0.0328	1
IL22	50616	GI_41393566-S	rs6581757	chr12	68642024-68647281	chr12	67850925	-0.054	0.0328	1
IL22	50616	GI_41393566-S	rs2870933	chr12	68642024-68647281	chr12	67854346	-0.054	0.0328	1
RORA	6095	GI_19743904-A	rs12900903	chr15	60780482-61521502	chr15	60138217	0.095	0.0329	1
TBX21	30009	GI_7019548-S	rs12452082	chr17	45810609-45823485	chr17	45944001	-0.218	0.0329	1
IL12B	3593	GI_24497437-S	rs1833754	chr5	158741790-158757481	chr5	158818927	0.299	0.0329	1
MAPK1	5594	GI_20986530-A	rs5754217	chr22	22113946-22221970	chr22	21939675	0.117	0.0329	1
MAPK1	5594	GI_20986530-A	rs4821112	chr22	22113946-22221970	chr22	21964761	0.117	0.0329	1
MAPK1	5594	GI_20986530-A	rs2298428	chr22	22113946-22221970	chr22	21982892	0.117	0.0329	1
STAT1	6772	GI_21536300-A	rs2067416	chr2	191833761-191878976	chr2	191226742	-0.278	0.0329	1
STAT1	6772	GI_21536300-A	rs2067417	chr2	191833761-191878976	chr2	191226886	-0.278	0.0329	1
IL22	50616	GI_41393566-S	rs10784767	chr12	68642024-68647281	chr12	69551789	-0.058	0.0329	1
IRF5	3663	GI_38683858-A	rs13223151	chr7	128577993-128590088	chr7	129129740	-0.127	0.033	1
RORA	6095	Hs.37648-S	rs10048054	chr15	60780482-61521502	chr15	60397836	-0.081	0.033	1
IL17F	112744	GI_27477082-A	rs7772620	chr6	52101483-52109298	chr6	52217699	-0.069	0.033	1
IL12B	3593	GI_24497437-S	rs6893930	chr5	158741790-158757481	chr5	159227827	-0.239	0.033	1
IL2RA	3559	GI_4557666-S	rs680951	chr10	6052656-6104333	chr10	6227382	-0.073	0.0331	1
IL12RB1	3594	GI_5031784-I	rs10415815	chr19	18170370-18197697	chr19	17827442	-0.092	0.0331	1
ATF2	1386	GI_22538421-S	rs13030474	chr2	175936977-176032934	chr2	176051503	0.067	0.0331	1
SOCS5	9655	GI_41349444-I	rs10187908	chr2	46926098-46989927	chr2	46128458	-0.199	0.0332	1
SOS1	6654	GI_15529995-S	rs1125866	chr2	39208689-39347604	chr2	38731774	-0.131	0.0332	1
CAMK2A	815	GI_25952117-A	rs2302273	chr5	149599053-149669403	chr5	149535255	0.112	0.0332	1
PDLIM2	64236	GI_40288187-I	rs7824768	chr8	22437986-22455538	chr8	23249947	0.107	0.0333	1
MAF	4094	GI_5453735-S	rs17796342	chr16	79627744-79634622	chr16	79239864	0.311	0.0333	1
MAF	4094	GI_5453735-S	rs403632	chr16	79627744-79634622	chr16	79241754	0.311	0.0333	1
SMAD7	4092	GI_5174516-S	rs949200	chr18	46446222-46477081	chr18	45841919	-0.181	0.0334	1
IL17D	53342	GI_19923714-S	rs9509659	chr13	21277481-21297237	chr13	21924162	-0.053	0.0335	1
SHC3	53358	GI_21314678-S	rs4132699	chr9	91620685-91793682	chr9	92036427	0.066	0.0335	1
SOCS5	9655	GI_41349445-I	rs6749075	chr2	46926348-46989927	chr2	47772950	0.099	0.0336	1
MAF	4094	GI_5453735-S	rs4490014	chr16	79627744-79634622	chr16	80035732	-0.269	0.0336	1
MYC	4609	GI_31543215-S	rs12543535	chr8	128748314-128753680	chr8	129473012	-0.193	0.0336	1
PIAS2	9063	GI_27532983-I	rs10468983	chr18	44395672-44497495	chr18	44092023	0.064	0.0337	1
CALM1	801	GI_31377794-S	rs243175	chr14	90863326-90874619	chr14	90051591	-0.113	0.0337	1
CALM1	801	GI_31377794-S	rs243174	chr14	90863326-90874619	chr14	90062191	-0.113	0.0337	1
CBL	867	GI_4885116-S	rs12365185	chr11	119076985-119178859	chr11	119951870	-0.061	0.0337	1
CBL	867	GI_4885116-S	rs20494	chr11	119076985-119178859	chr11	119957453	-0.061	0.0337	1
IL17B	27190	GI_27477077-S	rs980272	chr5	148753829-148758838	chr5	149596955	0.075	0.0338	1
IL2RB	3560	GI_23238195-S	rs12158556	chr22	37521879-37545962	chr22	38093169	0.163	0.0338	1
PRDM1	639	GI_33946273-A	rs11152927	chr6	106534194-106557814	chr6	106323464	0.203	0.0338	1
IL4	3565	GI_27477091-A	rs369853	chr5	132009677-132018370	chr5	132929310	0.253	0.0338	1
IRS1	3667	GI_5031804-S	rs4972940	chr2	227596032-227663506	chr2	228611853	0.154	0.0339	1
IRF9	10379	GI_25282406-S	rs8020724	chr14	24630421-24635774	chr14	24197590	-0.177	0.0339	1
MAPK1	5594	GI_20986530-A	rs1548412	chr22	22113946-22221970	chr22	21377334	0.13	0.0339	1
SOCS1	8651	GI_4507232-S	rs9937956	chr16	11348273-11350039	chr16	10920439	-0.303	0.0339	1
CBL	867	GI_4885116-S	rs906827	chr11	119076985-119178859	chr11	119514129	-0.118	0.0339	1
CBL	867	GI_4885116-S	rs10892425	chr11	119076985-119178859	chr11	119516100	-0.118	0.0339	1
MAPK14	1432	GI_20986513-I	rs831489	chr6	35995453-36070535	chr6	36999682	0.081	0.0339	1
IL17B	27190	GI_27477077-S	rs6881442	chr5	148753829-148758838	chr5	148549111	-0.051	0.0339	1
CDKN1A	1026	GI_17978496-A	rs4714010	chr6	36644236-36655116	chr6	36747406	0.153	0.0339	1
IL10	3586	GI_24430216-S	rs3813982	chr1	206940947-206945839	chr1	206629674	-0.112	0.034	1
CD2	914	GI_31542293-S	rs17575616	chr1	117297085-117311851	chr1	117010232	-0.093	0.0341	1
RORA	6095	GI_19743900-I	rs17191519	chr15	60780482-60919729	chr15	60873327	0.072	0.0341	1
PRDM1	639	GI_33946273-I	rs1340611	chr6	106546736-106557814	chr6	106869488	0.129	0.0341	1
FCER1A	2205	GI_31317229-S	rs11265187	chr1	159259503-159278014	chr1	159378594	0.793	0.0341	1
FCER1A	2205	GI_31317229-S	rs12118628	chr1	159259503-159278014	chr1	159409884	0.793	0.0341	1
FCER1A	2205	GI_31317229-S	rs4656237	chr1	159259503-159278014	chr1	159413824	0.793	0.0341	1
FCER1A	2205	GI_31317229-S	rs1584250	chr1	159259503-159278014	chr1	159507674	0.793	0.0341	1
SOCS5	9655	GI_41349444-I	rs4588237	chr2	46926098-46989927	chr2	47942902	-0.16	0.0342	1
IL17C	27189	GI_27477078-S	rs8060693	chr16	88705000-88706882	chr16	88757839	-0.095	0.0342	1
IL17C	27189	GI_27477078-S	rs4843294	chr16	88705000-88706882	chr16	88035356	0.091	0.0342	1
IL12RB1	3594	GI_5031784-I	rs10153455	chr19	18170370-18197697	chr19	18095277	-0.099	0.0343	1
RORA	6095	Hs.37648-S	rs4775398	chr15	60780482-61521502	chr15	61673872	0.115	0.0343	1
RORA	6095	Hs.37648-S	rs12906076	chr15	60780482-61521502	chr15	61676140	0.115	0.0343	1
IRF5	3663	GI_38683857-I	rs1665105	chr7	128577993-128590088	chr7	129068978	0.09	0.0343	1
SRC	6714	GI_38202215-I	rs198490	chr20	35973087-36033821	chr20	36273719	-0.067	0.0343	1
MAF	4094	GI_5453735-S	rs9930698	chr16	79627744-79634622	chr16	79335323	0.264	0.0343	1
RORA	6095	GI_19743904-A	rs11637130	chr15	60780482-61521502	chr15	60140910	0.123	0.0343	1
RORA	6095	GI_19743904-A	rs11637277	chr15	60780482-61521502	chr15	60141226	0.123	0.0343	1
IL2RA	3559	GI_4557666-S	rs2296135	chr10	6052656-6104333	chr10	5994694	-0.074	0.0344	1
GRB2	2885	GI_45359857-S	rs8082699	chr17	73314156-73401790	chr17	72322881	-0.231	0.0344	1
PIAS2	9063	GI_27532983-I	rs328190	chr18	44395672-44497495	chr18	44210118	-0.1	0.0345	1
SHC1	6464	GI_34147725-I	rs4072431	chr1	154934773-154946959	chr1	154167116	-0.04	0.0345	1
SHC1	6464	GI_34147725-I	rs4364874	chr1	154934773-154946959	chr1	154167788	-0.04	0.0345	1
SHC1	6464	GI_34147725-I	rs10797061	chr1	154934773-154946959	chr1	154206212	-0.04	0.0345	1
SOCS5	9655	GI_41349444-A	rs13031209	chr2	46926098-46989927	chr2	47733535	0.124	0.0346	1
SMAD3	4088	GI_42476202-S	rs266363	chr15	67358194-67487533	chr15	67220199	0.241	0.0346	1
IL17D	53342	GI_19923714-S	rs9506528	chr13	21277481-21297237	chr13	21188339	-0.049	0.0346	1
IL17D	53342	GI_19923714-S	rs9509301	chr13	21277481-21297237	chr13	21191878	-0.049	0.0346	1
IL17D	53342	GI_19923714-S	rs9509303	chr13	21277481-21297237	chr13	21194948	-0.049	0.0346	1
IL17D	53342	GI_19923714-S	rs9509311	chr13	21277481-21297237	chr13	21209637	-0.049	0.0346	1
IL17D	53342	GI_19923714-S	rs9506533	chr13	21277481-21297237	chr13	21245468	-0.049	0.0346	1
IL17D	53342	GI_19923714-S	rs9509330	chr13	21277481-21297237	chr13	21254518	-0.049	0.0346	1
JAK2	3717	GI_13325062-S	rs343497	chr9	4985244-5128183	chr9	6067744	0.139	0.0346	1
RORA	6095	GI_19743904-A	rs10519010	chr15	60780482-61521502	chr15	60551926	-0.12	0.0347	1
RORA	6095	GI_19743904-A	rs1876868	chr15	60780482-61521502	chr15	60556941	-0.12	0.0347	1
RORA	6095	GI_19743904-A	rs1876869	chr15	60780482-61521502	chr15	60557051	-0.12	0.0347	1
RORA	6095	GI_19743904-A	rs7171001	chr15	60780482-61521502	chr15	60585204	-0.12	0.0347	1
IL18	3606	GI_27502389-S	rs3737445	chr11	112013973-112034840	chr11	111625566	0.619	0.0347	1
IL6R	3570	GI_31317250-I	rs6696760	chr1	154377668-154441926	chr1	154673755	-0.118	0.0347	1
CEBPB	1051	GI_28872795-S	rs6012881	chr20	48807119-48809227	chr20	48844365	-0.188	0.0348	1
AFAP1	60312	GI_40807503-I	rs4696669	chr4	7760439-7941653	chr4	8062202	-0.067	0.0348	1
SOS1	6654	GI_15529995-S	rs184577	chr2	39208689-39347604	chr2	38377405	0.09	0.0348	1
IRF5	3663	GI_38683857-I	rs11770116	chr7	128577993-128590088	chr7	128048194	0.079	0.0349	1
IL12B	3593	GI_24497437-S	rs1991493	chr5	158741790-158757481	chr5	158104515	-0.213	0.0349	1
SMAD3	4088	GI_42476202-S	rs1440371	chr15	67358194-67487533	chr15	66941084	0.219	0.0349	1
RORA	6095	GI_19743904-A	rs6494286	chr15	60780482-61521502	chr15	61863856	-0.114	0.035	1
FCER1A	2205	GI_31317229-S	rs863028	chr1	159259503-159278014	chr1	159104085	0.854	0.035	1
FCER1A	2205	GI_31317229-S	rs863029	chr1	159259503-159278014	chr1	159107819	0.854	0.035	1
IL12A	3592	GI_24430218-S	rs727234	chr3	159706622-159713806	chr3	159254385	0.107	0.035	1
AFAP1	60312	GI_40807505-A	rs2285764	chr4	7760439-7941653	chr4	7763161	0.167	0.0351	1
AFAP1	60312	GI_40807505-A	rs1106248	chr4	7760439-7941653	chr4	7807834	-0.101	0.0351	1
PDLIM2	64236	GI_40288188-I	rs11781835	chr8	22436253-22455538	chr8	22608029	-0.144	0.0351	1
PTPRC	5788	GI_18641346-I	rs322899	chr1	198608097-198726605	chr1	199091139	-0.191	0.0352	1
PTPRC	5788	GI_18641346-I	rs322896	chr1	198608097-198726605	chr1	199093350	-0.191	0.0352	1
PTPRC	5788	GI_18641346-I	rs16844287	chr1	198608097-198726605	chr1	199118713	-0.191	0.0352	1
PTPRC	5788	GI_18641346-I	rs16844291	chr1	198608097-198726605	chr1	199118810	-0.191	0.0352	1
IL6	3569	GI_10834983-S	rs1558308	chr7	22766765-22771621	chr7	23736510	-0.06	0.0352	1
PRKCQ	5588	GI_5453975-S	rs10905129	chr10	6469104-6622254	chr10	7280550	0.163	0.0353	1
IL12A	3592	GI_24430218-S	rs2279742	chr3	159706622-159713806	chr3	159744352	-0.066	0.0354	1
SHC1	6464	GI_34147725-A	rs1995662	chr1	154934773-154946959	chr1	154679567	0.147	0.0354	1
PDLIM2	64236	GI_40288188-I	rs4461908	chr8	22436253-22455538	chr8	23103208	-0.16	0.0354	1
IRS1	3667	GI_5031804-S	rs6758183	chr2	227596032-227663506	chr2	227000986	-0.134	0.0355	1
IRF1	3659	GI_4504720-S	rs2057825	chr5	131817300-131826465	chr5	132142277	0.196	0.0356	1
IL4R	3566	GI_4557668-S	rs8051329	chr16	27325229-27376099	chr16	27956756	0.171	0.0356	1
CBL	867	GI_4885116-S	rs7113123	chr11	119076985-119178859	chr11	119727494	0.061	0.0356	1
SOCS1	8651	GI_4507232-S	rs12447258	chr16	11348273-11350039	chr16	10367893	-0.395	0.0356	1
SOCS1	8651	GI_4507232-S	rs12447259	chr16	11348273-11350039	chr16	10367912	-0.395	0.0356	1
MAPK1	5594	GI_20986530-I	rs4822172	chr22	22123318-22221970	chr22	22920212	-0.164	0.0356	1
FES	2242	GI_13376997-S	rs749938	chr15	91427664-91439006	chr15	91492877	-0.32	0.0356	1
MCM5	4174	GI_23510447-S	rs5755023	chr22	35796115-35820495	chr22	34799261	-0.184	0.0357	1
IL17B	27190	GI_27477077-S	rs216148	chr5	148753829-148758838	chr5	149446487	-0.075	0.0357	1
PRF1	5551	GI_40254807-S	rs4746956	chr10	72357103-72362531	chr10	71850609	-0.222	0.0357	1
PRKCQ	5588	GI_5453975-S	rs2386661	chr10	6469104-6622254	chr10	5670275	-0.187	0.0357	1
TMEM55B	90809	GI_21389334-S	rs1888371	chr14	20926011-20929637	chr14	20594389	-0.212	0.0357	1
CDKN1A	1026	GI_17978496-A	rs2395670	chr6	36644236-36655116	chr6	37082809	0.145	0.0358	1
CAMK2A	815	GI_25952117-A	rs10065705	chr5	149599053-149669403	chr5	149025737	0.098	0.0359	1
IL6	3569	GI_10834983-S	rs10254544	chr7	22766765-22771621	chr7	23220235	0.053	0.0359	1
SOCS5	9655	GI_41349445-I	rs6740453	chr2	46926348-46989927	chr2	45963001	0.132	0.0359	1
RORA	6095	GI_19743904-A	rs1523531	chr15	60780482-61521502	chr15	61277728	0.119	0.0359	1
RORA	6095	GI_19743899-I	rs3759911	chr15	60780482-60919729	chr15	60674672	-0.109	0.0361	1
ITPR3	3710	GI_4504794-S	rs542441	chr6	33589155-33664348	chr6	33675851	-0.152	0.0361	1
IRF5	3663	GI_38683857-I	rs1526897	chr7	128577993-128590088	chr7	128957954	0.076	0.0361	1
TRAF6	7189	GI_22027629-I	rs11822786	chr11	36505316-36531863	chr11	37159857	0.121	0.0362	1
TRAF6	7189	GI_22027629-I	rs1599420	chr11	36505316-36531863	chr11	37160474	0.121	0.0362	1
TRAF6	7189	GI_22027629-I	rs10768250	chr11	36505316-36531863	chr11	37181612	0.121	0.0362	1
TRAF6	7189	GI_22027629-I	rs10768256	chr11	36505316-36531863	chr11	37205935	0.121	0.0362	1
STAT1	6772	GI_21536300-I	rs2067418	chr2	191840262-191878976	chr2	191226932	-0.207	0.0362	1
PRKCQ	5588	GI_5453975-S	rs7096742	chr10	6469104-6622254	chr10	5735648	0.129	0.0363	1
PRKCQ	5588	GI_5453975-S	rs6602240	chr10	6469104-6622254	chr10	5816751	0.129	0.0363	1
PRKCQ	5588	GI_5453975-S	rs4748916	chr10	6469104-6622254	chr10	5820394	0.129	0.0363	1
PRKCQ	5588	GI_5453975-S	rs1858447	chr10	6469104-6622254	chr10	5852230	0.129	0.0363	1
PRKCQ	5588	GI_5453975-S	rs1567706	chr10	6469104-6622254	chr10	5853767	0.129	0.0363	1
CALM1	801	GI_31377794-S	rs1515412	chr14	90863326-90874619	chr14	90615225	0.099	0.0364	1
IL21	59067	GI_11141874-S	rs308435	chr4	123533782-123542212	chr4	123772018	0.103	0.0364	1
TMEM55B	90809	GI_21389334-S	rs945012	chr14	20926011-20929637	chr14	20895646	0.216	0.0365	1
PRDM1	639	GI_33946273-I	rs9372129	chr6	106546736-106557814	chr6	106919652	-0.187	0.0365	1
IL17D	53342	GI_19923714-S	rs4770035	chr13	21277481-21297237	chr13	21039517	-0.057	0.0366	1
IL12A	3592	GI_24430218-S	rs485789	chr3	159706622-159713806	chr3	159730148	0.065	0.0366	1
IL12A	3592	GI_24430218-S	rs485499	chr3	159706622-159713806	chr3	159745863	0.065	0.0366	1
IRF9	10379	GI_25282406-S	rs11626966	chr14	24630421-24635774	chr14	25484284	0.213	0.0366	1
SOCS5	9655	GI_41349444-A	rs7579899	chr2	46926098-46989927	chr2	46537604	0.132	0.0366	1
IL17F	112744	GI_27477082-A	rs12207328	chr6	52101483-52109298	chr6	52167723	0.061	0.0367	1
SPRED2	200734	GI_32401444-S	rs1519113	chr2	65537984-65659656	chr2	66652032	-0.192	0.0367	1
IRF1	3659	GI_4504720-S	rs4958118	chr5	131817300-131826465	chr5	132677170	-0.221	0.0367	1
PRKCQ	5588	GI_5453975-S	rs7908235	chr10	6469104-6622254	chr10	5739054	0.124	0.0368	1
IFNG	3458	GI_10835170-S	rs7132188	chr12	68548549-68553521	chr12	68612531	0.123	0.0368	1
RORA	6095	GI_19743900-I	rs17204698	chr15	60780482-60919729	chr15	61263377	-0.081	0.0368	1
MAPK9	5601	GI_21237744-A	rs17080136	chr5	179660594-179719071	chr5	179687013	-0.089	0.0369	1
MTOR	2475	GI_19924298-S	rs4348727	chr1	11166587-11322608	chr1	10265606	0.116	0.0369	1
MTOR	2475	GI_19924298-S	rs4846197	chr1	11166587-11322608	chr1	10282166	0.116	0.0369	1
MTOR	2475	GI_19924298-S	rs4846212	chr1	11166587-11322608	chr1	10370312	0.116	0.0369	1
MTOR	2475	GI_19924298-S	rs17410217	chr1	11166587-11322608	chr1	10371854	0.116	0.0369	1
MTOR	2475	GI_19924298-S	rs7553935	chr1	11166587-11322608	chr1	10375179	0.116	0.0369	1
MTOR	2475	GI_19924298-S	rs2182326	chr1	11166587-11322608	chr1	10385664	0.116	0.0369	1
CRKL	1399	GI_34452719-S	rs1153427	chr22	21271713-21308037	chr22	20795757	0.129	0.0369	1
MAF	4094	GI_5453735-S	rs2287974	chr16	79627744-79634622	chr16	79628181	-0.257	0.0369	1
IL17A	3605	GI_27477085-S	rs563464	chr6	52051184-52055436	chr6	52775872	0.125	0.037	1
IL17A	3605	GI_27477085-S	rs9349651	chr6	52051184-52055436	chr6	52795489	0.125	0.037	1
IL17A	3605	GI_27477085-S	rs9367508	chr6	52051184-52055436	chr6	52797421	0.125	0.037	1
IL17A	3605	GI_27477085-S	rs9349653	chr6	52051184-52055436	chr6	52803583	0.125	0.037	1
TRAF6	7189	GI_22027629-I	rs1398281	chr11	36505316-36531863	chr11	37148371	0.076	0.037	1
SHC4	399694	GI_44680158-S	rs17495375	chr15	49115933-49255641	chr15	50223697	-0.129	0.037	1
IFNG	3458	GI_10835170-S	rs12100005	chr12	68548549-68553521	chr12	68654642	-0.161	0.037	1
PIAS2	9063	GI_4758907-I	rs9964221	chr18	44390022-44497495	chr18	43897107	0.095	0.0371	1
RORA	6095	GI_19743904-A	rs4775214	chr15	60780482-61521502	chr15	60137705	0.111	0.0371	1
PDLIM2	64236	GI_40288187-I	rs10503717	chr8	22437986-22455538	chr8	22578872	0.095	0.0371	1
IRS2	8660	GI_38683859-S	rs872484	chr13	110406183-110438914	chr13	110708368	0.045	0.0371	1
IL2RA	3559	GI_4557666-S	rs943451	chr10	6052656-6104333	chr10	6621773	-0.088	0.0372	1
AFAP1	60312	GI_40807505-A	rs13130336	chr4	7760439-7941653	chr4	8392821	0.098	0.0372	1
SOCS1	8651	GI_4507232-S	rs1704094	chr16	11348273-11350039	chr16	12261329	0.257	0.0373	1
MAPK14	1432	GI_20986513-A	rs9296211	chr6	35995453-36079013	chr6	37063337	0.084	0.0373	1
PRDM1	639	GI_33946272-I	rs7762756	chr6	106534194-106557814	chr6	107419041	-0.071	0.0373	1
STAT1	6772	GI_21536300-A	rs6753459	chr2	191833761-191878976	chr2	191064753	-0.269	0.0373	1
STAT1	6772	GI_21536300-A	rs2582762	chr2	191833761-191878976	chr2	191128842	-0.269	0.0373	1
STAT1	6772	GI_21536300-A	rs1058180	chr2	191833761-191878976	chr2	191161622	-0.269	0.0373	1
RORA	6095	GI_19743902-I	rs1479884	chr15	60780482-61521502	chr15	59881742	-0.06	0.0373	1
IRF9	10379	GI_25282406-S	rs17256211	chr14	24630421-24635774	chr14	23754580	0.123	0.0374	1
IL12RB1	3594	GI_24497439-A	rs1560117	chr19	18170370-18197697	chr19	18512932	-0.084	0.0374	1
SPRED2	200734	GI_32401444-S	rs890478	chr2	65537984-65659656	chr2	64540427	-0.223	0.0375	1
PRF1	5551	GI_40254807-S	rs10999122	chr10	72357103-72362531	chr10	71837875	-0.207	0.0375	1
IL13	3596	GI_26787977-S	rs12186677	chr5	131993864-131996801	chr5	132772381	-0.055	0.0375	1
RORA	6095	Hs.37648-S	rs11071529	chr15	60780482-61521502	chr15	60709904	0.108	0.0375	1
RORA	6095	Hs.37648-S	rs1869485	chr15	60780482-61521502	chr15	60746605	0.108	0.0375	1
PTPN22	26191	GI_15619017-A	rs10858043	chr1	114356432-114414375	chr1	114846210	-0.127	0.0376	1
PTPN22	26191	GI_15619017-A	rs634405	chr1	114356432-114414375	chr1	114861832	-0.127	0.0376	1
PTPN22	26191	GI_15619017-A	rs621231	chr1	114356432-114414375	chr1	114862518	-0.127	0.0376	1
IL21	59067	GI_11141874-S	rs6419221	chr4	123533782-123542212	chr4	123564119	0.075	0.0376	1
SHC3	53358	GI_21314678-S	rs9410474	chr9	91620685-91793682	chr9	92012720	0.071	0.0376	1
PRF1	5551	GI_40254807-S	rs4746014	chr10	72357103-72362531	chr10	71712029	-0.285	0.0377	1
PDLIM2	64236	GI_40288186-I	rs7005438	chr8	22437986-22455538	chr8	21946039	-0.105	0.0377	1
IL13	3596	GI_26787977-S	rs31341	chr5	131993864-131996801	chr5	132801509	0.099	0.0377	1
TMEM55B	90809	GI_21389334-S	rs2150328	chr14	20926011-20929637	chr14	20595252	-0.21	0.0377	1
PDLIM2	64236	GI_40288188-I	rs7830593	chr8	22436253-22455538	chr8	22944695	-0.211	0.0378	1
PRDM1	639	GI_33946273-I	rs7776422	chr6	106546736-106557814	chr6	106240162	-0.186	0.0378	1
IL2RA	3559	GI_4557666-S	rs3136630	chr10	6052656-6104333	chr10	5997820	0.08	0.0379	1
PDLIM2	64236	GI_40288187-I	rs13249393	chr8	22437986-22455538	chr8	21712590	-0.074	0.0379	1
IRF5	3663	GI_38683858-A	rs11762085	chr7	128577993-128590088	chr7	129030662	-0.116	0.0379	1
MCM5	4174	GI_23510447-S	rs80577	chr22	35796115-35820495	chr22	36539852	-0.194	0.038	1
MCM5	4174	GI_23510447-S	rs136187	chr22	35796115-35820495	chr22	36672276	-0.125	0.038	1
MCM5	4174	GI_23510447-S	rs136196	chr22	35796115-35820495	chr22	36675150	-0.125	0.038	1
MCM5	4174	GI_23510447-S	rs735854	chr22	35796115-35820495	chr22	36679058	-0.125	0.038	1
IL2RB	3560	GI_23238195-S	rs12628674	chr22	37521879-37545962	chr22	37063016	-0.139	0.038	1
IL2RB	3560	GI_23238195-S	rs2284006	chr22	37521879-37545962	chr22	37070029	-0.139	0.038	1
ATF2	1386	GI_22538421-S	rs1901500	chr2	175936977-176032934	chr2	175590459	0.088	0.0381	1
STAT1	6772	GI_21536300-I	rs1545212	chr2	191840262-191878976	chr2	191250446	0.271	0.0381	1
STAT1	6772	GI_21536300-I	rs4597559	chr2	191840262-191878976	chr2	191321797	0.271	0.0381	1
STAT1	6772	GI_21536300-I	rs2159822	chr2	191840262-191878976	chr2	191469083	0.271	0.0381	1
IL17D	53342	GI_19923714-S	rs7990975	chr13	21277481-21297237	chr13	21552462	0.097	0.0381	1
MAPK14	1432	GI_20986513-I	rs12207548	chr6	35995453-36070535	chr6	36656256	-0.084	0.0381	1
STAT3	6774	GI_21618337-A	rs7223784	chr17	40465342-40540513	chr17	40577580	-0.109	0.0381	1
IRF5	3663	GI_38683857-I	rs322763	chr7	128577993-128590088	chr7	127772201	0.167	0.0382	1
ATF2	1386	GI_22538421-S	rs2884888	chr2	175936977-176032934	chr2	176772269	0.071	0.0382	1
PRDM1	639	GI_33946273-I	rs13207480	chr6	106546736-106557814	chr6	106051024	0.106	0.0382	1
PIAS2	9063	GI_27532983-I	rs1606889	chr18	44395672-44497495	chr18	44214176	0.065	0.0382	1
PRDM1	639	GI_33946272-I	rs1762703	chr6	106534194-106557814	chr6	107376799	0.059	0.0382	1
PDLIM2	64236	GI_40288188-I	rs17676811	chr8	22436253-22455538	chr8	22617365	0.138	0.0383	1
FCER1A	2205	GI_31317229-S	rs11265342	chr1	159259503-159278014	chr1	160142361	-0.547	0.0383	1
PRDM1	639	GI_33946273-A	rs3104037	chr6	106534194-106557814	chr6	107139657	0.234	0.0383	1
IL12RB2	3595	GI_24497441-S	rs6662174	chr1	67773046-67862583	chr1	68028444	0.059	0.0384	1
IL2RA	3559	GI_4557666-S	rs7092365	chr10	6052656-6104333	chr10	6284181	0.078	0.0384	1
PTPN11	5781	GI_33356176-S	rs1458366	chr12	112856535-112947717	chr12	113672577	-0.146	0.0384	1
PTPN11	5781	GI_33356176-S	rs2241544	chr12	112856535-112947717	chr12	113724945	-0.146	0.0384	1
ATF2	1386	GI_22538421-S	rs1153719	chr2	175936977-176032934	chr2	175904189	0.109	0.0385	1
CCL11	6356	GI_22538399-S	rs17783671	chr17	32612686-32615199	chr17	32193700	-0.078	0.0385	1
IL13	3596	GI_26787977-S	rs25872	chr5	131993864-131996801	chr5	132785577	0.058	0.0385	1
PTPN22	26191	GI_15619017-A	rs950779	chr1	114356432-114414375	chr1	114602971	0.119	0.0385	1
TRAF6	7189	GI_22027628-A	rs867718	chr11	36505316-36531863	chr11	36158694	-0.115	0.0385	1
IRS1	3667	GI_5031804-S	rs2396435	chr2	227596032-227663506	chr2	227778397	0.125	0.0386	1
IRS2	8660	GI_38683859-S	rs1000989	chr13	110406183-110438914	chr13	110827303	0.044	0.0386	1
SHC1	6464	GI_34147725-A	rs9297	chr1	154934773-154946959	chr1	155106550	-0.086	0.0386	1
SHC1	6464	GI_34147725-A	rs4246529	chr1	154934773-154946959	chr1	155115260	-0.086	0.0386	1
IL17D	53342	GI_19923714-S	rs7334353	chr13	21277481-21297237	chr13	20951016	0.063	0.0386	1
RORA	6095	GI_19743899-I	rs4775400	chr15	60780482-60919729	chr15	61682079	-0.071	0.0387	1
MAPK1	5594	GI_20986530-I	rs5750601	chr22	22123318-22221970	chr22	22498789	0.201	0.0388	1
MAPK1	5594	GI_20986530-I	rs5757155	chr22	22123318-22221970	chr22	22519771	0.201	0.0388	1
IL22	50616	GI_41393566-S	rs10878826	chr12	68642024-68647281	chr12	68813939	-0.073	0.0389	1
IRS2	8660	GI_38683859-S	rs715738	chr13	110406183-110438914	chr13	110192491	0.041	0.0389	1
IL22	50616	GI_41393566-S	rs11177544	chr12	68642024-68647281	chr12	69591504	-0.057	0.0389	1
IL22	50616	GI_41393566-S	rs11177547	chr12	68642024-68647281	chr12	69595066	-0.057	0.0389	1
PDLIM2	64236	GI_40288186-A	rs6992129	chr8	22436253-22451810	chr8	21680506	-0.176	0.039	1
SMAD3	4088	GI_42476202-S	rs744910	chr15	67358194-67487533	chr15	67446785	-0.182	0.039	1
TRAF6	7189	GI_22027629-I	rs7130755	chr11	36505316-36531863	chr11	37217499	-0.064	0.039	1
IL2RB	3560	GI_23238195-S	rs2235329	chr22	37521879-37545962	chr22	37502423	0.121	0.039	1
RORA	6095	GI_19743902-I	rs3068	chr15	60780482-61521502	chr15	60715643	-0.055	0.0391	1
TGFB2	7042	GI_4507462-S	rs3009943	chr1	218518675-218617961	chr1	218786572	-0.065	0.0391	1
SOS1	6654	GI_15529995-S	rs4670257	chr2	39208689-39347604	chr2	38726650	-0.128	0.0392	1
SOS1	6654	GI_15529995-S	rs4490160	chr2	39208689-39347604	chr2	38728911	-0.128	0.0392	1
SOS1	6654	GI_15529995-S	rs7595793	chr2	39208689-39347604	chr2	38729826	-0.128	0.0392	1
IL12RB1	3594	GI_24497439-I	rs2158004	chr19	18181371-18197697	chr19	19033089	-0.162	0.0392	1
IRF9	10379	GI_25282406-S	rs7142675	chr14	24630421-24635774	chr14	25012115	-0.121	0.0393	1
IRF9	10379	GI_25282406-S	rs2093256	chr14	24630421-24635774	chr14	25026497	-0.121	0.0393	1
IRF9	10379	GI_25282406-S	rs1956908	chr14	24630421-24635774	chr14	25035072	-0.121	0.0393	1
IRF9	10379	GI_25282406-S	rs7155452	chr14	24630421-24635774	chr14	25035684	-0.121	0.0393	1
CTLA4	1493	GI_21361211-S	rs10179483	chr2	204732510-204738683	chr2	204652264	0.138	0.0394	1
IL17C	27189	GI_27477078-S	rs7186861	chr16	88705000-88706882	chr16	88761282	-0.092	0.0395	1
CTLA4	1493	GI_21361211-S	rs13413530	chr2	204732510-204738683	chr2	205057607	0.184	0.0395	1
CTLA4	1493	GI_21361211-S	rs13401647	chr2	204732510-204738683	chr2	205057668	0.184	0.0395	1
SMAD3	4088	GI_7661691-S	rs2278603	chr15	67358194-67487533	chr15	67008708	0.224	0.0395	1
SMAD3	4088	GI_7661691-S	rs2469118	chr15	67358194-67487533	chr15	67014992	0.224	0.0395	1
SMAD3	4088	GI_7661691-S	rs2469095	chr15	67358194-67487533	chr15	67019074	0.224	0.0395	1
SMAD3	4088	GI_7661691-S	rs2469112	chr15	67358194-67487533	chr15	67030866	0.224	0.0395	1
CAMK2A	815	GI_25952117-A	rs216124	chr5	149599053-149669403	chr5	149462009	-0.105	0.0395	1
TGFBR2	7048	GI_23308726-S	rs6549972	chr3	30647993-30735633	chr3	30086319	0.09	0.0396	1
IRS2	8660	GI_38683859-S	rs11616523	chr13	110406183-110438914	chr13	111436670	0.051	0.0396	1
CEBPB	1051	GI_28872795-S	rs1204765	chr20	48807119-48809227	chr20	49719603	-0.164	0.0396	1
ITPR2	3709	GI_4504792-S	rs1482978	chr12	26488284-26986131	chr12	26787373	0.102	0.0396	1
STAT1	6772	GI_21536299-I	rs7583029	chr2	191833761-191878976	chr2	192712723	0.292	0.0397	1
RAP1A	5906	GI_4506412-S	rs12740513	chr1	112162404-112256101	chr1	112477423	0.213	0.0397	1
RAP1A	5906	GI_4506412-S	rs12741034	chr1	112162404-112256101	chr1	112486533	0.213	0.0397	1
PDLIM2	64236	GI_40288186-A	rs4871854	chr8	22436253-22451810	chr8	23041082	0.192	0.0397	1
SPRED2	200734	GI_32401444-S	rs6727797	chr2	65537984-65659656	chr2	66026431	-0.328	0.0398	1
SPRED2	200734	GI_32401444-S	rs13406620	chr2	65537984-65659656	chr2	66028199	-0.328	0.0398	1
CD40	958	GI_23312370-A	rs13042168	chr20	44746905-44758384	chr20	43751350	0.075	0.0398	1
CD40	958	GI_23312370-A	rs7268938	chr20	44746905-44758384	chr20	43768495	0.075	0.0398	1
IL2RB	3560	GI_23238195-S	rs2157250	chr22	37521879-37545962	chr22	36631691	0.195	0.0398	1
IL4R	3566	GI_4557668-S	rs713547	chr16	27325229-27376099	chr16	27832089	0.168	0.0398	1
IFNG	3458	GI_10835170-S	rs3814241	chr12	68548549-68553521	chr12	68619797	-0.193	0.0399	1
IFNG	3458	GI_10835170-S	rs3829864	chr12	68548549-68553521	chr12	68620716	-0.193	0.0399	1
MYC	4609	GI_31543215-S	rs11995971	chr8	128748314-128753680	chr8	128657277	0.186	0.0399	1
STAT3	6774	GI_16596687-S	rs7215223	chr17	40465342-40540513	chr17	41501295	0.116	0.0399	1
SMAD3	4088	GI_42476202-S	rs11637659	chr15	67358194-67487533	chr15	67442386	-0.288	0.0401	1
MTOR	2475	GI_19924298-S	rs6540959	chr1	11166587-11322608	chr1	11016378	-0.094	0.0401	1
JAK3	3718	GI_4557680-S	rs8182587	chr19	17935592-17958841	chr19	18107913	0.08	0.0401	1
PRKRA	8575	GI_32261293-S	rs3770016	chr2	179296140-179315958	chr2	178540293	0.13	0.0402	1
TMEM55B	90809	GI_21389334-S	rs1243705	chr14	20926011-20929637	chr14	21004037	-0.212	0.0402	1
PRDM1	639	GI_33946273-I	rs9398071	chr6	106546736-106557814	chr6	106627910	0.121	0.0402	1
PIAS2	9063	GI_4758907-I	rs754858	chr18	44390022-44497495	chr18	43883487	-0.07	0.0402	1
MCM5	4174	GI_23510447-S	rs136183	chr22	35796115-35820495	chr22	36666325	0.126	0.0403	1
SOCS3	9021	GI_45439351-S	rs12449822	chr17	76352858-76356158	chr17	77355688	-0.113	0.0403	1
CTLA4	1493	GI_21361211-S	rs4675397	chr2	204732510-204738683	chr2	204875234	0.188	0.0405	1
IFNG	3458	GI_10835170-S	rs3782393	chr12	68548549-68553521	chr12	68047049	-0.116	0.0406	1
IL17D	53342	GI_19923714-S	rs4409941	chr13	21277481-21297237	chr13	20951425	-0.069	0.0406	1
CBL	867	GI_4885116-S	rs4936509	chr11	119076985-119178859	chr11	120041444	-0.062	0.0407	1
PRF1	5551	GI_40254807-S	rs2704476	chr10	72357103-72362531	chr10	71539581	-0.228	0.0408	1
SRC	6714	GI_38202216-A	rs6072022	chr20	35973087-36033821	chr20	34987833	-0.068	0.0408	1
PRKCQ	5588	GI_5453975-S	rs1544216	chr10	6469104-6622254	chr10	5651578	-0.149	0.0408	1
PRKCQ	5588	GI_5453975-S	rs7896078	chr10	6469104-6622254	chr10	5652277	-0.149	0.0408	1
RORA	6095	Hs.37648-S	rs4775211	chr15	60780482-61521502	chr15	60095561	0.147	0.0408	1
RORA	6095	Hs.37648-S	rs2414648	chr15	60780482-61521502	chr15	60110249	0.147	0.0408	1
PRF1	5551	GI_40254807-S	rs1053105	chr10	72357103-72362531	chr10	71897998	-0.202	0.0409	1
PTPRC	5788	GI_18641346-I	rs577752	chr1	198608097-198726605	chr1	199407267	-0.137	0.0409	1
IL17B	27190	GI_27477077-S	rs7725267	chr5	148753829-148758838	chr5	148339859	-0.082	0.0409	1
CTLA4	1493	GI_21361211-S	rs4675431	chr2	204732510-204738683	chr2	205106093	-0.123	0.041	1
SOCS3	9021	GI_45439351-S	rs12450989	chr17	76352858-76356158	chr17	76188753	-0.096	0.0411	1
SMAD3	4088	GI_7661691-S	rs8031639	chr15	67358194-67487533	chr15	66976923	0.152	0.0412	1
IL2RA	3559	GI_4557666-S	rs10508313	chr10	6052656-6104333	chr10	6833093	0.082	0.0412	1
ITPR3	3710	GI_4504794-S	rs6457740	chr6	33589155-33664348	chr6	33697125	0.18	0.0412	1
SOCS1	8651	GI_4507232-S	rs1704147	chr16	11348273-11350039	chr16	12234877	0.297	0.0412	1
RORA	6095	GI_19743900-I	rs7174831	chr15	60780482-60919729	chr15	61838454	0.072	0.0414	1
ATF2	1386	GI_22538421-S	rs6736786	chr2	175936977-176032934	chr2	177008914	-0.054	0.0414	1
IL17D	53342	GI_19923714-S	rs1547721	chr13	21277481-21297237	chr13	20868060	0.057	0.0415	1
RORA	6095	GI_19743900-I	rs12438866	chr15	60780482-60919729	chr15	61068520	0.051	0.0415	1
PDLIM2	64236	GI_40288188-I	rs3924519	chr8	22436253-22455538	chr8	23004629	0.121	0.0415	1
TNFRSF14	8764	GI_23200040-S	rs10449222	chr1	2487804-2495267	chr1	2376733	-0.176	0.0416	1
IL12RB1	3594	GI_24497439-A	rs2033259	chr19	18170370-18197697	chr19	17696689	-0.101	0.0416	1
PIAS2	9063	GI_27532983-A	rs9965812	chr18	44390022-44497495	chr18	43702733	-0.081	0.0417	1
PTPRC	5788	GI_18641346-I	rs10494795	chr1	198608097-198726605	chr1	199486821	0.151	0.0417	1
PTPRC	5788	GI_18641346-I	rs10494796	chr1	198608097-198726605	chr1	199488833	0.151	0.0417	1
SHC1	6464	GI_34147725-A	rs925042	chr1	154934773-154946959	chr1	154704595	0.089	0.0417	1
RAP1A	5906	GI_4506412-S	rs12127313	chr1	112162404-112256101	chr1	111854120	-0.185	0.0417	1
RAP1A	5906	GI_4506412-S	rs12137697	chr1	112162404-112256101	chr1	111869948	-0.185	0.0417	1
SPRED2	200734	GI_32401444-S	rs702938	chr2	65537984-65659656	chr2	65747442	0.177	0.0418	1
SRC	6714	GI_38202216-A	rs6023527	chr20	35973087-36033821	chr20	36783599	0.071	0.0419	1
STAT3	6774	GI_21618337-A	rs11079013	chr17	40465342-40540513	chr17	39947206	-0.146	0.0419	1
AFAP1	60312	GI_40807503-I	rs11735859	chr4	7760439-7941653	chr4	8377058	0.101	0.0419	1
RORA	6095	GI_19743900-I	rs11853033	chr15	60780482-60919729	chr15	61741730	0.072	0.042	1
PDPK1	5170	GI_4505694-S	rs6500743	chr16	2587964-2653191	chr16	3003764	-0.208	0.042	1
CALM1	801	GI_31377794-S	rs8013113	chr14	90863326-90874619	chr14	89897342	0.159	0.0421	1
PDLIM2	64236	GI_40288188-I	rs9785120	chr8	22436253-22455538	chr8	23201313	-0.15	0.0421	1
BLK	640	GI_33469981-S	rs891560	chr8	11351520-11422108	chr8	10623884	0.165	0.0421	1
CD40	958	GI_23312370-A	rs11550540	chr20	44746905-44758384	chr20	45315769	-0.08	0.0421	1
PDLIM2	64236	GI_40288186-I	rs2466213	chr8	22437986-22455538	chr8	22774668	-0.073	0.0422	1
STAT1	6772	GI_21536300-A	rs12052514	chr2	191833761-191878976	chr2	191378170	-0.269	0.0423	1
STAT1	6772	GI_21536300-A	rs12472081	chr2	191833761-191878976	chr2	191398545	-0.269	0.0423	1
STAT1	6772	GI_21536300-A	rs7569128	chr2	191833761-191878976	chr2	191446691	-0.269	0.0423	1
PRDM1	639	GI_33946273-I	rs1876548	chr6	106546736-106557814	chr6	106220531	-0.194	0.0423	1
CDKN1A	1026	GI_17978496-A	rs236387	chr6	36644236-36655116	chr6	36784327	0.122	0.0423	1
PLCG2	5336	GI_4505870-S	rs4889218	chr16	81812898-81991899	chr16	80928996	-0.176	0.0423	1
IL17C	27189	GI_27477078-S	rs13338423	chr16	88705000-88706882	chr16	88464512	0.09	0.0424	1
MAPK3	5595	GI_38257140-S	rs11150564	chr16	30125425-30134630	chr16	29666736	-0.073	0.0425	1
MYC	4609	GI_31543215-S	rs4733871	chr8	128748314-128753680	chr8	129464930	-0.185	0.0425	1
SMAD3	4088	GI_7661691-S	rs7173609	chr15	67358194-67487533	chr15	67324387	-0.127	0.0425	1
IL22	50616	GI_41393566-S	rs10878946	chr12	68642024-68647281	chr12	69642315	-0.048	0.0425	1
ITPR3	3710	GI_4504794-S	rs9272105	chr6	33589155-33664348	chr6	32599999	0.148	0.0426	1
SOCS5	9655	GI_41349444-I	rs940052	chr2	46926098-46989927	chr2	45981142	-0.153	0.0427	1
MAF	4094	GI_5453735-S	rs2654459	chr16	79627744-79634622	chr16	80341025	0.257	0.0427	1
PDLIM2	64236	GI_40288188-I	rs12545568	chr8	22436253-22455538	chr8	22239868	-0.138	0.0427	1
IRF4	3662	GI_4505286-S	rs4960405	chr6	391738-411443	chr6	895605	0.234	0.0428	1
TYK2	7297	GI_34222294-S	rs7252293	chr19	10461203-10491248	chr19	11364495	-0.151	0.0429	1
STAT1	6772	GI_21536300-A	rs4321393	chr2	191833761-191878976	chr2	191452899	-0.238	0.0429	1
MYC	4609	GI_31543215-S	rs2142200	chr8	128748314-128753680	chr8	129313171	-0.151	0.043	1
MTOR	2475	GI_19924298-S	rs12748162	chr1	11166587-11322608	chr1	10986308	0.096	0.043	1
RORA	6095	Hs.37648-S	rs4774375	chr15	60780482-61521502	chr15	61177888	0.108	0.043	1
PRDM1	639	GI_33946273-I	rs6931024	chr6	106546736-106557814	chr6	106093733	-0.124	0.0431	1
SMAD7	4092	GI_5174516-S	rs4939903	chr18	46446222-46477081	chr18	47400901	-0.146	0.0431	1
SMAD7	4092	GI_5174516-S	rs4939906	chr18	46446222-46477081	chr18	47403911	-0.146	0.0431	1
SHC4	399694	hmm3805-S	rs2086256	chr15	49115933-49255641	chr15	49558026	0.06	0.0432	1
MAPK14	1432	GI_4503068-I	rs1632649	chr6	35995453-36079013	chr6	36894677	0.139	0.0432	1
PDLIM2	64236	GI_40288187-I	rs11784816	chr8	22437986-22455538	chr8	21773500	0.055	0.0432	1
SHC1	6464	GI_34147725-A	rs4845391	chr1	154934773-154946959	chr1	154739104	0.089	0.0432	1
AFAP1	60312	GI_40807503-I	rs4696812	chr4	7760439-7941653	chr4	8321709	0.071	0.0432	1
CD40	958	GI_23312370-A	rs2297199	chr20	44746905-44758384	chr20	44674743	0.068	0.0433	1
PDLIM2	64236	GI_40288188-I	rs899420	chr8	22436253-22455538	chr8	21670092	0.213	0.0433	1
PRDM1	639	GI_33946273-I	rs1325421	chr6	106546736-106557814	chr6	105891508	0.107	0.0433	1
PTPRC	5788	GI_18641365-A	rs16843286	chr1	198608097-198726605	chr1	198513826	0.562	0.0433	1
PRKCQ	5588	GI_5453975-S	rs12770965	chr10	6469104-6622254	chr10	7475082	0.251	0.0434	1
IL12A	3592	GI_24430218-S	rs17745440	chr3	159706622-159713806	chr3	159455723	0.082	0.0434	1
CAMK2A	815	GI_25952117-A	rs4958728	chr5	149599053-149669403	chr5	150010099	-0.104	0.0434	1
CAMK2A	815	GI_25952117-A	rs9324641	chr5	149599053-149669403	chr5	149527844	0.099	0.0435	1
PIAS2	9063	GI_27532983-I	rs9960651	chr18	44395672-44497495	chr18	44140786	0.059	0.0435	1
TMEM55B	90809	GI_21389334-S	rs7143050	chr14	20926011-20929637	chr14	20646485	-0.177	0.0435	1
SOCS3	9021	GI_45439351-S	rs2612807	chr17	76352858-76356158	chr17	77192048	0.105	0.0435	1
MAPK1	5594	GI_20986528-I	rs140390	chr22	22113946-22221970	chr22	21460008	0.105	0.0435	1
AFAP1	60312	GI_40807503-I	rs4696917	chr4	7760439-7941653	chr4	8705921	0.119	0.0436	1
AFAP1	60312	GI_40807503-I	rs7682634	chr4	7760439-7941653	chr4	8706264	0.119	0.0436	1
AFAP1	60312	GI_40807503-I	rs10938738	chr4	7760439-7941653	chr4	8708723	0.119	0.0436	1
AFAP1	60312	GI_40807503-I	rs4522850	chr4	7760439-7941653	chr4	8722990	0.119	0.0436	1
SOCS5	9655	GI_41349444-A	rs13413587	chr2	46926098-46989927	chr2	47230521	-0.178	0.0436	1
IRF4	3662	GI_4505286-S	rs9391920	chr6	391738-411443	chr6	1295625	-0.159	0.0436	1
IL2RB	3560	GI_23238195-S	rs2269513	chr22	37521879-37545962	chr22	37243584	0.123	0.0436	1
SOCS5	9655	GI_41349445-I	rs1867786	chr2	46926348-46989927	chr2	46518894	-0.059	0.0437	1
CD2	914	GI_31542293-S	rs879651	chr1	117297085-117311851	chr1	116957604	0.158	0.0437	1
PLCG2	5336	GI_4505870-S	rs7187680	chr16	81812898-81991899	chr16	82680391	0.197	0.0437	1
PLCG2	5336	GI_4505870-S	rs3844413	chr16	81812898-81991899	chr16	82681844	0.197	0.0437	1
PIAS2	9063	GI_4758907-I	rs17767676	chr18	44390022-44497495	chr18	44091622	0.069	0.0437	1
IL21	59067	GI_11141874-S	rs898091	chr4	123533782-123542212	chr4	123840064	0.113	0.0438	1
RORA	6095	GI_19743902-I	rs8036866	chr15	60780482-61521502	chr15	61209011	0.083	0.0438	1
IL23R	149233	GI_24430211-S	rs10493425	chr1	67632168-67725650	chr1	68010127	0.098	0.0438	1
MAPK1	5594	GI_20986530-I	rs4820339	chr22	22123318-22221970	chr22	22521158	0.183	0.0438	1
TGFB2	7042	GI_4507462-S	rs11117896	chr1	218518675-218617961	chr1	217780472	0.067	0.0439	1
IL12RB1	3594	GI_24497439-I	rs1979260	chr19	18181371-18197697	chr19	17193551	-0.078	0.0439	1
SHC1	6464	GI_33859842-I	rs1218603	chr1	154934773-154943223	chr1	154789875	0.045	0.0439	1
IL18	3606	GI_27502389-S	rs11823089	chr11	112013973-112034840	chr11	111673539	-0.366	0.044	1
IL18	3606	GI_27502389-S	rs4935811	chr11	112013973-112034840	chr11	111679262	-0.366	0.044	1
MYC	4609	GI_31543215-S	rs1456310	chr8	128748314-128753680	chr8	128052433	-0.166	0.044	1
TYK2	7297	GI_34222294-S	rs10401453	chr19	10461203-10491248	chr19	10137663	-0.152	0.044	1
RORA	6095	Hs.37648-S	rs11631777	chr15	60780482-61521502	chr15	60685176	0.151	0.0441	1
CBL	867	GI_4885116-S	rs7951628	chr11	119076985-119178859	chr11	120161117	0.066	0.0441	1
IL12RB1	3594	GI_24497439-A	rs10330	chr19	18170370-18197697	chr19	19017862	-0.171	0.0442	1
SELP	6403	GI_6031196-S	rs10919036	chr1	169558087-169599377	chr1	169000109	0.112	0.0443	1
PRKCQ	5588	GI_5453975-S	rs7909299	chr10	6469104-6622254	chr10	5685301	0.144	0.0443	1
PRDM1	639	GI_33946273-I	rs845858	chr6	106546736-106557814	chr6	106124324	-0.122	0.0443	1
IL13	3596	GI_26787977-S	rs11743891	chr5	131993864-131996801	chr5	132810908	-0.051	0.0443	1
ITPR2	3709	GI_4504792-S	rs1480043	chr12	26488284-26986131	chr12	26389769	-0.051	0.0443	1
SOCS5	9655	GI_41349444-I	rs4446102	chr2	46926098-46989927	chr2	45997867	0.178	0.0444	1
SOCS5	9655	GI_41349444-I	rs1966813	chr2	46926098-46989927	chr2	46097897	0.131	0.0444	1
TMEM55B	90809	GI_21389334-S	rs1243701	chr14	20926011-20929637	chr14	21006107	0.281	0.0445	1
JAK3	3718	GI_4557680-S	rs11085244	chr19	17935592-17958841	chr19	18859680	-0.096	0.0445	1
PRDM1	639	GI_33946273-A	rs4946705	chr6	106534194-106557814	chr6	106348246	-0.206	0.0445	1
MAF	4094	GI_5453735-S	rs17798093	chr16	79627744-79634622	chr16	79445141	0.375	0.0446	1
JAK1	3716	GI_4504802-S	rs10889581	chr1	65298905-65432187	chr1	66225797	-0.448	0.0446	1
JAK1	3716	GI_4504802-S	rs11208755	chr1	65298905-65432187	chr1	66269066	-0.448	0.0446	1
JAK1	3716	GI_4504802-S	rs11208756	chr1	65298905-65432187	chr1	66269311	-0.448	0.0446	1
REL	5966	GI_4506472-S	rs10496091	chr2	61108751-61150178	chr2	61482261	0.123	0.0446	1
SHC3	53358	GI_21314678-S	rs7043994	chr9	91620685-91793682	chr9	90936207	-0.069	0.0447	1
IFNG	3458	GI_10835170-S	rs740050	chr12	68548549-68553521	chr12	68401589	-0.092	0.0447	1
IFNG	3458	GI_10835170-S	rs2079583	chr12	68548549-68553521	chr12	68402379	-0.092	0.0447	1
SMAD3	4088	GI_7661691-S	rs893912	chr15	67358194-67487533	chr15	66928469	-0.136	0.0447	1
STAT1	6772	GI_21536300-I	rs7601608	chr2	191840262-191878976	chr2	191649639	0.207	0.0447	1
AFAP1	60312	GI_40807505-A	rs12233740	chr4	7760439-7941653	chr4	7151434	-0.172	0.0447	1
IRF9	10379	GI_25282406-S	rs1241650	chr14	24630421-24635774	chr14	25313964	-0.207	0.0448	1
IRF9	10379	GI_25282406-S	rs854324	chr14	24630421-24635774	chr14	25322954	-0.207	0.0448	1
IL2RA	3559	GI_4557666-S	rs7915166	chr10	6052656-6104333	chr10	6409502	-0.066	0.0448	1
PRKCQ	5588	GI_5453975-S	rs2692801	chr10	6469104-6622254	chr10	7235805	0.15	0.0448	1
IRS2	8660	GI_38683859-S	rs1977893	chr13	110406183-110438914	chr13	110840860	0.043	0.0449	1
MAPK14	1432	GI_20986513-I	rs831497	chr6	35995453-36070535	chr6	36992192	-0.072	0.0449	1
PIAS2	9063	GI_27532983-I	rs1462981	chr18	44395672-44497495	chr18	44147456	-0.059	0.0449	1
TRAF6	7189	GI_22027629-I	rs1461342	chr11	36505316-36531863	chr11	37171833	0.074	0.045	1
TRAF6	7189	GI_22027629-I	rs10501175	chr11	36505316-36531863	chr11	37179467	0.074	0.045	1
SHC4	399694	hmm3805-S	rs549368	chr15	49115933-49255641	chr15	48207466	0.075	0.045	1
MAPK14	1432	GI_20986513-I	rs236402	chr6	35995453-36070535	chr6	36772000	0.084	0.045	1
SHC3	53358	GI_21314678-S	rs10118363	chr9	91620685-91793682	chr9	92339924	-0.057	0.0451	1
RORA	6095	GI_19743902-I	rs2899664	chr15	60780482-61521502	chr15	61200750	0.05	0.0451	1
PDLIM2	64236	GI_40288187-I	rs6557673	chr8	22437986-22455538	chr8	23310478	0.077	0.0451	1
RORA	6095	GI_19743900-I	rs2217046	chr15	60780482-60919729	chr15	60372647	-0.052	0.0451	1
IRF9	10379	GI_25282406-S	rs2277481	chr14	24630421-24635774	chr14	24587545	-0.13	0.0452	1
IL17A	3605	GI_27477085-S	rs557135	chr6	52051184-52055436	chr6	52765760	0.074	0.0452	1
BLK	640	GI_33469981-S	rs7812879	chr8	11351520-11422108	chr8	11340181	-0.163	0.0452	1
BLK	640	GI_33469981-S	rs2254546	chr8	11351520-11422108	chr8	11343680	-0.163	0.0452	1
IL17B	27190	GI_27477077-S	rs10515629	chr5	148753829-148758838	chr5	148894875	-0.052	0.0452	1
IL17B	27190	GI_27477077-S	rs13163929	chr5	148753829-148758838	chr5	148902338	-0.052	0.0452	1
IL17B	27190	GI_27477077-S	rs12163992	chr5	148753829-148758838	chr5	148909077	-0.052	0.0452	1
IL17B	27190	GI_27477077-S	rs4705350	chr5	148753829-148758838	chr5	148939235	-0.052	0.0452	1
PLCG2	5336	GI_4505870-S	rs876673	chr16	81812898-81991899	chr16	81571725	0.133	0.0453	1
SOCS5	9655	GI_41349445-I	rs17034091	chr2	46926348-46989927	chr2	45972516	0.107	0.0453	1
STAT1	6772	GI_21536300-I	rs10931507	chr2	191840262-191878976	chr2	192468143	-0.187	0.0453	1
CCL11	6356	GI_22538399-S	rs17782423	chr17	32612686-32615199	chr17	31756060	-0.076	0.0454	1
CCL11	6356	GI_22538399-S	rs1553494	chr17	32612686-32615199	chr17	31759144	-0.076	0.0454	1
PTPN11	5781	GI_33356176-S	rs9988968	chr12	112856535-112947717	chr12	113938443	0.21	0.0454	1
CD2	914	GI_31542293-S	rs12726299	chr1	117297085-117311851	chr1	116525672	-0.078	0.0454	1
PTPN22	26191	GI_15619016-I	rs10858043	chr1	114356432-114414375	chr1	114846210	-0.217	0.0454	1
PTPN22	26191	GI_15619016-I	rs634405	chr1	114356432-114414375	chr1	114861832	-0.217	0.0454	1
PTPN22	26191	GI_15619016-I	rs621231	chr1	114356432-114414375	chr1	114862518	-0.217	0.0454	1
IL2RB	3560	GI_23238195-S	rs2076370	chr22	37521879-37545962	chr22	38463968	-0.113	0.0454	1
CD40	958	GI_23312370-A	rs13042847	chr20	44746905-44758384	chr20	45602299	-0.065	0.0455	1
AFAP1	60312	GI_40807503-I	rs10021084	chr4	7760439-7941653	chr4	7612772	-0.094	0.0455	1
SOCS3	9021	GI_45439351-S	rs12943089	chr17	76352858-76356158	chr17	75572929	0.107	0.0455	1
TGFB2	7042	GI_4507462-S	rs1417068	chr1	218518675-218617961	chr1	219560522	0.091	0.0456	1
SHC3	53358	GI_21314678-S	rs1571534	chr9	91620685-91793682	chr9	92117752	0.053	0.0456	1
PRDM1	639	GI_33946273-A	rs4946815	chr6	106534194-106557814	chr6	107460346	-0.33	0.0456	1
TRAF6	7189	GI_22027628-A	rs11603781	chr11	36505316-36531863	chr11	35568911	0.146	0.0456	1
TRAF6	7189	GI_22027628-A	rs10128679	chr11	36505316-36531863	chr11	35571914	0.146	0.0456	1
TRAF6	7189	GI_22027628-A	rs12806627	chr11	36505316-36531863	chr11	35623483	0.146	0.0456	1
TBX21	30009	GI_7019548-S	rs6504160	chr17	45810609-45823485	chr17	46381391	-0.152	0.0457	1
IL12RB1	3594	GI_5031784-I	rs2384992	chr19	18170370-18197697	chr19	18386798	-0.085	0.0457	1
PDLIM2	64236	GI_40288186-I	rs11775256	chr8	22437986-22455538	chr8	23051485	-0.078	0.0457	1
SOCS5	9655	GI_41349445-I	rs3768757	chr2	46926348-46989927	chr2	46324866	0.08	0.0457	1
SELP	6403	GI_6031196-S	rs12131397	chr1	169558087-169599377	chr1	169493953	-0.098	0.0458	1
IL17C	27189	GI_27477078-S	rs7197420	chr16	88705000-88706882	chr16	88376480	-0.123	0.0459	1
TRAF6	7189	GI_22027628-A	rs4755448	chr11	36505316-36531863	chr11	36278734	-0.104	0.0459	1
MCM5	4174	GI_23510447-S	rs5756047	chr22	35796115-35820495	chr22	36425725	0.176	0.0459	1
MAPK9	5601	GI_21237744-A	rs864482	chr5	179660594-179719071	chr5	179427873	-0.15	0.046	1
MAPK9	5601	GI_21237744-A	rs248320	chr5	179660594-179719071	chr5	179432096	-0.15	0.046	1
MAPK9	5601	GI_21237744-A	rs3797764	chr5	179660594-179719071	chr5	179439345	-0.15	0.046	1
MAPK9	5601	GI_21237744-A	rs466912	chr5	179660594-179719071	chr5	178675021	0.126	0.046	1
SELP	6403	GI_6031196-S	rs4656640	chr1	169558087-169599377	chr1	168996958	-0.199	0.046	1
IRS1	3667	GI_5031804-S	rs6756117	chr2	227596032-227663506	chr2	228069010	-0.123	0.046	1
PRF1	5551	GI_40254807-S	rs1227771	chr10	72357103-72362531	chr10	71577902	-0.198	0.0461	1
SHC4	399694	hmm3805-S	rs1878187	chr15	49115933-49255641	chr15	48554841	0.125	0.0461	1
CAMK2A	815	GI_25952117-A	rs2240783	chr5	149599053-149669403	chr5	149575123	0.098	0.0461	1
SMAD3	4088	GI_7661691-S	rs6494629	chr15	67358194-67487533	chr15	67374111	-0.12	0.0461	1
PIAS2	9063	GI_4758907-I	rs12956050	chr18	44390022-44497495	chr18	44935801	-0.061	0.0462	1
TBX21	30009	GI_7019548-S	rs9652867	chr17	45810609-45823485	chr17	46790456	0.229	0.0462	1
CDKN1A	1026	GI_17978496-A	rs4713944	chr6	36644236-36655116	chr6	36230135	0.136	0.0462	1
MAPK14	1432	GI_4503068-I	rs236447	chr6	35995453-36079013	chr6	36722889	-0.208	0.0462	1
IL12B	3593	GI_24497437-S	rs10059288	chr5	158741790-158757481	chr5	158858898	-0.201	0.0463	1
EP300	2033	GI_4557556-S	rs133076	chr22	41488613-41576081	chr22	41081561	0.129	0.0463	1
IL6R	3570	GI_31317250-I	rs4845348	chr1	154377668-154441926	chr1	153390245	0.112	0.0463	1
IL17F	112744	GI_27477082-A	rs4711976	chr6	52101483-52109298	chr6	51357004	0.063	0.0463	1
IL17F	112744	GI_27477082-A	rs4379293	chr6	52101483-52109298	chr6	51362605	0.063	0.0463	1
BLK	640	GI_33469981-S	rs12542075	chr8	11351520-11422108	chr8	10464206	-0.151	0.0463	1
EP300	2033	GI_4557556-S	rs8139287	chr22	41488613-41576081	chr22	41444686	-0.189	0.0463	1
SHC1	6464	GI_34147725-A	rs7556449	chr1	154934773-154946959	chr1	154505886	0.14	0.0463	1
SHC1	6464	GI_34147725-A	rs3811448	chr1	154934773-154946959	chr1	154516578	0.14	0.0463	1
CALM1	801	GI_31377794-S	rs8008589	chr14	90863326-90874619	chr14	90069925	-0.142	0.0464	1
CEBPB	1051	GI_28872795-S	rs6019784	chr20	48807119-48809227	chr20	48002575	0.252	0.0464	1
IRF1	3659	GI_4504720-S	rs4958121	chr5	131817300-131826465	chr5	132703700	-0.177	0.0464	1
IRS2	8660	GI_38683859-S	rs1536622	chr13	110406183-110438914	chr13	111064526	0.072	0.0464	1
PLCG2	5336	GI_4505870-S	rs2168798	chr16	81812898-81991899	chr16	81573632	0.138	0.0464	1
IL17F	112744	GI_27477082-A	rs6901799	chr6	52101483-52109298	chr6	51947257	0.084	0.0465	1
TBX21	30009	GI_7019548-S	rs9895150	chr17	45810609-45823485	chr17	45307928	-0.133	0.0465	1
CD2	914	GI_31542293-S	rs1775703	chr1	117297085-117311851	chr1	116552570	-0.094	0.0465	1
IL21	59067	GI_11141874-S	rs6534418	chr4	123533782-123542212	chr4	124512827	-0.066	0.0466	1
ITPR3	3710	GI_4504794-S	rs513349	chr6	33589155-33664348	chr6	33541719	0.139	0.0466	1
CALM1	801	GI_31377794-S	rs3850395	chr14	90863326-90874619	chr14	90599270	0.089	0.0466	1
TRAF6	7189	GI_22027629-I	rs609371	chr11	36505316-36531863	chr11	35859466	-0.068	0.0466	1
CDKN1A	1026	GI_17978496-A	rs7753322	chr6	36644236-36655116	chr6	35748086	0.199	0.0466	1
ITPR2	3709	GI_4504792-S	rs11049121	chr12	26488284-26986131	chr12	27913782	0.084	0.0467	1
ITPR2	3709	GI_4504792-S	rs11049125	chr12	26488284-26986131	chr12	27916206	0.084	0.0467	1
CTLA4	1493	GI_21361211-S	rs13425717	chr2	204732510-204738683	chr2	204865802	0.118	0.0467	1
CTLA4	1493	GI_21361211-S	rs4143803	chr2	204732510-204738683	chr2	204866577	0.118	0.0467	1
IRF5	3663	GI_38683858-A	rs11761878	chr7	128577993-128590088	chr7	129148058	-0.124	0.0467	1
IL2RA	3559	GI_4557666-S	rs10444205	chr10	6052656-6104333	chr10	6736561	-0.074	0.0467	1
PRDM1	639	GI_33946273-I	rs4464832	chr6	106546736-106557814	chr6	106396774	0.207	0.0468	1
IL12RB1	3594	GI_24497439-I	rs6512236	chr19	18181371-18197697	chr19	18020613	0.124	0.0468	1
IL13	3596	GI_26787977-S	rs17166749	chr5	131993864-131996801	chr5	132866184	0.11	0.0468	1
MAPK14	1432	GI_20986513-A	rs9349011	chr6	35995453-36079013	chr6	36759768	-0.09	0.0468	1
AFAP1	60312	GI_40807505-A	rs6838261	chr4	7760439-7941653	chr4	7625412	0.103	0.0468	1
IL4R	3566	GI_4557668-S	rs211498	chr16	27325229-27376099	chr16	26792502	-0.126	0.0468	1
PTPRC	5788	GI_18641346-I	rs10753850	chr1	198608097-198726605	chr1	199419657	-0.123	0.0469	1
TGFB2	7042	GI_4507462-S	rs608082	chr1	218518675-218617961	chr1	219128928	-0.086	0.0469	1
PIAS2	9063	GI_27532983-I	rs11663548	chr18	44395672-44497495	chr18	43561238	-0.107	0.0469	1
STAT4	6775	GI_21618332-S	rs6434494	chr2	191894301-192016322	chr2	192491453	0.171	0.0469	1
SHC1	6464	GI_33859842-I	rs4460629	chr1	154934773-154943223	chr1	155135335	-0.046	0.0469	1
SOS1	6654	GI_15529995-S	rs10199192	chr2	39208689-39347604	chr2	38663242	0.083	0.047	1
IL17B	27190	GI_27477077-S	rs13362413	chr5	148753829-148758838	chr5	149480879	0.047	0.047	1
CEBPB	1051	GI_28872795-S	rs2143511	chr20	48807119-48809227	chr20	49144669	0.184	0.047	1
IL12RB1	3594	GI_24497439-I	rs8109373	chr19	18181371-18197697	chr19	17579984	0.131	0.047	1
CALM1	801	GI_31377794-S	rs4900057	chr14	90863326-90874619	chr14	91138490	-0.082	0.047	1
MYC	4609	GI_31543215-S	rs975730	chr8	128748314-128753680	chr8	129316014	-0.144	0.0471	1
MYC	4609	GI_31543215-S	rs975729	chr8	128748314-128753680	chr8	129316050	-0.144	0.0471	1
CALM1	801	GI_31377794-S	rs8006303	chr14	90863326-90874619	chr14	90137426	-0.102	0.0471	1
SOCS5	9655	GI_41349444-A	rs3814043	chr2	46926098-46989927	chr2	46763587	-0.12	0.0471	1
TNFAIP3	7128	GI_26051241-S	rs9494759	chr6	138188324-138204451	chr6	137745086	0.149	0.0471	1
IL12RB1	3594	GI_5031784-I	rs11665838	chr19	18170370-18197697	chr19	17760232	-0.077	0.0473	1
IL2RA	3559	GI_4557666-S	rs7474671	chr10	6052656-6104333	chr10	5554958	-0.112	0.0473	1
SMAD3	4088	GI_7661691-S	rs4776311	chr15	67358194-67487533	chr15	66962783	-0.204	0.0474	1
PDLIM2	64236	GI_40288187-I	rs7010858	chr8	22437986-22455538	chr8	22806848	0.058	0.0474	1
IL4R	3566	GI_4557668-S	rs195869	chr16	27325229-27376099	chr16	26857102	-0.162	0.0474	1
IL4	3565	GI_27477091-A	rs17166749	chr5	132009677-132018370	chr5	132866184	0.399	0.0475	1
JAK2	3717	GI_13325062-S	rs2755084	chr9	4985244-5128183	chr9	4143674	0.152	0.0475	1
PRF1	5551	GI_40254807-S	rs12266801	chr10	72357103-72362531	chr10	73337454	-0.213	0.0475	1
PRDM1	639	GI_33946273-I	rs2219667	chr6	106546736-106557814	chr6	106994326	0.129	0.0475	1
PIAS2	9063	GI_27532983-I	rs7231689	chr18	44395672-44497495	chr18	44278985	0.088	0.0476	1
IL17A	3605	GI_27477085-S	rs1266902	chr6	52051184-52055436	chr6	51835484	-0.076	0.0476	1
MAF	4094	GI_5453735-S	rs11864641	chr16	79627744-79634622	chr16	79189702	0.284	0.0477	1
SRC	6714	GI_38202215-I	rs11697895	chr20	35973087-36033821	chr20	35500058	-0.062	0.0477	1
IL18R1	8809	GI_27477086-S	rs4851447	chr2	102979096-103015217	chr2	102064595	-0.17	0.0477	1
ITPR2	3709	GI_4504792-S	rs306626	chr12	26488284-26986131	chr12	27668729	-0.078	0.0477	1
SOCS5	9655	GI_41349445-I	rs11675417	chr2	46926348-46989927	chr2	47754445	0.071	0.0477	1
CAMK2A	815	GI_25952117-A	rs8177443	chr5	149599053-149669403	chr5	150406088	0.179	0.0477	1
AFAP1	60312	GI_40807505-A	rs2079169	chr4	7760439-7941653	chr4	7685529	-0.091	0.0477	1
[truncated: 98 more rows]
