# Supplementary material for: Novel Insights into the Regulatory Architecture of CD4+ T Cells in Rheumatoid Arthritis
Source: PLoS One. 2014 Jun 24;9(6):e100690. doi: 10.1371/journal.pone.0100690 (PMC4069080; doi:10.1371/journal.pone.0100690)
Supplement: Table S7 — Trans associations in CD4+ T cells (P<1e-5) that were used to characterize the gene regulatory profiles. Abbreviations: Gene chr, Chromosomal location of the expressed gene; Gene coord, Coordinates of the expressed gene; Bp, Base pair; SNP chr, Chromosomal location of the SNP; SNP coord, Coordinates of the SNP; Beta, Slope coefficient; FDR, P-value False Discovery Rate. (XLS) [file pone.0100690.s007.xls]

## Sheet: TableS7
Table S7. Trans associations in CD4+ T cells (P<1e-5) that were used to characterize the gene regulatory profiles.
GENE SYMBOL	ENTREZ ID	ILLUMINA GENE ID	SNP	GENE CHR	GENE COORD. (bp)	SNP CHR	SNP COORD. (bp)	BETA	P-VALUE	FDR
SPRED2	200734	GI_32401444-S	rs788723	chr2	65537984-65659656	chr7	46086784	-0.394	3.993e-08	0.0389
SHC1	6464	GI_34147725-I	rs2964513	chr1	154934773-154946959	chr5	157945915	0.1	4.225e-08	0.0389
ATF2	1386	GI_22538421-S	rs4918756	chr2	175936977-176032934	chr10	114267234	-0.178	4.840e-08	0.0389
CDKN1A	1026	GI_17978496-A	rs941920	chr6	36644236-36655116	chr14	91739081	-0.472	5.995e-08	0.0389
CDKN1A	1026	GI_17978496-A	rs7153145	chr6	36644236-36655116	chr14	91742658	-0.472	5.995e-08	0.0389
CDKN1A	1026	GI_17978496-A	rs4904763	chr6	36644236-36655116	chr14	91752509	-0.472	5.995e-08	0.0389
FCER1A	2205	GI_31317229-S	rs9293162	chr1	159259503-159278014	chr5	25065470	1.851	1.192e-07	0.0389
RORA	6095	Hs.37648-S	rs16928329	chr15	60780482-61521502	chr12	25171602	-0.356	1.694e-07	0.0389
RORA	6095	Hs.37648-S	rs8073622	chr15	60780482-61521502	chr17	9465320	-0.356	1.694e-07	0.0389
PRDM1	639	GI_33946273-A	rs10829163	chr6	106534194-106557814	chr10	27317840	-0.777	1.859e-07	0.0389
SOCS3	9021	GI_45439351-S	rs13289158	chr17	76352858-76356158	chr9	1654030	0.216	1.991e-07	0.0389
IRS1	3667	GI_5031804-S	rs10948402	chr2	227596032-227663506	chr6	48156101	-0.277	2.034e-07	0.0389
IRS1	3667	GI_5031804-S	rs7800829	chr2	227596032-227663506	chr7	150217089	-0.484	2.125e-07	0.0389
TRAF6	7189	GI_22027628-A	rs12760768	chr11	36505316-36531863	chr1	167619333	0.375	2.530e-07	0.0389
SRC	6714	GI_38202216-I	rs12953402	chr20	35974556-36033821	chr18	45852017	-0.27	2.734e-07	0.0389
SRC	6714	GI_38202216-I	rs10864639	chr20	35974556-36033821	chr1	6846763	-0.27	2.734e-07	0.0389
SRC	6714	GI_38202216-I	rs4903493	chr20	35974556-36033821	chr14	77280069	-0.27	2.734e-07	0.0389
CDKN1A	1026	GI_17978496-A	rs9296940	chr6	36644236-36655116	chr6	14576854	-0.424	2.778e-07	0.0389
CDKN1A	1026	GI_17978496-A	rs10484339	chr6	36644236-36655116	chr6	14598308	-0.424	2.778e-07	0.0389
FCER1A	2205	GI_31317229-S	rs978897	chr1	159259503-159278014	chr7	15598156	1.67	3.286e-07	0.0389
CCL11	6356	GI_22538399-S	rs8091041	chr17	32612686-32615199	chr18	1931566	-0.183	3.516e-07	0.0389
CCL11	6356	GI_22538399-S	rs2111119	chr17	32612686-32615199	chr16	53671754	-0.525	3.595e-07	0.0389
CCL11	6356	GI_22538399-S	rs5005161	chr17	32612686-32615199	chr16	53698676	-0.525	3.595e-07	0.0389
SMAD3	4088	GI_42476202-S	rs6702894	chr15	67358194-67487533	chr1	243608642	0.445	3.676e-07	0.0397
ICAM1	3383	GI_4557877-S	rs11604481	chr19	10381516-10397291	chr11	6563565	-0.233	4.104e-07	0.0439
TBX21	30009	GI_7019548-S	rs1864267	chr17	45810609-45823485	chr16	84523084	-0.51	4.163e-07	0.0444
PLCG2	5336	GI_4505870-S	rs6988232	chr16	81812898-81991899	chr8	121630172	-0.483	4.203e-07	0.0447
SHC4	399694	hmm3805-S	rs7772827	chr15	49115933-49255641	chr6	28301143	0.136	4.348e-07	0.0461
SHC4	399694	hmm3805-S	rs1416920	chr15	49115933-49255641	chr6	28302784	0.136	4.348e-07	0.0461
FANCC	2176	GI_4557588-S	rs6844188	chr9	97861335-98079991	chr4	135454396	0.236	4.748e-07	0.0503
IL12RB1	3594	GI_24497439-I	rs7113718	chr19	18181371-18197697	chr11	22960387	-0.155	5.320e-07	0.0558
ITPR3	3710	GI_4504794-S	rs17456044	chr6	33589155-33664348	chr8	5774771	0.531	5.572e-07	0.0583
IL12RB1	3594	GI_24497439-A	rs6448064	chr19	18170370-18197697	chr4	21632888	0.166	5.591e-07	0.0584
PRF1	5551	GI_40254807-S	rs10445908	chr10	72357103-72362531	chr2	29727557	-0.448	5.656e-07	0.0589
PRF1	5551	GI_40254807-S	rs6719507	chr10	72357103-72362531	chr2	29733801	-0.448	5.656e-07	0.0589
SPRED2	200734	GI_32401444-S	rs2008845	chr2	65537984-65659656	chr2	33263907	-0.377	5.936e-07	0.0597
SOCS5	9655	GI_41349444-I	rs6752494	chr2	46926098-46989927	chr2	200313323	-0.509	5.978e-07	0.0597
PDLIM2	64236	GI_40288187-I	rs10095649	chr8	22437986-22455538	chr8	135164948	-0.148	6.089e-07	0.0597
AFAP1	60312	GI_40807505-A	rs3848188	chr4	7760439-7941653	chr15	80274591	-0.293	6.133e-07	0.0599
SOS2	6655	GI_39930603-S	rs1004223	chr14	50583845-50698099	chr11	99964867	-0.174	6.803e-07	0.066
IL12RB1	3594	GI_24497439-A	rs1394135	chr19	18170370-18197697	chr4	21598315	0.169	6.832e-07	0.0662
HLA-DPB1	3115	GI_24797075-S	rs6067377	chr6_apd_hap1	4330503-4344264	chr20	36339636	-0.601	7.098e-07	0.0679
PIAS2	9063	GI_27532983-I	rs11553287	chr18	44395672-44497495	chr16	67905407	0.196	7.382e-07	0.0703
PIAS2	9063	GI_27532983-I	rs8060686	chr18	44395672-44497495	chr16	67911517	0.196	7.382e-07	0.0703
PIAS2	9063	GI_27532983-I	rs10468274	chr18	44395672-44497495	chr16	67922342	0.196	7.382e-07	0.0703
PIAS2	9063	GI_27532983-I	rs255049	chr18	44395672-44497495	chr16	68013471	0.196	7.382e-07	0.0703
TBX21	30009	GI_7019548-S	rs1190053	chr17	45810609-45823485	chr6	105745188	-0.504	7.577e-07	0.0717
TBX21	30009	GI_7019548-S	rs12677376	chr17	45810609-45823485	chr8	4611924	-0.504	7.577e-07	0.0717
TBX21	30009	GI_7019548-S	rs4875115	chr17	45810609-45823485	chr8	4613200	-0.504	7.577e-07	0.0717
IRAK1	3654	GI_4755143-S	rs11122200	chrX	153275956-153285342	chr1	231178750	-0.221	7.786e-07	0.0736
RASGRP1	10125	GI_6382080-S	rs2206343	chr15	38780301-38857007	chr1	71449130	0.26	7.825e-07	0.0738
RASGRP1	10125	GI_6382080-S	rs6424414	chr15	38780301-38857007	chr1	71455470	0.26	7.825e-07	0.0738
CDKN1A	1026	GI_17978496-A	rs10799181	chr6	36644236-36655116	chr1	4009071	-0.403	7.837e-07	0.0738
IL6R	3570	GI_31317250-I	rs10483804	chr1	154377668-154441926	chr14	68217051	-0.233	7.908e-07	0.0744
PRDM1	639	GI_33946273-A	rs10044518	chr6	106534194-106557814	chr5	60604261	-0.831	7.983e-07	0.0746
PRDM1	639	GI_33946273-A	rs10963695	chr6	106534194-106557814	chr9	18640364	-0.831	7.983e-07	0.0746
PRDM1	639	GI_33946273-A	rs10241941	chr6	106534194-106557814	chr7	108064114	-0.831	7.983e-07	0.0746
PRDM1	639	GI_33946273-A	rs6466229	chr6	106534194-106557814	chr7	108065795	-0.831	7.983e-07	0.0746
IRS1	3667	GI_5031804-S	rs1970128	chr2	227596032-227663506	chr13	59378964	-0.471	7.994e-07	0.0746
IRS1	3667	GI_5031804-S	rs6464378	chr2	227596032-227663506	chr7	153696268	-0.471	7.994e-07	0.0746
SHC3	53358	GI_21314678-S	rs6983167	chr9	91620685-91793682	chr8	60625197	-0.134	8.010e-07	0.0747
IRAK1	3654	GI_4755143-S	rs12652932	chrX	153275956-153285342	chr5	177524237	-0.301	8.135e-07	0.0757
PRDM1	639	GI_33946272-I	rs617421	chr6	106534194-106557814	chr18	208998	-0.124	8.356e-07	0.0775
FCER1A	2205	GI_31317229-S	rs17196569	chr1	159259503-159278014	chr13	100816862	1.624	8.739e-07	0.0797
MAPK1	5594	GI_20986530-A	rs521419	chr22	22113946-22221970	chr17	14376661	-0.152	8.751e-07	0.0797
IRF1	3659	GI_4504720-S	rs12978632	chr5	131817300-131826465	chr19	17773433	0.421	8.796e-07	0.0797
PRDM1	639	GI_33946273-A	rs13440249	chr6	106534194-106557814	chr9	13631992	-0.486	8.848e-07	0.0797
TGFB2	7042	GI_4507462-S	rs7602578	chr1	218518675-218617961	chr2	104889805	-0.182	8.970e-07	0.0797
TRAF6	7189	GI_22027628-A	rs4332416	chr11	36505316-36531863	chr1	217992744	0.336	9.297e-07	0.0797
SPRED2	200734	GI_32401444-S	rs1723957	chr2	65537984-65659656	chr7	46016304	-0.378	9.324e-07	0.0797
SPRED2	200734	GI_32401444-S	rs788735	chr2	65537984-65659656	chr7	46030400	-0.378	9.324e-07	0.0797
SPRED2	200734	GI_32401444-S	rs2960427	chr2	65537984-65659656	chr7	46042692	-0.378	9.324e-07	0.0797
SPRED2	200734	GI_32401444-S	rs788728	chr2	65537984-65659656	chr7	46073767	-0.378	9.324e-07	0.0797
MAPK14	1432	GI_20986513-I	rs4664914	chr6	35995453-36070535	chr2	158839672	-0.208	9.379e-07	0.0797
PLCG2	5336	GI_4505870-S	rs12431442	chr16	81812898-81991899	chr14	30489157	-0.475	9.768e-07	0.0797
IL12RB1	3594	GI_5031784-I	rs17153106	chr19	18170370-18197697	chr5	125039094	-0.292	9.885e-07	0.0797
IL12RB1	3594	GI_5031784-I	rs2201044	chr19	18170370-18197697	chr5	125056418	-0.292	9.885e-07	0.0797
IRF5	3663	GI_38683858-A	rs10124022	chr7	128577993-128590088	chr9	73282815	-0.224	9.959e-07	0.0797
IRF5	3663	GI_38683858-A	rs4617221	chr7	128577993-128590088	chr9	73305723	-0.224	9.959e-07	0.0797
IRF5	3663	GI_38683858-A	rs10115619	chr7	128577993-128590088	chr9	73306537	-0.224	9.959e-07	0.0797
IRF5	3663	GI_38683858-A	rs7866059	chr7	128577993-128590088	chr9	73309097	-0.224	9.959e-07	0.0797
CDKN1A	1026	GI_17978496-A	rs9430044	chr6	36644236-36655116	chr1	210884699	-0.447	1.002e-06	0.0797
AFAP1	60312	GI_40807505-A	rs608418	chr4	7760439-7941653	chr12	10131865	0.188	1.024e-06	0.0797
MAPK9	5601	GI_21237744-A	rs1192295	chr5	179660594-179719071	chr2	84921433	0.211	1.049e-06	0.0797
MAPK9	5601	GI_21237744-A	rs1192269	chr5	179660594-179719071	chr2	84932836	0.211	1.049e-06	0.0797
MAPK9	5601	GI_21237744-A	rs1192266	chr5	179660594-179719071	chr2	84936200	0.211	1.049e-06	0.0797
MAPK9	5601	GI_21237744-A	rs1192332	chr5	179660594-179719071	chr2	84951917	0.211	1.049e-06	0.0797
MAPK9	5601	GI_21237744-A	rs1192323	chr5	179660594-179719071	chr2	84963376	0.211	1.049e-06	0.0797
GRB2	2885	GI_45359857-S	rs12652932	chr17	73314156-73401790	chr5	177524237	-0.339	1.062e-06	0.0797
RASGRP1	10125	GI_6382080-S	rs4832385	chr15	38780301-38857007	chr2	84432300	0.457	1.087e-06	0.0797
RORA	6095	GI_19743899-I	rs10505383	chr15	60780482-60919729	chr8	121928562	-0.254	1.109e-06	0.0797
ICAM1	3383	GI_4557877-S	rs1178409	chr19	10381516-10397291	chr6	151144242	0.298	1.112e-06	0.0797
SOCS3	9021	GI_45439351-S	rs2488336	chr17	76352858-76356158	chr10	33236305	0.184	1.142e-06	0.0797
FANCC	2176	GI_4557588-S	rs4377250	chr9	97861335-98079991	chr18	65170537	0.254	1.178e-06	0.0797
SRC	6714	GI_38202216-I	rs12764125	chr20	35974556-36033821	chr10	59422747	-0.149	1.181e-06	0.0797
IL2	3558	GI_28178860-S	rs2865197	chr4	123372625-123377650	chr15	79597248	0.124	1.215e-06	0.0797
MAPK3	5595	GI_38257140-S	rs4941789	chr16	30125425-30134630	chr13	34953759	0.295	1.223e-06	0.0797
IL2	3558	GI_28178860-S	rs12137632	chr4	123372625-123377650	chr1	60459260	0.2	1.234e-06	0.0797
SHC4	399694	hmm3805-S	rs213230	chr15	49115933-49255641	chr6	28330264	0.145	1.269e-06	0.0797
PRDM1	639	GI_33946273-A	rs6477292	chr6	106534194-106557814	chr9	8339606	-0.695	1.291e-06	0.0797
CTLA4	1493	GI_21361211-S	rs1575124	chr2	204732510-204738683	chr20	2244021	-0.193	1.293e-06	0.0797
SMAD3	4088	GI_7661691-S	rs17252048	chr15	67358194-67487533	chr13	51758352	0.434	1.316e-06	0.0797
SPRED2	200734	GI_32401444-S	rs7589648	chr2	65537984-65659656	chr2	84641154	-0.41	1.328e-06	0.0797
SPRED2	200734	GI_32401444-S	rs4831972	chr2	65537984-65659656	chr2	84657404	-0.41	1.328e-06	0.0797
SPRED2	200734	GI_32401444-S	rs4146945	chr2	65537984-65659656	chr2	84668905	-0.41	1.328e-06	0.0797
SPRED2	200734	GI_32401444-S	rs2364906	chr2	65537984-65659656	chr2	84677140	-0.41	1.328e-06	0.0797
SPRED2	200734	GI_32401444-S	rs1467998	chr2	65537984-65659656	chr2	84714828	-0.41	1.328e-06	0.0797
SPRED2	200734	GI_32401444-S	rs4832088	chr2	65537984-65659656	chr2	84743984	-0.41	1.328e-06	0.0797
SPRED2	200734	GI_32401444-S	rs4240193	chr2	65537984-65659656	chr2	84746919	-0.41	1.328e-06	0.0797
SPRED2	200734	GI_32401444-S	rs4832089	chr2	65537984-65659656	chr2	84756049	-0.41	1.328e-06	0.0797
SPRED2	200734	GI_32401444-S	rs1460700	chr2	65537984-65659656	chr2	84765031	-0.41	1.328e-06	0.0797
SPRED2	200734	GI_32401444-S	rs1460698	chr2	65537984-65659656	chr2	84769058	-0.41	1.328e-06	0.0797
SPRED2	200734	GI_32401444-S	rs10173985	chr2	65537984-65659656	chr2	84778628	-0.41	1.328e-06	0.0797
SPRED2	200734	GI_32401444-S	rs4484047	chr2	65537984-65659656	chr2	84785748	-0.41	1.328e-06	0.0797
SPRED2	200734	GI_32401444-S	rs4832094	chr2	65537984-65659656	chr2	84808483	-0.41	1.328e-06	0.0797
SPRED2	200734	GI_32401444-S	rs6705459	chr2	65537984-65659656	chr2	84810591	-0.41	1.328e-06	0.0797
SPRED2	200734	GI_32401444-S	rs4832103	chr2	65537984-65659656	chr2	84834592	-0.41	1.328e-06	0.0797
SPRED2	200734	GI_32401444-S	rs4832104	chr2	65537984-65659656	chr2	84839270	-0.41	1.328e-06	0.0797
SPRED2	200734	GI_32401444-S	rs11889456	chr2	65537984-65659656	chr2	84846683	-0.41	1.328e-06	0.0797
SPRED2	200734	GI_32401444-S	rs11888840	chr2	65537984-65659656	chr2	84849386	-0.41	1.328e-06	0.0797
SPRED2	200734	GI_32401444-S	rs6726617	chr2	65537984-65659656	chr2	84859888	-0.41	1.328e-06	0.0797
SOCS3	9021	GI_45439351-S	rs10867444	chr17	76352858-76356158	chr9	82555561	0.184	1.398e-06	0.0797
PDPK1	5170	GI_4505694-S	rs4858552	chr16	2587964-2653191	chr3	23921062	0.443	1.454e-06	0.0797
SOCS1	8651	GI_4507232-S	rs6955718	chr16	11348273-11350039	chr7	15856677	-0.952	1.463e-06	0.0797
TGFB2	7042	GI_4507462-S	rs187162	chr1	218518675-218617961	chr5	173650876	-0.115	1.476e-06	0.0797
IL2	3558	GI_28178860-S	rs1457122	chr4	123372625-123377650	chr5	6273004	0.122	1.489e-06	0.0797
PTPN22	26191	GI_15619017-A	rs10942248	chr1	114356432-114414375	chr5	27450448	-0.156	1.509e-06	0.0797
PTPN22	26191	GI_15619017-A	rs10805800	chr1	114356432-114414375	chr5	27464184	-0.156	1.509e-06	0.0797
PRF1	5551	GI_40254807-S	rs4755240	chr10	72357103-72362531	chr11	44306882	0.554	1.510e-06	0.0797
PTPN22	26191	GI_15619017-A	rs6894886	chr1	114356432-114414375	chr5	27456212	-0.166	1.514e-06	0.0797
SPRED2	200734	GI_32401444-S	rs1379902	chr2	65537984-65659656	chr5	11949787	-0.307	1.516e-06	0.0797
RASGRP1	10125	GI_6382080-S	rs484538	chr15	38780301-38857007	chr1	71442683	0.254	1.549e-06	0.0797
RASGRP1	10125	GI_6382080-S	rs3819787	chr15	38780301-38857007	chr1	71443066	0.254	1.549e-06	0.0797
RASGRP1	10125	GI_6382080-S	rs909848	chr15	38780301-38857007	chr1	71443150	0.254	1.549e-06	0.0797
RASGRP1	10125	GI_6382080-S	rs570021	chr15	38780301-38857007	chr1	71445390	0.254	1.549e-06	0.0797
RASGRP1	10125	GI_6382080-S	rs646621	chr15	38780301-38857007	chr1	71447519	0.254	1.549e-06	0.0797
HLA-DPB1	3115	GI_24797075-S	rs17778288	chr6_apd_hap1	4330503-4344264	chr3	102635852	0.79	1.578e-06	0.0797
CCL11	6356	GI_22538399-S	rs17127169	chr17	32612686-32615199	chr1	65412137	-0.165	1.582e-06	0.0797
IL18R1	8809	GI_27477086-S	rs11125222	chr2	102979096-103015217	chr2	49424265	-0.401	1.598e-06	0.0797
SOCS5	9655	GI_41349444-I	rs17519462	chr2	46926098-46989927	chr2	200347991	-0.589	1.600e-06	0.0797
SOCS5	9655	GI_41349444-I	rs10884325	chr2	46926098-46989927	chr10	108242222	-0.589	1.600e-06	0.0797
RASGRP1	10125	GI_6382080-S	rs12573535	chr15	38780301-38857007	chr10	84976430	0.411	1.613e-06	0.0797
SMAD7	4092	GI_5174516-S	rs1004502	chr18	46446222-46477081	chr2	141800473	0.345	1.646e-06	0.0797
RORA	6095	Hs.37648-S	rs8077921	chr15	60780482-61521502	chr17	9466072	-0.297	1.671e-06	0.0797
RORA	6095	Hs.37648-S	rs7406155	chr15	60780482-61521502	chr17	9474296	-0.297	1.671e-06	0.0797
SELP	6403	GI_6031196-S	rs8130475	chr1	169558087-169599377	chr21	34192545	0.227	1.740e-06	0.0827
ITPR3	3710	GI_4504794-S	rs11933223	chr6	33589155-33664348	chr4	128476186	0.562	1.813e-06	0.086
ITPR3	3710	GI_4504794-S	rs13260338	chr6	33589155-33664348	chr8	100350744	0.562	1.813e-06	0.086
ITPR3	3710	GI_4504794-S	rs13249351	chr6	33589155-33664348	chr8	100534093	0.562	1.813e-06	0.086
SHC1	6464	GI_34147725-I	rs6986303	chr1	154934773-154946959	chr8	134478529	0.12	1.818e-06	0.0862
PDLIM2	64236	GI_40288186-A	rs666064	chr8	22436253-22451810	chr18	10477604	-0.309	1.831e-06	0.0867
PDLIM2	64236	GI_40288186-A	rs518978	chr8	22436253-22451810	chr18	10485250	-0.309	1.831e-06	0.0867
SHC1	6464	GI_34147725-I	rs10504513	chr1	154934773-154946959	chr8	72573676	0.123	1.842e-06	0.0871
PTPRC	5788	GI_18641365-A	rs990309	chr1	198608097-198726605	chr12	64448296	-0.703	1.861e-06	0.088
BRCA1	672	GI_6552306-A	rs2178971	chr17	41196311-41277500	chr21	17391589	-0.176	1.956e-06	0.0922
IL6	3569	GI_10834983-S	rs6074898	chr7	22766765-22771621	chr20	15436002	0.172	1.975e-06	0.093
RORA	6095	Hs.37648-S	rs9966367	chr15	60780482-61521502	chr18	61577291	-0.19	1.991e-06	0.0935
RORA	6095	Hs.37648-S	rs8097425	chr15	60780482-61521502	chr18	61582867	-0.19	1.991e-06	0.0935
RORA	6095	Hs.37648-S	rs9320033	chr15	60780482-61521502	chr18	61584982	-0.19	1.991e-06	0.0935
RORA	6095	Hs.37648-S	rs8085490	chr15	60780482-61521502	chr18	61586385	-0.19	1.991e-06	0.0935
RORA	6095	Hs.37648-S	rs9967382	chr15	60780482-61521502	chr18	61587067	-0.19	1.991e-06	0.0935
CDKN1A	1026	GI_17978496-A	rs7834123	chr6	36644236-36655116	chr8	32223206	-0.411	2.071e-06	0.0966
CDKN1A	1026	GI_17978496-A	rs17663842	chr6	36644236-36655116	chr15	95180286	-0.385	2.082e-06	0.0971
IL23R	149233	GI_24430211-S	rs16904891	chr1	67632168-67725650	chr8	134332054	-0.21	2.120e-06	0.0986
PTPN22	26191	GI_15619017-A	rs7536830	chr1	114356432-114414375	chr1	145397947	-0.202	2.122e-06	0.0986
PRF1	5551	GI_40254807-S	rs10267732	chr10	72357103-72362531	chr7	9223112	-0.447	2.136e-06	0.0992
IL12RB1	3594	GI_24497439-A	rs17718875	chr19	18170370-18197697	chr13	60242095	0.307	2.138e-06	0.0993
IL17F	112744	GI_27477082-A	rs12886919	chr6	52101483-52109298	chr14	69163455	0.169	2.179e-06	0.1011
PLCG2	5336	GI_4505870-S	rs7856644	chr16	81812898-81991899	chr9	105237170	-0.243	2.195e-06	0.1017
ICAM1	3383	GI_4557877-S	rs1192379	chr19	10381516-10397291	chr2	84996296	-0.275	2.212e-06	0.1022
ICAM1	3383	GI_4557877-S	rs1192273	chr19	10381516-10397291	chr2	85059063	-0.275	2.212e-06	0.1022
ICAM1	3383	GI_4557877-S	rs7584746	chr19	10381516-10397291	chr2	85062075	-0.275	2.212e-06	0.1022
IL2RB	3560	GI_23238195-S	rs4792750	chr22	37521879-37545962	chr17	16359014	-0.231	2.283e-06	0.1053
SPRED2	200734	GI_32401444-S	rs218209	chr2	65537984-65659656	chr2	33320957	-0.363	2.338e-06	0.1077
SHC3	53358	GI_21314678-S	rs7636819	chr9	91620685-91793682	chr3	159505603	-0.139	2.377e-06	0.1093
SHC3	53358	GI_21314678-S	rs1675497	chr9	91620685-91793682	chr3	159582382	-0.139	2.377e-06	0.1093
PRDM1	639	GI_33946272-I	rs688023	chr6	106534194-106557814	chr18	213827	-0.13	2.391e-06	0.1099
PRDM1	639	GI_33946272-I	rs816976	chr6	106534194-106557814	chr13	108570909	-0.15	2.402e-06	0.1103
AFAP1	60312	GI_40807505-A	rs592206	chr4	7760439-7941653	chr12	10126427	0.189	2.413e-06	0.1108
IL17D	53342	GI_19923714-S	rs7984403	chr13	21277481-21297237	chr13	30015007	-0.106	2.423e-06	0.1112
HLA-DPB1	3115	GI_24797075-S	rs10176670	chr6_apd_hap1	4330503-4344264	chr2	12585727	0.491	2.437e-06	0.1118
SMAD3	4088	GI_7661691-S	rs7987638	chr15	67358194-67487533	chr13	51788053	0.429	2.463e-06	0.1128
PDLIM2	64236	GI_40288187-I	rs4920059	chr8	22437986-22455538	chr21	43458706	-0.247	2.491e-06	0.114
IRS1	3667	GI_5031804-S	rs17491203	chr2	227596032-227663506	chr4	11544142	-0.419	2.507e-06	0.1147
IL17C	27189	GI_27477078-S	rs2738050	chr16	88705000-88706882	chr8	6721326	0.166	2.514e-06	0.1149
IL12RB1	3594	GI_5031784-I	rs4074755	chr19	18170370-18197697	chr1	248686835	-0.313	2.542e-06	0.1161
MCM5	4174	GI_23510447-S	rs12781181	chr22	35796115-35820495	chr10	72049254	-0.231	2.548e-06	0.1162
IL21	59067	GI_11141874-S	rs946801	chr4	123533782-123542212	chr1	208777749	0.242	2.551e-06	0.1162
IL21	59067	GI_11141874-S	rs2017705	chr4	123533782-123542212	chr21	22881251	0.242	2.551e-06	0.1162
IRS1	3667	GI_5031804-S	rs10753837	chr2	227596032-227663506	chr1	198825746	-0.461	2.561e-06	0.1166
TGFB2	7042	GI_37539612-S	rs904053	chr1	218518675-218617961	chr8	28202936	-0.105	2.582e-06	0.1175
IL12A	3592	GI_24430218-S	rs1205083	chr3	159706622-159713806	chr14	72289633	0.114	2.587e-06	0.1175
IL18R1	8809	GI_27477086-S	rs487395	chr2	102979096-103015217	chr18	76806843	0.503	2.597e-06	0.1175
IL18R1	8809	GI_27477086-S	rs476916	chr2	102979096-103015217	chr18	76810030	0.503	2.597e-06	0.1175
IL18R1	8809	GI_27477086-S	rs503501	chr2	102979096-103015217	chr18	76813245	0.503	2.597e-06	0.1175
IL18R1	8809	GI_27477086-S	rs499548	chr2	102979096-103015217	chr18	76817189	0.503	2.597e-06	0.1175
IL18R1	8809	GI_27477086-S	rs685000	chr2	102979096-103015217	chr18	76817520	0.503	2.597e-06	0.1175
IL18R1	8809	GI_27477086-S	rs1942303	chr2	102979096-103015217	chr18	76818307	0.503	2.597e-06	0.1175
IL18R1	8809	GI_27477086-S	rs635383	chr2	102979096-103015217	chr18	76820697	0.503	2.597e-06	0.1175
IL18R1	8809	GI_27477086-S	rs1787269	chr2	102979096-103015217	chr18	76821076	0.503	2.597e-06	0.1175
IL18R1	8809	GI_27477086-S	rs625311	chr2	102979096-103015217	chr18	76821509	0.503	2.597e-06	0.1175
IL18R1	8809	GI_27477086-S	rs475689	chr2	102979096-103015217	chr18	76867095	0.503	2.597e-06	0.1175
MAPK3	5595	GI_38257140-S	rs10983184	chr16	30125425-30134630	chr9	119234058	-0.179	2.636e-06	0.1191
SOCS1	8651	GI_4507232-S	rs704782	chr16	11348273-11350039	chr1	40184733	-0.765	2.645e-06	0.1195
REL	5966	GI_4506472-S	rs9905891	chr2	61108751-61150178	chr17	53686858	0.301	2.659e-06	0.1198
REL	5966	GI_4506472-S	rs1426752	chr2	61108751-61150178	chr17	53687020	0.301	2.659e-06	0.1198
SOCS5	9655	GI_41349444-I	rs1723957	chr2	46926098-46989927	chr7	46016304	-0.341	2.687e-06	0.1208
SOCS5	9655	GI_41349444-I	rs788735	chr2	46926098-46989927	chr7	46030400	-0.341	2.687e-06	0.1208
SOCS5	9655	GI_41349444-I	rs2960427	chr2	46926098-46989927	chr7	46042692	-0.341	2.687e-06	0.1208
SOCS5	9655	GI_41349444-I	rs788728	chr2	46926098-46989927	chr7	46073767	-0.341	2.687e-06	0.1208
IL6R	3570	GI_31317250-I	rs9304727	chr1	154377668-154441926	chr19	52768097	-0.154	2.727e-06	0.1224
PLCG2	5336	GI_4505870-S	rs6986444	chr16	81812898-81991899	chr8	121626094	-0.426	2.731e-06	0.1225
TRAF6	7189	GI_22027629-I	rs17820733	chr11	36505316-36531863	chr15	58121461	0.139	2.736e-06	0.1226
TGFB2	7042	GI_4507462-S	rs6481157	chr1	218518675-218617961	chr10	57099471	0.096	2.755e-06	0.1234
TGFB2	7042	GI_4507462-S	rs1900493	chr1	218518675-218617961	chr10	57113620	0.096	2.755e-06	0.1234
SOCS3	9021	GI_45439351-S	rs2346444	chr17	76352858-76356158	chr7	133715210	-0.281	2.763e-06	0.1236
SOCS3	9021	GI_45439351-S	rs10234887	chr17	76352858-76356158	chr7	133729339	-0.281	2.763e-06	0.1236
AFAP1	60312	GI_40807503-I	rs9380672	chr4	7760439-7941653	chr6	37415076	0.142	2.790e-06	0.1247
PLCG2	5336	GI_4505870-S	rs888438	chr16	81812898-81991899	chr1	237413292	-0.27	2.805e-06	0.1253
TRAF6	7189	GI_22027629-I	rs508322	chr11	36505316-36531863	chr9	135226280	-0.131	2.835e-06	0.1264
ELK1	2002	GI_11496880-S	rs11220321	chrX	47494918-47510003	chr11	125911307	0.213	2.836e-06	0.1264
IL12RB1	3594	GI_24497439-I	rs2645303	chr19	18181371-18197697	chr1	119555146	0.171	2.842e-06	0.1266
ICAM1	3383	GI_4557877-S	rs803403	chr19	10381516-10397291	chr6	151158446	0.292	2.874e-06	0.1278
RORA	6095	Hs.37648-S	rs10075974	chr15	60780482-61521502	chr5	91780657	-0.364	2.915e-06	0.1296
IL12RB1	3594	GI_24497439-I	rs10923724	chr19	18181371-18197697	chr1	119546842	-0.192	2.947e-06	0.131
GSK3B	2932	GI_21361339-S	rs10517791	chr3	119540801-119813264	chr4	164779320	0.205	2.957e-06	0.1313
ITPR3	3710	GI_4504794-S	rs12102207	chr6	33589155-33664348	chr15	64607472	0.555	2.975e-06	0.1319
ITPR3	3710	GI_4504794-S	rs16948170	chr6	33589155-33664348	chr15	64967654	0.555	2.975e-06	0.1319
ITPR3	3710	GI_4504794-S	rs7173216	chr6	33589155-33664348	chr15	65023156	0.555	2.975e-06	0.1319
HLA-DPB1	3115	GI_24797075-S	rs734854	chr6_apd_hap1	4330503-4344264	chr15	74281848	0.478	2.986e-06	0.1323
PDLIM2	64236	GI_40288187-I	rs2722990	chr8	22437986-22455538	chr7	83101484	-0.226	2.990e-06	0.1323
TGFB2	7042	GI_37539612-S	rs9395787	chr1	218518675-218617961	chr6	13444738	-0.093	3.014e-06	0.1333
RASGRP1	10125	GI_6382080-S	rs8140884	chr15	38780301-38857007	chr22	43333156	0.204	3.064e-06	0.1353
HLA-DPB1	3115	GI_24797075-S	rs1536510	chr6_apd_hap1	4330503-4344264	chr9	126935882	0.723	3.067e-06	0.1353
HLA-DPB1	3115	GI_24797075-S	rs4381051	chr6_apd_hap1	4330503-4344264	chr9	126942284	0.723	3.067e-06	0.1353
SPRED2	200734	GI_32401444-S	rs1722108	chr2	65537984-65659656	chr7	46124791	-0.371	3.080e-06	0.1358
ELK1	2002	GI_11496880-S	rs2823035	chrX	47494918-47510003	chr21	16442304	0.216	3.090e-06	0.1362
MAPK1	5594	GI_20986530-A	rs11650346	chr22	22113946-22221970	chr17	14371001	-0.147	3.131e-06	0.1379
MCM5	4174	GI_23510447-S	rs7693710	chr22	35796115-35820495	chr4	44091711	-0.383	3.142e-06	0.1383
IRS2	8660	GI_38683859-S	rs10831422	chr13	110406183-110438914	chr11	95478968	-0.09	3.146e-06	0.1384
IRS2	8660	GI_38683859-S	rs951295	chr13	110406183-110438914	chr15	45999823	-0.08	3.186e-06	0.1401
FANCC	2176	GI_4557588-S	rs2138743	chr9	97861335-98079991	chr4	182817317	0.158	3.229e-06	0.1419
CDKN1A	1026	GI_17978496-A	rs1899065	chr6	36644236-36655116	chr8	137518037	-0.38	3.310e-06	0.1439
STAT1	6772	GI_21536300-A	rs17416271	chr2	191833761-191878976	chr4	78544487	1.028	3.315e-06	0.1439
STAT1	6772	GI_21536300-A	rs11861312	chr2	191833761-191878976	chr16	8516188	1.028	3.315e-06	0.1439
SOCS1	8651	GI_4507232-S	rs343614	chr16	11348273-11350039	chr1	111276629	0.595	3.322e-06	0.1439
CTLA4	1493	GI_21361211-S	rs7357705	chr2	204732510-204738683	chr9	22871020	-0.271	3.352e-06	0.1439
SMAD3	4088	GI_7661691-S	rs12228186	chr15	67358194-67487533	chr12	105092807	0.466	3.390e-06	0.1439
SMAD3	4088	GI_7661691-S	rs12545907	chr15	67358194-67487533	chr8	40426103	0.466	3.390e-06	0.1439
RASGRP1	10125	GI_6382080-S	rs17131359	chr15	38780301-38857007	chr1	71060210	0.376	3.402e-06	0.1439
SOCS3	9021	GI_45439351-S	rs7243268	chr17	76352858-76356158	chr18	70650573	0.209	3.410e-06	0.1439
SOCS3	9021	GI_45439351-S	rs6566693	chr17	76352858-76356158	chr18	70653404	0.209	3.410e-06	0.1439
IRS1	3667	GI_5031804-S	rs9965494	chr2	227596032-227663506	chr18	6092174	-0.612	3.503e-06	0.1439
PRF1	5551	GI_40254807-S	rs10087643	chr10	72357103-72362531	chr8	115407724	0.531	3.509e-06	0.1441
IL22	50616	GI_41393566-S	rs258737	chr12	68642024-68647281	chr5	115130926	0.095	3.580e-06	0.1468
TRAF6	7189	GI_22027628-A	rs17002090	chr11	36505316-36531863	chr21	27782992	0.305	3.637e-06	0.149
RORA	6095	Hs.37648-S	rs9950615	chr15	60780482-61521502	chr18	61566578	-0.187	3.643e-06	0.1491
SOCS1	8651	GI_4507232-S	rs4084180	chr16	11348273-11350039	chr18	65421957	-0.874	3.667e-06	0.15
SRC	6714	GI_38202216-I	rs17054991	chr20	35974556-36033821	chr13	37740786	-0.231	3.688e-06	0.1506
IL18R1	8809	GI_27477086-S	rs1032838	chr2	102979096-103015217	chr2	49400346	-0.395	3.726e-06	0.1519
IL18R1	8809	GI_27477086-S	rs11125217	chr2	102979096-103015217	chr2	49407436	-0.395	3.726e-06	0.1519
PTPN22	26191	GI_15619016-I	rs249917	chr1	114356432-114414375	chr5	142008525	-0.287	3.739e-06	0.1523
AFAP1	60312	GI_40807503-I	rs11026390	chr4	7760439-7941653	chr11	22065266	0.142	3.767e-06	0.1529
IRS1	3667	GI_5031804-S	rs7299019	chr2	227596032-227663506	chr12	105271085	-0.417	3.792e-06	0.1529
IRS1	3667	GI_5031804-S	rs7975754	chr2	227596032-227663506	chr12	105328199	-0.417	3.792e-06	0.1529
MAPK9	5601	GI_21237744-A	rs7977676	chr5	179660594-179719071	chr12	24431300	-0.204	3.829e-06	0.1529
SRC	6714	GI_38202216-I	rs12137007	chr20	35974556-36033821	chr1	160463406	-0.231	3.842e-06	0.1529
SRC	6714	GI_38202216-I	rs3795326	chr20	35974556-36033821	chr1	160466356	-0.231	3.842e-06	0.1529
SRC	6714	GI_38202216-I	rs17404138	chr20	35974556-36033821	chr8	26393343	-0.231	3.842e-06	0.1529
SRC	6714	GI_38202216-I	rs17735651	chr20	35974556-36033821	chr14	77224782	-0.231	3.842e-06	0.1529
CBL	867	GI_4885116-S	rs4979527	chr11	119076985-119178859	chr9	118189520	-0.111	3.853e-06	0.1529
MAPK9	5601	GI_21237744-A	rs4644240	chr5	179660594-179719071	chr8	57623242	0.178	3.872e-06	0.1529
HLA-DPB1	3115	GI_24797075-S	rs11072463	chr6_apd_hap1	4330503-4344264	chr15	74303349	0.475	3.906e-06	0.1531
IRF1	3659	GI_4504720-S	rs11161183	chr5	131817300-131826465	chr15	25728835	0.336	3.922e-06	0.1534
IRF1	3659	GI_4504720-S	rs2584808	chr5	131817300-131826465	chr15	25744443	0.336	3.922e-06	0.1534
IRF1	3659	GI_4504720-S	rs4906719	chr5	131817300-131826465	chr15	25747577	0.336	3.922e-06	0.1534
MAPK1	5594	GI_20986528-I	rs1871400	chr22	22113946-22221970	chr6	153539218	0.207	3.930e-06	0.1536
PRDM1	639	GI_33946273-A	rs11781222	chr6	106534194-106557814	chr8	23389571	-0.676	3.931e-06	0.1536
JAK3	3718	GI_4557680-S	rs10927720	chr19	17935592-17958841	chr1	15532130	-0.17	3.931e-06	0.1536
STAT1	6772	GI_21536299-I	rs4658231	chr2	191833761-191878976	chr1	92041502	0.477	3.933e-06	0.1536
AFAP1	60312	GI_40807503-I	rs11026371	chr4	7760439-7941653	chr11	22025772	0.131	3.938e-06	0.1536
AFAP1	60312	GI_40807503-I	rs1457893	chr4	7760439-7941653	chr11	22056051	0.131	3.938e-06	0.1536
MAPK14	1432	GI_20986513-I	rs658689	chr6	35995453-36070535	chr11	99525126	0.15	3.939e-06	0.1536
IL12RB1	3594	GI_5031784-I	rs13142489	chr19	18170370-18197697	chr4	93916354	-0.311	3.941e-06	0.1536
IL6R	3570	GI_31317250-I	rs7700440	chr1	154377668-154441926	chr5	80207733	-0.213	3.954e-06	0.154
PRDM1	639	GI_33946272-I	rs652504	chr6	106534194-106557814	chr18	264012	-0.12	4.008e-06	0.156
MYC	4609	GI_31543215-S	rs7920374	chr8	128748314-128753680	chr10	78455861	0.391	4.035e-06	0.1569
MYC	4609	GI_31543215-S	rs2395436	chr8	128748314-128753680	chr10	78488513	0.391	4.035e-06	0.1569
PLCG2	5336	GI_4505870-S	rs10495392	chr16	81812898-81991899	chr1	237422989	-0.28	4.072e-06	0.1582
MAPK9	5601	GI_21237744-A	rs2377528	chr5	179660594-179719071	chr9	78793895	0.244	4.118e-06	0.1595
PRKRA	8575	GI_32261293-S	rs577948	chr2	179296140-179315958	chr11	122030190	0.159	4.182e-06	0.1619
RORA	6095	GI_19743900-I	rs1999602	chr15	60780482-60919729	chr20	52112016	-0.1	4.190e-06	0.162
PTPRC	5788	GI_18641365-A	rs7980267	chr1	198608097-198726605	chr12	64484033	-0.735	4.192e-06	0.162
MAPK14	1432	GI_20986513-A	rs1977893	chr6	35995453-36079013	chr13	110840860	0.169	4.233e-06	0.1634
PRDM1	639	GI_33946272-I	rs8020818	chr6	106534194-106557814	chr14	101683461	0.114	4.240e-06	0.1635
MAPK3	5595	GI_38257140-S	rs7745719	chr16	30125425-30134630	chr6	104350552	0.242	4.255e-06	0.164
PDPK1	5170	GI_4505694-S	rs10100855	chr16	2587964-2653191	chr8	14246089	0.469	4.287e-06	0.1651
TBX21	30009	GI_7019548-S	rs2823004	chr17	45810609-45823485	chr21	16380025	-0.284	4.289e-06	0.1651
SRC	6714	GI_38202216-A	rs4654071	chr20	35973087-36033821	chr1	246087573	-0.137	4.304e-06	0.1655
SRC	6714	GI_38202216-A	rs6426327	chr20	35973087-36033821	chr1	246089811	-0.137	4.304e-06	0.1655
PDLIM2	64236	GI_40288186-A	rs8033046	chr8	22436253-22451810	chr15	58563209	0.348	4.306e-06	0.1655
PDLIM2	64236	GI_40288186-A	rs17648423	chr8	22436253-22451810	chr17	51896003	0.348	4.334e-06	0.1664
PDLIM2	64236	GI_40288186-A	rs3803826	chr8	22436253-22451810	chr17	51901385	0.348	4.334e-06	0.1664
IL18	3606	GI_27502389-S	rs637451	chr11	112013973-112034840	chr18	69096150	-0.598	4.335e-06	0.1664
AFAP1	60312	GI_40807503-I	rs964744	chr4	7760439-7941653	chr2	186882149	0.204	4.336e-06	0.1664
MAPK9	5601	GI_21237744-A	rs12762414	chr5	179660594-179719071	chr10	59635840	0.288	4.370e-06	0.1674
MAPK9	5601	GI_21237744-A	rs12772513	chr5	179660594-179719071	chr10	59677013	0.288	4.370e-06	0.1674
CDKN1A	1026	GI_17978494-I	rs7785365	chr6	36646486-36655116	chr7	88026221	0.127	4.371e-06	0.1674
TBX21	30009	GI_7019548-S	rs7415343	chr17	45810609-45823485	chr1	101077323	-0.397	4.376e-06	0.1674
ICAM1	3383	GI_4557877-S	rs7589648	chr19	10381516-10397291	chr2	84641154	-0.295	4.410e-06	0.1674
ICAM1	3383	GI_4557877-S	rs4831972	chr19	10381516-10397291	chr2	84657404	-0.295	4.410e-06	0.1674
ICAM1	3383	GI_4557877-S	rs4146945	chr19	10381516-10397291	chr2	84668905	-0.295	4.410e-06	0.1674
ICAM1	3383	GI_4557877-S	rs2364906	chr19	10381516-10397291	chr2	84677140	-0.295	4.410e-06	0.1674
ICAM1	3383	GI_4557877-S	rs1467998	chr19	10381516-10397291	chr2	84714828	-0.295	4.410e-06	0.1674
ICAM1	3383	GI_4557877-S	rs4832088	chr19	10381516-10397291	chr2	84743984	-0.295	4.410e-06	0.1674
ICAM1	3383	GI_4557877-S	rs4240193	chr19	10381516-10397291	chr2	84746919	-0.295	4.410e-06	0.1674
ICAM1	3383	GI_4557877-S	rs4832089	chr19	10381516-10397291	chr2	84756049	-0.295	4.410e-06	0.1674
ICAM1	3383	GI_4557877-S	rs1460700	chr19	10381516-10397291	chr2	84765031	-0.295	4.410e-06	0.1674
ICAM1	3383	GI_4557877-S	rs1460698	chr19	10381516-10397291	chr2	84769058	-0.295	4.410e-06	0.1674
ICAM1	3383	GI_4557877-S	rs10173985	chr19	10381516-10397291	chr2	84778628	-0.295	4.410e-06	0.1674
ICAM1	3383	GI_4557877-S	rs4484047	chr19	10381516-10397291	chr2	84785748	-0.295	4.410e-06	0.1674
ICAM1	3383	GI_4557877-S	rs4832094	chr19	10381516-10397291	chr2	84808483	-0.295	4.410e-06	0.1674
ICAM1	3383	GI_4557877-S	rs6705459	chr19	10381516-10397291	chr2	84810591	-0.295	4.410e-06	0.1674
ICAM1	3383	GI_4557877-S	rs4832103	chr19	10381516-10397291	chr2	84834592	-0.295	4.410e-06	0.1674
ICAM1	3383	GI_4557877-S	rs4832104	chr19	10381516-10397291	chr2	84839270	-0.295	4.410e-06	0.1674
ICAM1	3383	GI_4557877-S	rs11889456	chr19	10381516-10397291	chr2	84846683	-0.295	4.410e-06	0.1674
ICAM1	3383	GI_4557877-S	rs11888840	chr19	10381516-10397291	chr2	84849386	-0.295	4.410e-06	0.1674
ICAM1	3383	GI_4557877-S	rs6726617	chr19	10381516-10397291	chr2	84859888	-0.295	4.410e-06	0.1674
PRDM1	639	GI_33946272-I	rs1946601	chr6	106534194-106557814	chr18	37490299	-0.156	4.424e-06	0.1677
PRDM1	639	GI_33946272-I	rs307132	chr6	106534194-106557814	chr18	37501787	-0.156	4.424e-06	0.1677
PRDM1	639	GI_33946272-I	rs188642	chr6	106534194-106557814	chr18	37523159	-0.156	4.424e-06	0.1677
CALM1	801	GI_31377794-S	rs17653411	chr14	90863326-90874619	chr3	71164178	0.169	4.449e-06	0.1686
IL6	3569	GI_10834983-S	rs11064666	chr7	22766765-22771621	chr12	119550956	0.113	4.466e-06	0.1691
ITPR3	3710	GI_4504794-S	rs2814891	chr6	33589155-33664348	chr6	38536971	0.501	4.501e-06	0.17
ITPR3	3710	GI_4504794-S	rs6784720	chr6	33589155-33664348	chr3	64867724	0.501	4.501e-06	0.17
IRF9	10379	GI_25282406-S	rs10129419	chr14	24630421-24635774	chr14	32318537	0.224	4.542e-06	0.1705
TRAF6	7189	GI_22027628-A	rs189523	chr11	36505316-36531863	chr8	28546683	0.181	4.569e-06	0.1714
SHC3	53358	GI_21314678-S	rs12995095	chr9	91620685-91793682	chr2	234876371	-0.215	4.590e-06	0.1721
PRF1	5551	GI_40254807-S	rs809722	chr10	72357103-72362531	chr14	52726360	-0.55	4.604e-06	0.1725
RORA	6095	GI_19743899-I	rs684428	chr15	60780482-60919729	chr2	220505265	-0.155	4.626e-06	0.1733
IFNG	3458	GI_10835170-S	rs1203951	chr12	68548549-68553521	chr20	22611301	-0.365	4.646e-06	0.1737
JAK1	3716	GI_4504802-S	rs11108221	chr1	65298905-65432187	chr12	96124847	-0.452	4.650e-06	0.1737
ATF2	1386	GI_22538421-S	rs4440614	chr2	175936977-176032934	chr8	140264728	-0.19	4.652e-06	0.1737
ATF2	1386	GI_22538421-S	rs7814156	chr2	175936977-176032934	chr8	140265594	-0.19	4.652e-06	0.1737
SRC	6714	GI_38202216-I	rs2051788	chr20	35974556-36033821	chr4	105450529	-0.136	4.698e-06	0.1753
TBX21	30009	GI_7019548-S	rs10170534	chr17	45810609-45823485	chr2	12322482	-0.416	4.708e-06	0.1755
TBX21	30009	GI_7019548-S	rs10495594	chr17	45810609-45823485	chr2	12330399	-0.416	4.708e-06	0.1755
TBX21	30009	GI_7019548-S	rs720712	chr17	45810609-45823485	chr17	13798629	-0.416	4.708e-06	0.1755
IRF1	3659	GI_4504720-S	rs7986433	chr5	131817300-131826465	chr13	24201883	0.642	4.711e-06	0.1755
SOS2	6655	GI_39930603-S	rs30969	chr14	50583845-50698099	chr16	55293195	-0.186	4.718e-06	0.1757
PDLIM2	64236	GI_40288187-I	rs1996490	chr8	22437986-22455538	chr3	116311891	-0.125	4.753e-06	0.1767
SOCS5	9655	GI_41349444-I	rs11698371	chr2	46926098-46989927	chr20	18783521	-0.52	4.764e-06	0.1771
MAPK1	5594	GI_20986528-I	rs12525532	chr22	22113946-22221970	chr6	35004819	0.22	4.789e-06	0.1779
PLCG2	5336	GI_4505870-S	rs1403441	chr16	81812898-81991899	chr3	34876028	-0.456	4.871e-06	0.1804
PLCG2	5336	GI_4505870-S	rs3124599	chr16	81812898-81991899	chr9	139403770	-0.456	4.880e-06	0.1806
PLCG2	5336	GI_4505870-S	rs6419403	chr16	81812898-81991899	chr12	82289038	-0.267	4.892e-06	0.1809
PLCG2	5336	GI_4505870-S	rs1529757	chr16	81812898-81991899	chr12	82400181	-0.267	4.892e-06	0.1809
MAPK1	5594	GI_20986528-I	rs218209	chr22	22113946-22221970	chr2	33320957	0.203	4.920e-06	0.1817
TRAF6	7189	GI_22027628-A	rs784463	chr11	36505316-36531863	chr5	65171507	0.322	4.925e-06	0.1817
HLA-DPB1	3115	GI_24797075-S	rs1033824	chr6_apd_hap1	4330503-4344264	chr6	5910172	0.907	4.989e-06	0.1838
ICAM1	3383	GI_4557877-S	rs953412	chr19	10381516-10397291	chr6	118440018	-0.459	5.024e-06	0.185
IL6R	3570	GI_31317250-I	rs10164385	chr1	154377668-154441926	chr19	1536534	-0.223	5.061e-06	0.1863
IL5	3567	GI_28559032-S	rs502443	chr5	131877135-131879214	chr2	141363453	-0.148	5.067e-06	0.1864
IRF1	3659	GI_4504720-S	rs10144530	chr5	131817300-131826465	chr14	93693604	0.372	5.103e-06	0.1876
SOCS3	9021	GI_45439351-S	rs2827215	chr17	76352858-76356158	chr21	23412149	-0.283	5.106e-06	0.1876
IRAK1	3654	GI_4755143-S	rs10511230	chrX	153275956-153285342	chr3	104607231	-0.215	5.151e-06	0.1883
IRF4	3662	GI_4505286-S	rs1321742	chr6	391738-411443	chr6	85881189	-0.327	5.156e-06	0.1883
IRF4	3662	GI_4505286-S	rs944664	chr6	391738-411443	chr6	85888975	-0.327	5.156e-06	0.1883
SMAD3	4088	GI_7661691-S	rs3746882	chr15	67358194-67487533	chr21	40182177	0.419	5.198e-06	0.1883
CD40	958	GI_23312370-A	rs4689773	chr20	44746905-44758384	chr4	7522239	0.135	5.224e-06	0.1884
IL6R	3570	GI_31317250-I	rs2080558	chr1	154377668-154441926	chr9	128860704	-0.209	5.240e-06	0.1888
IL6R	3570	GI_31317250-I	rs10819122	chr1	154377668-154441926	chr9	128869210	-0.209	5.240e-06	0.1888
SMAD3	4088	GI_7661691-S	rs4804208	chr15	67358194-67487533	chr19	12932303	0.369	5.302e-06	0.1907
SOCS3	9021	GI_45439351-S	rs10417008	chr17	76352858-76356158	chr19	50203553	-0.185	5.335e-06	0.1915
STAT1	6772	GI_21536299-I	rs9273448	chr2	191833761-191878976	chr6	32627747	0.588	5.338e-06	0.1916
RORA	6095	Hs.37648-S	rs9469598	chr15	60780482-61521502	chr6	33794167	0.222	5.361e-06	0.1921
TGFB2	7042	GI_37539612-S	rs3210400	chr1	218518675-218617961	chr2	238990388	0.094	5.367e-06	0.1922
AFAP1	60312	GI_40807503-I	rs10519168	chr4	7760439-7941653	chr2	69031562	0.227	5.373e-06	0.1923
FANCC	2176	GI_4557588-S	rs1412622	chr9	97861335-98079991	chr1	62365217	0.16	5.412e-06	0.1936
FES	2242	GI_13376997-S	rs2247796	chr15	91427664-91439006	chr12	78087742	-0.524	5.501e-06	0.1954
FES	2242	GI_13376997-S	rs770529	chr15	91427664-91439006	chr12	78090240	-0.524	5.501e-06	0.1954
FES	2242	GI_13376997-S	rs797431	chr15	91427664-91439006	chr12	78107519	-0.524	5.501e-06	0.1954
FES	2242	GI_13376997-S	rs690378	chr15	91427664-91439006	chr18	74081272	-0.524	5.501e-06	0.1954
FES	2242	GI_13376997-S	rs678704	chr15	91427664-91439006	chr18	74081684	-0.524	5.501e-06	0.1954
FES	2242	GI_13376997-S	rs401246	chr15	91427664-91439006	chr7	153005933	-0.524	5.501e-06	0.1954
FES	2242	GI_13376997-S	rs4905246	chr15	91427664-91439006	chr14	95274427	-0.524	5.501e-06	0.1954
PLCG2	5336	GI_4505870-S	rs17314091	chr16	81812898-81991899	chr3	60123504	-0.418	5.515e-06	0.1958
TRAF6	7189	GI_22027629-I	rs12824438	chr11	36505316-36531863	chr12	133343594	0.14	5.544e-06	0.1967
IL6R	3570	GI_31317248-A	rs7910819	chr1	154377668-154441926	chr10	110093251	-0.315	5.562e-06	0.1971
PTPN22	26191	GI_15619017-A	rs291241	chr1	114356432-114414375	chr11	86013361	0.236	5.572e-06	0.1974
PDLIM2	64236	GI_40288188-I	rs4074785	chr8	22436253-22455538	chr9	21981583	0.458	5.588e-06	0.1978
RASGRP1	10125	GI_6382080-S	rs12434808	chr15	38780301-38857007	chr14	86127799	0.439	5.593e-06	0.1978
TRAF6	7189	GI_22027629-I	rs4887142	chr11	36505316-36531863	chr15	74686539	0.141	5.600e-06	0.1978
PDLIM2	64236	GI_40288188-I	rs2350064	chr8	22436253-22455538	chr4	66709201	0.241	5.621e-06	0.1985
FCER1A	2205	GI_31317229-S	rs11943513	chr1	159259503-159278014	chr4	80743976	0.909	5.680e-06	0.2004
IL6	3569	GI_10834983-S	rs2852615	chr7	22766765-22771621	chr6	102500366	0.114	5.713e-06	0.2014
IL6	3569	GI_10834983-S	rs954765	chr7	22766765-22771621	chr6	102501774	0.114	5.713e-06	0.2014
PTPN22	26191	GI_15619017-A	rs1062858	chr1	114356432-114414375	chr4	47843628	0.174	5.722e-06	0.2014
PTPN22	26191	GI_15619017-A	rs1440221	chr1	114356432-114414375	chr4	47845920	0.174	5.722e-06	0.2014
TGFB2	7042	GI_37539612-S	rs997034	chr1	218518675-218617961	chr8	51553160	-0.166	5.737e-06	0.2017
TGFB2	7042	GI_37539612-S	rs6990703	chr1	218518675-218617961	chr8	51556585	-0.166	5.737e-06	0.2017
TGFB2	7042	GI_37539612-S	rs921095	chr1	218518675-218617961	chr2	238893362	0.092	5.765e-06	0.2025
TGFB2	7042	GI_37539612-S	rs10929262	chr1	218518675-218617961	chr2	238912120	0.092	5.765e-06	0.2025
IRS2	8660	GI_38683859-S	rs4753820	chr13	110406183-110438914	chr11	107715745	-0.116	5.788e-06	0.2032
CBL	867	GI_4885116-S	rs1430068	chr11	119076985-119178859	chr2	103816804	0.107	5.792e-06	0.2033
TNFRSF14	8764	GI_23200040-S	rs748190	chr1	2487804-2495267	chr10	131519274	0.191	5.814e-06	0.2038
IL6	3569	GI_10834983-S	rs761264	chr7	22766765-22771621	chr6	151145278	-0.105	5.820e-06	0.204
PRKRA	8575	GI_32261293-S	rs636885	chr2	179296140-179315958	chr6	75829373	0.307	5.879e-06	0.2051
PRKRA	8575	GI_32261293-S	rs17416314	chr2	179296140-179315958	chr5	31804351	0.307	5.879e-06	0.2051
IL18R1	8809	GI_27477086-S	rs11060036	chr2	102979096-103015217	chr12	129432789	0.316	5.891e-06	0.2053
SOCS1	8651	GI_4507232-S	rs9287671	chr16	11348273-11350039	chr2	5167107	-0.912	5.899e-06	0.2053
SOCS1	8651	GI_4507232-S	rs4552162	chr16	11348273-11350039	chr2	5181373	-0.912	5.899e-06	0.2053
SOCS1	8651	GI_4507232-S	rs13393547	chr16	11348273-11350039	chr2	5181658	-0.912	5.899e-06	0.2053
SOCS1	8651	GI_4507232-S	rs6714934	chr16	11348273-11350039	chr2	5195049	-0.912	5.899e-06	0.2053
FOXP3	50943	GI_31982942-S	rs961378	chrX	49106896-49121288	chr1	66961122	0.105	5.927e-06	0.2061
TYK2	7297	GI_34222294-S	rs17237486	chr19	10461203-10491248	chr15	61204281	0.267	5.971e-06	0.2075
EP300	2033	GI_4557556-S	rs7989963	chr22	41488613-41576081	chr13	112812337	0.314	5.997e-06	0.2083
IL12RB1	3594	GI_24497439-I	rs6587312	chr19	18181371-18197697	chr22	49137795	-0.257	6.013e-06	0.2087
CDKN1A	1026	GI_17978496-A	rs6998112	chr6	36644236-36655116	chr8	73192828	-0.401	6.014e-06	0.2087
MAPK14	1432	GI_20986513-I	rs12475641	chr6	35995453-36070535	chr2	134775678	-0.173	6.024e-06	0.209
TRAF6	7189	GI_22027629-I	rs4920091	chr11	36505316-36531863	chr21	43778036	-0.143	6.030e-06	0.2091
IL12RB1	3594	GI_24497439-A	rs12760768	chr19	18170370-18197697	chr1	167619333	0.325	6.037e-06	0.2092
IRF1	3659	GI_4504720-S	rs12595506	chr5	131817300-131826465	chr15	25744981	0.338	6.063e-06	0.21
TGFB2	7042	GI_37539612-S	rs4858960	chr1	218518675-218617961	chr3	87473426	-0.17	6.204e-06	0.2147
REL	5966	GI_4506472-S	rs8000977	chr2	61108751-61150178	chr13	74179252	0.207	6.286e-06	0.2173
SMAD3	4088	GI_7661691-S	rs3109384	chr15	67358194-67487533	chr11	40118598	0.257	6.287e-06	0.2173
IRS1	3667	GI_5031804-S	rs8104676	chr2	227596032-227663506	chr19	13585915	-0.448	6.308e-06	0.2178
STAT3	6774	GI_16596687-S	rs2005397	chr17	40465342-40540513	chr22	28170217	0.181	6.328e-06	0.218
CTLA4	1493	GI_21361211-S	rs3814342	chr2	204732510-204738683	chr1	39325983	0.222	6.348e-06	0.2181
CTLA4	1493	GI_21361211-S	rs1886748	chr2	204732510-204738683	chr1	39333775	0.222	6.348e-06	0.2181
CTLA4	1493	GI_21361211-S	rs12127091	chr2	204732510-204738683	chr1	39339449	0.222	6.348e-06	0.2181
CTLA4	1493	GI_21361211-S	rs4494114	chr2	204732510-204738683	chr1	39339682	0.222	6.348e-06	0.2181
CTLA4	1493	GI_21361211-S	rs2147914	chr2	204732510-204738683	chr1	39352271	0.222	6.348e-06	0.2181
CTLA4	1493	GI_21361211-S	rs3790442	chr2	204732510-204738683	chr1	39357646	0.222	6.348e-06	0.2181
FES	2242	GI_13376997-S	rs1589241	chr15	91427664-91439006	chr4	142565089	-0.31	6.376e-06	0.2183
IL12RB1	3594	GI_24497439-A	rs8086644	chr19	18170370-18197697	chr18	60788559	0.248	6.383e-06	0.2183
IL12RB1	3594	GI_24497439-A	rs4987853	chr19	18170370-18197697	chr18	60793655	0.248	6.383e-06	0.2183
CBL	867	GI_4885116-S	rs1401197	chr11	119076985-119178859	chr16	80337633	0.125	6.453e-06	0.2196
PRDM1	639	GI_33946273-A	rs1862682	chr6	106534194-106557814	chr16	82927500	-0.414	6.464e-06	0.2199
TYK2	7297	GI_34222294-S	rs11631094	chr19	10461203-10491248	chr15	34624438	-0.286	6.481e-06	0.2204
PDLIM2	64236	GI_40288186-A	rs2139266	chr8	22436253-22451810	chr3	140526480	-0.307	6.521e-06	0.2214
FANCC	2176	GI_4557588-S	rs9327012	chr9	97861335-98079991	chr5	115922669	0.162	6.571e-06	0.223
IFNG	3458	GI_10835170-S	rs13152245	chr12	68548549-68553521	chr4	65903597	-0.185	6.578e-06	0.2232
TGFB2	7042	GI_4507462-S	rs2829564	chr1	218518675-218617961	chr21	26524456	-0.115	6.581e-06	0.2232
MAPK9	5601	GI_21237744-A	rs1192379	chr5	179660594-179719071	chr2	84996296	0.184	6.614e-06	0.2239
MAPK9	5601	GI_21237744-A	rs1192273	chr5	179660594-179719071	chr2	85059063	0.184	6.614e-06	0.2239
MAPK9	5601	GI_21237744-A	rs7584746	chr5	179660594-179719071	chr2	85062075	0.184	6.614e-06	0.2239
SMAD7	4092	GI_5174516-S	rs9550680	chr18	46446222-46477081	chr13	21518711	0.385	6.687e-06	0.2261
SMAD7	4092	GI_5174516-S	rs4981741	chr18	46446222-46477081	chr14	30713366	0.385	6.687e-06	0.2261
MAPK3	5595	GI_38257140-S	rs232405	chr16	30125425-30134630	chr21	22809679	0.257	6.707e-06	0.2266
ITPR3	3710	GI_4504794-S	rs2528580	chr6	33589155-33664348	chr2	159508114	0.495	6.789e-06	0.2289
SHC4	399694	hmm3805-S	rs1997660	chr15	49115933-49255641	chr6	28269663	0.13	6.797e-06	0.2289
SHC4	399694	hmm3805-S	rs853693	chr15	49115933-49255641	chr6	28282648	0.13	6.797e-06	0.2289
SHC4	399694	hmm3805-S	rs853690	chr15	49115933-49255641	chr6	28285482	0.13	6.797e-06	0.2289
SHC4	399694	hmm3805-S	rs213228	chr15	49115933-49255641	chr6	28331252	0.13	6.797e-06	0.2289
SHC4	399694	hmm3805-S	rs1361385	chr15	49115933-49255641	chr6	28358320	0.13	6.797e-06	0.2289
SHC4	399694	hmm3805-S	rs3800328	chr15	49115933-49255641	chr6	28390843	0.13	6.797e-06	0.2289
RASGRP1	10125	GI_6382080-S	rs9956521	chr15	38780301-38857007	chr18	25418800	0.396	6.806e-06	0.229
RASGRP1	10125	GI_6382080-S	rs4129156	chr15	38780301-38857007	chr18	25437752	0.396	6.806e-06	0.229
TRAF6	7189	GI_22027628-A	rs10948397	chr11	36505316-36531863	chr6	48068874	0.212	6.810e-06	0.229
SOCS5	9655	GI_41349444-I	rs11604481	chr2	46926098-46989927	chr11	6563565	-0.271	6.833e-06	0.2297
STAT6	6778	GI_23397677-S	rs9690428	chr12	57489186-57505196	chr7	52788234	-0.272	6.856e-06	0.2304
IL21	59067	GI_11141874-S	rs318762	chr4	123533782-123542212	chr3	64769945	-0.124	6.863e-06	0.2306
FCER1A	2205	GI_31317229-S	rs11736645	chr1	159259503-159278014	chr4	187427709	1.552	6.874e-06	0.2308
IL6R	3570	GI_31317248-A	rs386603	chr1	154377668-154441926	chr13	80029868	-0.181	6.883e-06	0.2308
IL6R	3570	GI_31317248-A	rs2760106	chr1	154377668-154441926	chr13	80098989	-0.181	6.883e-06	0.2308
IL6R	3570	GI_31317248-A	rs987284	chr1	154377668-154441926	chr13	80123984	-0.181	6.883e-06	0.2308
RORA	6095	GI_19743900-I	rs7311982	chr15	60780482-60919729	chr12	9314857	-0.103	6.908e-06	0.2315
MTOR	2475	GI_19924298-S	rs7303158	chr1	11166587-11322608	chr12	5275540	0.151	6.911e-06	0.2315
PRDM1	639	GI_33946273-A	rs727419	chr6	106534194-106557814	chr8	107076421	-0.666	6.927e-06	0.2318
PRDM1	639	GI_33946273-A	rs6469038	chr6	106534194-106557814	chr8	107093576	-0.666	6.927e-06	0.2318
CDKN1A	1026	GI_17978494-I	rs6472410	chr6	36646486-36655116	chr8	69516994	-0.126	6.942e-06	0.2322
CDKN1A	1026	GI_17978496-A	rs11759168	chr6	36644236-36655116	chr6	39857326	-0.425	6.945e-06	0.2323
IL12RB1	3594	GI_24497439-A	rs12122043	chr19	18170370-18197697	chr1	208789949	0.191	6.952e-06	0.2324
PTPN22	26191	GI_15619017-A	rs12697148	chr1	114356432-114414375	chr5	55878971	0.277	7.008e-06	0.2336
IL2	3558	GI_28178860-S	rs10518552	chr4	123372625-123377650	chr4	130536283	0.21	7.040e-06	0.2343
TGFBR2	7048	GI_23308726-S	rs10967072	chr3	30647993-30735633	chr9	25775262	0.116	7.048e-06	0.2344
MAPK3	5595	GI_38257140-S	rs4934517	chr16	30125425-30134630	chr10	35123628	0.137	7.055e-06	0.2346
SRC	6714	GI_38202216-I	rs12777196	chr20	35974556-36033821	chr10	59372156	-0.142	7.079e-06	0.2351
SRC	6714	GI_38202216-I	rs10509075	chr20	35974556-36033821	chr10	59373302	-0.142	7.079e-06	0.2351
SRC	6714	GI_38202216-I	rs11591507	chr20	35974556-36033821	chr10	59392443	-0.142	7.079e-06	0.2351
SHC4	399694	hmm3805-S	rs6912584	chr15	49115933-49255641	chr6	28309590	0.124	7.091e-06	0.2354
IL2RB	3560	GI_23238195-S	rs13410504	chr22	37521879-37545962	chr2	134837980	-0.401	7.134e-06	0.2364
IL2RB	3560	GI_23238195-S	rs4954106	chr22	37521879-37545962	chr2	134840155	-0.401	7.134e-06	0.2364
IRS1	3667	GI_5031804-S	rs2108411	chr2	227596032-227663506	chr7	43665808	-0.217	7.174e-06	0.2367
IRS1	3667	GI_5031804-S	rs1181587	chr2	227596032-227663506	chr7	43768179	-0.217	7.174e-06	0.2367
CBL	867	GI_4885116-S	rs7037974	chr11	119076985-119178859	chr9	118174830	-0.107	7.175e-06	0.2367
CBL	867	GI_4885116-S	rs10982752	chr11	119076985-119178859	chr9	118205591	-0.107	7.175e-06	0.2367
STAT6	6778	GI_23397677-S	rs1528997	chr12	57489186-57505196	chr7	52790428	-0.313	7.179e-06	0.2367
MCM5	4174	GI_23510447-S	rs1474817	chr22	35796115-35820495	chr20	10810739	-0.273	7.213e-06	0.2367
PLCG2	5336	GI_4505870-S	rs7933176	chr16	81812898-81991899	chr11	100052221	-0.233	7.261e-06	0.2367
PDLIM2	64236	GI_40288186-A	rs11527466	chr8	22436253-22451810	chr10	54845001	-0.333	7.277e-06	0.2367
TGFB2	7042	GI_4507462-S	rs11735459	chr1	218518675-218617961	chr4	14743209	0.123	7.285e-06	0.2367
TGFB2	7042	GI_4507462-S	rs11724609	chr1	218518675-218617961	chr4	14745825	0.123	7.285e-06	0.2367
JAK3	3718	GI_4557680-S	rs7844834	chr19	17935592-17958841	chr8	11286146	0.155	7.296e-06	0.2367
PIAS2	9063	GI_27532983-A	rs966595	chr18	44390022-44497495	chr5	169203598	0.162	7.329e-06	0.2367
TRAF6	7189	GI_22027629-I	rs12459321	chr11	36505316-36531863	chr19	46906997	-0.195	7.377e-06	0.2367
IRF1	3659	GI_4504720-S	rs1870362	chr5	131817300-131826465	chr1	229173352	-0.374	7.390e-06	0.2367
ELK1	2002	GI_11496880-S	rs17114035	chrX	47494918-47510003	chr12	75038686	0.321	7.394e-06	0.2367
IL12RB1	3594	GI_5031784-I	rs11630196	chr19	18170370-18197697	chr15	59683825	-0.342	7.400e-06	0.2367
MAPK14	1432	GI_20986513-A	rs9675039	chr6	35995453-36079013	chr17	81036344	0.172	7.402e-06	0.2367
STAT1	6772	GI_21536299-I	rs4740029	chr2	191833761-191878976	chr8	80774955	-0.348	7.434e-06	0.2367
SHC3	53358	GI_21314678-S	rs2469534	chr9	91620685-91793682	chr15	76609723	-0.2	7.500e-06	0.2367
IRS1	3667	GI_5031804-S	rs12527215	chr2	227596032-227663506	chr6	139949047	-0.445	7.537e-06	0.2367
SOCS5	9655	GI_41349444-I	rs788723	chr2	46926098-46989927	chr7	46086784	-0.325	7.540e-06	0.2367
IL23R	149233	GI_24430211-S	rs782847	chr1	67632168-67725650	chr5	17953026	-0.219	7.567e-06	0.2367
IL23R	149233	GI_24430211-S	rs706008	chr1	67632168-67725650	chr5	17960426	-0.219	7.567e-06	0.2367
IL23R	149233	GI_24430211-S	rs543899	chr1	67632168-67725650	chr5	17981307	-0.219	7.567e-06	0.2367
IRF1	3659	GI_4504720-S	rs9688405	chr5	131817300-131826465	chr6	8840918	0.38	7.567e-06	0.2367
IL2RB	3560	GI_23238195-S	rs7523656	chr22	37521879-37545962	chr1	157402121	-0.201	7.571e-06	0.2367
IL2RB	3560	GI_23238195-S	rs2225573	chr22	37521879-37545962	chr1	157419719	-0.201	7.571e-06	0.2367
PRF1	5551	GI_40254807-S	rs11685728	chr10	72357103-72362531	chr2	132336954	-0.373	7.578e-06	0.2367
RORA	6095	GI_19743899-I	rs7217834	chr15	60780482-60919729	chr17	14483782	-0.356	7.614e-06	0.2367
RORA	6095	GI_19743899-I	rs8081226	chr15	60780482-60919729	chr17	14488048	-0.356	7.614e-06	0.2367
CDKN1A	1026	GI_17978496-A	rs4724108	chr6	36644236-36655116	chr7	42500653	-0.38	7.644e-06	0.2374
IL6R	3570	GI_31317250-I	rs13182894	chr1	154377668-154441926	chr5	79870436	-0.146	7.658e-06	0.2377
PTPRC	5788	GI_18641365-A	rs12117901	chr1	198608097-198726605	chr1	231194176	-0.702	7.706e-06	0.2391
CCL11	6356	GI_22538399-S	rs7575284	chr17	32612686-32615199	chr2	134187813	-0.167	7.762e-06	0.2405
IRS1	3667	GI_5031804-S	rs876406	chr2	227596032-227663506	chr6	48083777	-0.252	7.838e-06	0.2425
IRAK1	3654	GI_4755143-S	rs12740513	chrX	153275956-153285342	chr1	112477423	-0.338	7.847e-06	0.2425
IRAK1	3654	GI_4755143-S	rs12741034	chrX	153275956-153285342	chr1	112486533	-0.338	7.847e-06	0.2425
CALM1	801	GI_31377794-S	rs7682601	chr14	90863326-90874619	chr4	97216464	0.203	7.848e-06	0.2425
IL2RB	3560	GI_23238195-S	rs942351	chr22	37521879-37545962	chr13	106570216	-0.246	7.849e-06	0.2425
TBX21	30009	GI_7019548-S	rs8047864	chr17	45810609-45823485	chr16	10645717	-0.433	7.850e-06	0.2425
ELK1	2002	GI_11496880-S	rs1400360	chrX	47494918-47510003	chr3	185900713	0.352	7.999e-06	0.2467
ELK1	2002	GI_11496880-S	rs11704395	chrX	47494918-47510003	chr22	30893946	0.352	7.999e-06	0.2467
IL2RA	3559	GI_4557666-S	rs2196176	chr10	6052656-6104333	chr2	198904914	-0.167	8.005e-06	0.2467
IL2RA	3559	GI_4557666-S	rs2342558	chr10	6052656-6104333	chr2	198920142	-0.167	8.005e-06	0.2467
SHC1	6464	GI_33859842-I	rs11466652	chr1	154934773-154943223	chr4	38776303	0.087	8.041e-06	0.2476
TRAF6	7189	GI_22027628-A	rs17660181	chr11	36505316-36531863	chr6	47987903	0.207	8.088e-06	0.2487
TRAF6	7189	GI_22027628-A	rs12205869	chr11	36505316-36531863	chr6	48005879	0.207	8.088e-06	0.2487
TRAF6	7189	GI_22027628-A	rs10456131	chr11	36505316-36531863	chr6	48008899	0.207	8.088e-06	0.2487
JAK2	3717	GI_13325062-S	rs6866684	chr9	4985244-5128183	chr5	171507531	0.465	8.124e-06	0.2495
JAK2	3717	GI_13325062-S	rs663378	chr9	4985244-5128183	chr10	28975214	0.465	8.124e-06	0.2495
TGFB2	7042	GI_37539612-S	rs3739055	chr1	218518675-218617961	chr2	239000182	0.091	8.127e-06	0.2495
ICAM1	3383	GI_4557877-S	rs983255	chr19	10381516-10397291	chr3	7555753	-0.411	8.132e-06	0.2495
IL17A	3605	GI_27477085-S	rs644736	chr6	52051184-52055436	chr2	31496678	-0.157	8.136e-06	0.2495
IL17A	3605	GI_27477085-S	rs646103	chr6	52051184-52055436	chr2	31496984	-0.157	8.136e-06	0.2495
BLK	640	GI_33469981-S	rs2366735	chr8	11351520-11422108	chr7	80156314	-0.188	8.138e-06	0.2495
SOCS1	8651	GI_4507232-S	rs834133	chr16	11348273-11350039	chr2	158091882	-0.862	8.141e-06	0.2495
IL22	50616	GI_41393566-S	rs2796267	chr12	68642024-68647281	chr1	207924906	0.118	8.195e-06	0.2505
IL18R1	8809	GI_27477086-S	rs6592191	chr2	102979096-103015217	chr11	84279862	0.256	8.228e-06	0.2511
BLK	640	GI_33469981-S	rs11667088	chr8	11351520-11422108	chr19	54550487	-0.213	8.237e-06	0.2513
IRF5	3663	GI_38683858-A	rs1468057	chr7	128577993-128590088	chr1	236290705	-0.201	8.263e-06	0.2517
IL21	59067	GI_11141874-S	rs3888857	chr4	123533782-123542212	chr5	97087390	0.202	8.263e-06	0.2517
ICAM1	3383	GI_4557877-S	rs2680606	chr19	10381516-10397291	chr8	4146236	-0.452	8.275e-06	0.2518
ICAM1	3383	GI_4557877-S	rs933123	chr19	10381516-10397291	chr21	32929573	-0.452	8.275e-06	0.2518
STAT3	6774	GI_16596687-S	rs810687	chr17	40465342-40540513	chr7	94034848	-0.229	8.303e-06	0.2525
IL17C	27189	GI_27477078-S	rs9908467	chr16	88705000-88706882	chr17	90429	0.162	8.355e-06	0.2539
AFAP1	60312	GI_40807505-A	rs1029999	chr4	7760439-7941653	chr7	93904262	-0.231	8.360e-06	0.254
IRS1	3667	GI_5031804-S	rs7106044	chr2	227596032-227663506	chr11	79289862	-0.446	8.372e-06	0.2542
IL12RB2	3595	GI_24497441-S	rs2834417	chr1	67773046-67862583	chr21	35603162	-0.13	8.387e-06	0.2545
PLCG2	5336	GI_4505870-S	rs8109247	chr16	81812898-81991899	chr19	33490685	-0.232	8.411e-06	0.2552
PLCG2	5336	GI_4505870-S	rs7841894	chr16	81812898-81991899	chr8	22596518	0.357	8.428e-06	0.2556
IRS1	3667	GI_5031804-S	rs10858047	chr2	227596032-227663506	chr1	115073876	-0.383	8.476e-06	0.2565
IRS1	3667	GI_5031804-S	rs7539721	chr2	227596032-227663506	chr1	115171649	-0.383	8.476e-06	0.2565
IRS1	3667	GI_5031804-S	rs6537841	chr2	227596032-227663506	chr1	115200808	-0.383	8.476e-06	0.2565
IRS1	3667	GI_5031804-S	rs761755	chr2	227596032-227663506	chr1	115222434	-0.383	8.476e-06	0.2565
CDKN1A	1026	GI_17978494-I	rs734102	chr6	36646486-36655116	chr11	69624482	-0.183	8.537e-06	0.2566
IL2RB	3560	GI_23238195-S	rs6596547	chr22	37521879-37545962	chr5	103079142	0.31	8.545e-06	0.2566
IL18R1	8809	GI_27477086-S	rs1792328	chr2	102979096-103015217	chr11	71112721	0.536	8.550e-06	0.2566
IL18R1	8809	GI_27477086-S	rs11656638	chr2	102979096-103015217	chr17	14302127	0.536	8.550e-06	0.2566
IL18R1	8809	GI_27477086-S	rs17754241	chr2	102979096-103015217	chr7	29611560	0.536	8.550e-06	0.2566
IL18R1	8809	GI_27477086-S	rs1012325	chr2	102979096-103015217	chr7	42388197	0.536	8.550e-06	0.2566
PRDM1	639	GI_33946273-A	rs1846695	chr6	106534194-106557814	chr9	8342540	-0.71	8.554e-06	0.2566
PRDM1	639	GI_33946273-A	rs10118873	chr6	106534194-106557814	chr9	8345072	-0.71	8.554e-06	0.2566
HLA-DPB1	3115	GI_24797075-S	rs11190688	chr6_apd_hap1	4330503-4344264	chr10	102524470	0.801	8.560e-06	0.2566
HLA-DPB1	3115	GI_24797075-S	rs2863046	chr6_apd_hap1	4330503-4344264	chr10	102533955	0.801	8.560e-06	0.2566
HLA-DPB1	3115	GI_24797075-S	rs11190698	chr6_apd_hap1	4330503-4344264	chr10	102536007	0.801	8.560e-06	0.2566
HLA-DPB1	3115	GI_24797075-S	rs12357097	chr6_apd_hap1	4330503-4344264	chr10	102536664	0.801	8.560e-06	0.2566
HLA-DPB1	3115	GI_24797075-S	rs11190701	chr6_apd_hap1	4330503-4344264	chr10	102541820	0.801	8.560e-06	0.2566
SOCS1	8651	GI_4507232-S	rs11096634	chr16	11348273-11350039	chr2	16744902	-0.796	8.569e-06	0.2566
SMAD7	4092	GI_5174516-S	rs412508	chr18	46446222-46477081	chr3	8702963	0.33	8.571e-06	0.2566
PIAS2	9063	GI_27532983-I	rs2303230	chr18	44395672-44497495	chr16	84693675	-0.135	8.663e-06	0.2589
FES	2242	GI_13376997-S	rs2380580	chr15	91427664-91439006	chr8	70628283	-0.271	8.670e-06	0.2589
IL5	3567	GI_28559032-S	rs1791159	chr5	131877135-131879214	chr18	29136463	-0.136	8.755e-06	0.2611
RORA	6095	GI_19743904-A	rs415430	chr15	60780482-61521502	chr17	44859144	0.214	8.808e-06	0.2626
IRF4	3662	GI_4505286-S	rs12375346	chr6	391738-411443	chr8	56227317	-0.334	8.842e-06	0.2631
IRF4	3662	GI_4505286-S	rs16921590	chr6	391738-411443	chr8	56229879	-0.334	8.842e-06	0.2631
STAT1	6772	GI_21536300-A	rs12914019	chr2	191833761-191878976	chr15	34198564	0.433	8.848e-06	0.2631
SMAD7	4092	GI_5174516-S	rs8051649	chr18	46446222-46477081	chr16	79199894	0.383	8.918e-06	0.2644
SMAD7	4092	GI_5174516-S	rs11815334	chr18	46446222-46477081	chr10	11445426	0.383	8.918e-06	0.2644
SOS2	6655	GI_39930603-S	rs9890602	chr14	50583845-50698099	chr17	30880382	-0.276	8.922e-06	0.2644
SOS2	6655	GI_39930603-S	rs1126240	chr14	50583845-50698099	chr2	106209385	0.16	8.979e-06	0.266
FANCC	2176	GI_4557588-S	rs3767141	chr9	97861335-98079991	chr1	22216279	0.143	9.008e-06	0.2666
FANCC	2176	GI_4557588-S	rs11810496	chr9	97861335-98079991	chr1	22224102	0.143	9.008e-06	0.2666
PIAS2	9063	GI_27532983-A	rs10223081	chr18	44390022-44497495	chr5	151540970	0.234	9.051e-06	0.2677
PRDM1	639	GI_33946273-A	rs11197283	chr6	106534194-106557814	chr10	117300760	-0.57	9.093e-06	0.2686
PRDM1	639	GI_33946273-A	rs10787577	chr6	106534194-106557814	chr10	117302740	-0.57	9.093e-06	0.2686
PRDM1	639	GI_33946273-A	rs1572396	chr6	106534194-106557814	chr10	117325021	-0.57	9.093e-06	0.2686
RORA	6095	GI_19743899-I	rs12299255	chr15	60780482-60919729	chr12	47101570	-0.264	9.115e-06	0.2692
BRCA1	672	GI_6552306-A	rs8622	chr17	41196311-41277500	chr2	47086006	-0.102	9.162e-06	0.2703
SMAD3	4088	GI_7661691-S	rs4696732	chr15	67358194-67487533	chr4	8033388	0.412	9.178e-06	0.2707
MAPK1	5594	GI_20986530-I	rs1320854	chr22	22123318-22221970	chr2	66363617	-0.334	9.193e-06	0.2711
IL17A	3605	GI_27477085-S	rs1995276	chr6	52051184-52055436	chr5	7510391	-0.157	9.199e-06	0.2712
IL12RB1	3594	GI_5031784-I	rs11090910	chr19	18170370-18197697	chr22	46507670	-0.195	9.227e-06	0.2717
IL23R	149233	GI_24430211-S	rs11685079	chr1	67632168-67725650	chr2	63374600	0.184	9.252e-06	0.2717
IL23R	149233	GI_24430211-S	rs11683229	chr1	67632168-67725650	chr2	63596836	0.184	9.252e-06	0.2717
IL23R	149233	GI_24430211-S	rs13013890	chr1	67632168-67725650	chr2	63654109	0.184	9.252e-06	0.2717
SPRED2	200734	GI_32401444-S	rs1192295	chr2	65537984-65659656	chr2	84921433	-0.389	9.261e-06	0.2717
SPRED2	200734	GI_32401444-S	rs1192269	chr2	65537984-65659656	chr2	84932836	-0.389	9.261e-06	0.2717
SPRED2	200734	GI_32401444-S	rs1192266	chr2	65537984-65659656	chr2	84936200	-0.389	9.261e-06	0.2717
SPRED2	200734	GI_32401444-S	rs1192332	chr2	65537984-65659656	chr2	84951917	-0.389	9.261e-06	0.2717
SPRED2	200734	GI_32401444-S	rs1192323	chr2	65537984-65659656	chr2	84963376	-0.389	9.261e-06	0.2717
CD2	914	GI_31542293-S	rs7943191	chr1	117297085-117311851	chr11	62328551	0.183	9.313e-06	0.2727
CD2	914	GI_31542293-S	rs7124057	chr1	117297085-117311851	chr11	62334096	0.183	9.313e-06	0.2727
IL2RA	3559	GI_4557666-S	rs11682769	chr10	6052656-6104333	chr2	7361280	-0.166	9.319e-06	0.2727
ITPR3	3710	GI_4504794-S	rs2692682	chr6	33589155-33664348	chr3	133594691	0.494	9.322e-06	0.2727
ITPR3	3710	GI_4504794-S	rs2692687	chr6	33589155-33664348	chr3	133628876	0.494	9.322e-06	0.2727
IL21	59067	GI_11141874-S	rs16854954	chr4	123533782-123542212	chr1	231912592	0.132	9.326e-06	0.2727
SRC	6714	GI_38202216-I	rs11689807	chr20	35974556-36033821	chr2	66504005	-0.248	9.335e-06	0.2728
SRC	6714	GI_38202216-I	rs1532787	chr20	35974556-36033821	chr3	15405322	-0.248	9.335e-06	0.2728
SRC	6714	GI_38202215-I	rs1008812	chr20	35973087-36033821	chr13	23966145	-0.129	9.350e-06	0.2731
IL10	3586	GI_24430216-S	rs3735487	chr1	206940947-206945839	chr7	45105146	-0.32	9.377e-06	0.2738
ITPR3	3710	GI_4504794-S	rs2993304	chr6	33589155-33664348	chr13	113677170	0.428	9.384e-06	0.2739
IL2RB	3560	GI_23238195-S	rs8067594	chr22	37521879-37545962	chr17	4052566	-0.398	9.388e-06	0.2739
IL2RB	3560	GI_23238195-S	rs17176350	chr22	37521879-37545962	chr17	4061278	-0.398	9.388e-06	0.2739
TRAF6	7189	GI_22027628-A	rs7566701	chr11	36505316-36531863	chr2	68192880	0.267	9.413e-06	0.2743
MAPK1	5594	GI_20986528-I	rs6443017	chr22	22113946-22221970	chr3	6087578	0.346	9.417e-06	0.2743
STAT1	6772	GI_21536299-I	rs17689778	chr2	191833761-191878976	chr11	102063437	0.637	9.418e-06	0.2743
PRKCQ	5588	GI_5453975-S	rs28702002	chr10	6469104-6622254	chr17	22211	0.275	9.452e-06	0.2748
IL18R1	8809	GI_27477086-S	rs9325006	chr2	102979096-103015217	chr5	145772967	0.452	9.458e-06	0.2748
STAT3	6774	GI_21618337-A	rs11183620	chr17	40465342-40540513	chr12	47212370	-0.179	9.463e-06	0.2748
CDKN1A	1026	GI_17978494-I	rs2830725	chr6	36646486-36655116	chr21	28514392	0.143	9.470e-06	0.2748
FOXP3	50943	GI_31982942-S	rs12113707	chrX	49106896-49121288	chr7	33116245	-0.09	9.471e-06	0.2748
SOCS5	9655	GI_41349444-I	rs1867956	chr2	46926098-46989927	chr9	88009912	-0.418	9.535e-06	0.2748
AFAP1	60312	GI_40807505-A	rs507776	chr4	7760439-7941653	chr1	109513497	0.301	9.538e-06	0.2748
IL23R	149233	GI_24430211-S	rs2301267	chr1	67632168-67725650	chr2	48984391	-0.113	9.616e-06	0.2748
IL12A	3592	GI_24430218-S	rs9286968	chr3	159706622-159713806	chr1	29721894	-0.109	9.641e-06	0.2748
MAPK1	5594	GI_20986530-A	rs1483130	chr22	22113946-22221970	chr11	43593325	-0.135	9.645e-06	0.2748
BRCA1	672	GI_6552306-A	rs17370142	chr17	41196311-41277500	chr16	57050348	-0.18	9.668e-06	0.2748
IL12RB1	3594	GI_24497439-I	rs12410522	chr19	18181371-18197697	chr1	234486946	0.194	9.763e-06	0.2748
PLCG2	5336	GI_4505870-S	rs2714384	chr16	81812898-81991899	chr18	25302948	-0.408	9.773e-06	0.2748
PLCG2	5336	GI_4505870-S	rs2617950	chr16	81812898-81991899	chr18	25309414	-0.408	9.773e-06	0.2748
PLCG2	5336	GI_4505870-S	rs2851757	chr16	81812898-81991899	chr18	25313101	-0.408	9.773e-06	0.2748
IL23R	149233	GI_24430211-S	rs9568981	chr1	67632168-67725650	chr13	54678589	-0.174	9.785e-06	0.2749
TRAF6	7189	GI_22027628-A	rs4905525	chr11	36505316-36531863	chr14	97176603	0.201	9.798e-06	0.275
RORA	6095	Hs.37648-S	rs8090046	chr15	60780482-61521502	chr18	61622086	-0.199	9.801e-06	0.275
ITPR2	3709	GI_4504792-S	rs2605503	chr12	26488284-26986131	chr10	68372621	-0.127	9.812e-06	0.2753
SRC	6714	GI_38202216-A	rs762006	chr20	35973087-36033821	chr21	20410380	-0.118	9.832e-06	0.2756
MAPK3	5595	GI_38257140-S	rs1153516	chr16	30125425-30134630	chr3	2283337	0.254	9.865e-06	0.276
MAPK3	5595	GI_38257140-S	rs935544	chr16	30125425-30134630	chr3	2283621	0.254	9.865e-06	0.276
MAPK3	5595	GI_38257140-S	rs935543	chr16	30125425-30134630	chr3	2284224	0.254	9.865e-06	0.276
MAPK3	5595	GI_38257140-S	rs1145050	chr16	30125425-30134630	chr3	2354512	0.254	9.865e-06	0.276
CDKN1A	1026	GI_17978496-A	rs7826090	chr6	36644236-36655116	chr8	109288442	-0.236	9.866e-06	0.276
SHC4	399694	hmm3805-S	rs906219	chr15	49115933-49255641	chr10	71026510	-0.106	9.901e-06	0.276
TRAF6	7189	GI_22027628-A	rs17711053	chr11	36505316-36531863	chr2	215439708	0.313	9.906e-06	0.276
TRAF6	7189	GI_22027628-A	rs7425093	chr11	36505316-36531863	chr2	215447953	0.313	9.906e-06	0.276
TRAF6	7189	GI_22027628-A	rs7569110	chr11	36505316-36531863	chr2	215452617	0.313	9.906e-06	0.276
TRAF6	7189	GI_22027628-A	rs1400861	chr11	36505316-36531863	chr2	215456327	0.313	9.906e-06	0.276
TRAF6	7189	GI_22027628-A	rs932184	chr11	36505316-36531863	chr2	215471007	0.313	9.906e-06	0.276
TRAF6	7189	GI_22027628-A	rs10932551	chr11	36505316-36531863	chr2	215476931	0.313	9.906e-06	0.276
TRAF6	7189	GI_22027628-A	rs1400863	chr11	36505316-36531863	chr2	215485519	0.313	9.906e-06	0.276
TRAF6	7189	GI_22027628-A	rs7603357	chr11	36505316-36531863	chr2	215501876	0.313	9.906e-06	0.276
TRAF6	7189	GI_22027628-A	rs10210694	chr11	36505316-36531863	chr2	215502990	0.313	9.906e-06	0.276
ICAM1	3383	GI_4557877-S	rs2087179	chr19	10381516-10397291	chr12	22865425	-0.239	9.916e-06	0.2761
PTPN22	26191	GI_15619017-A	rs2115980	chr1	114356432-114414375	chr18	71555376	-0.148	9.917e-06	0.2761
MYC	4609	GI_31543215-S	rs7736502	chr8	128748314-128753680	chr5	31900372	-0.29	9.930e-06	0.2763
IL12RB1	3594	GI_5031784-I	rs2608631	chr19	18170370-18197697	chr6	52626269	-0.155	9.939e-06	0.2764
