# Supplementary material for: Novel Insights into the Regulatory Architecture of CD4+ T Cells in Rheumatoid Arthritis
Source: PLoS One. 2014 Jun 24;9(6):e100690. doi: 10.1371/journal.pone.0100690 (PMC4069080; doi:10.1371/journal.pone.0100690)
Supplement: Table S8 — Cis -1Mb associations in LCLs (P<5e-2) that were used to characterize the gene regulatory profiles. Abbreviations: Gene chr, Chromosomal location of the expressed gene; Gene coord, Coordinates of the expressed gene; Bp, Base pair; SNP chr, Chromosomal location of the SNP; SNP coord, Coordinates of the SNP; Beta, Slope coefficient; FDR, P-value False Discovery Rate. (XLS) [file pone.0100690.s008.xls]

## Sheet: TableS8
Table S8. Cis-1Mb associations in LCLs (P<5e-2) that were used to characterize the gene regulatory profiles.
GENE SYMBOL	ENTREZ ID	ILLUMINA GENE ID	SNP	GENE CHR	GENE COORD. (bp)	SNP CHR	SNP COORD. (bp)	BETA	P-VALUE	FDR
IRF5	3663	GI_38683858-A	rs10239340	chr7	128577993-128590088	chr7	128668510	0.758	1.259e-08	0.0005
IRF5	3663	GI_38683858-A	rs6965542	chr7	128577993-128590088	chr7	128655918	0.758	1.475e-08	0.0005
MAF	4094	GI_5453735-S	rs4888064	chr16	79627744-79634622	chr16	80032531	0.079	1.169e-06	0.0095
MAF	4094	GI_5453735-S	rs4490014	chr16	79627744-79634622	chr16	80035732	0.079	1.169e-06	0.0095
IRF5	3663	GI_38683858-A	rs7808907	chr7	128577993-128590088	chr7	128584084	0.785	1.799e-06	0.013
BLK	640	GI_33469981-S	rs12676995	chr8	11351520-11422108	chr8	11687159	0.813	1.418e-05	0.0921
BLK	640	GI_33469981-S	rs1736090	chr8	11351520-11422108	chr8	11706229	0.902	3.218e-05	0.1446
MAF	4094	GI_5453735-S	rs8063712	chr16	79627744-79634622	chr16	80042806	0.074	3.365e-05	0.1446
MAPK9	5601	GI_21237744-A	rs17627593	chr5	179660594-179719071	chr5	179682832	0.304	3.502e-05	0.1446
BLK	640	GI_33469981-S	rs12898	chr8	11351520-11422108	chr8	11701198	0.785	3.545e-05	0.1446
IRF5	3663	GI_38683858-A	rs4728142	chr7	128577993-128590088	chr7	128573967	0.611	6.941e-05	0.2506
IRF5	3663	GI_38683858-A	rs7789423	chr7	128577993-128590088	chr7	128621204	0.624	8.099e-05	0.277
TNFAIP3	7128	GI_26051241-S	rs203142	chr6	138188324-138204451	chr6	138656512	-0.288	8.701e-05	0.2827
BLK	640	GI_33469981-S	rs2618451	chr8	11351520-11422108	chr8	11376266	0.729	0.0001	0.2861
ITPR2	3709	GI_4504792-S	rs11048393	chr12	26488284-26986131	chr12	26206230	-0.388	0.0001	0.2861
PRKCQ	5588	GI_5453975-S	rs626040	chr10	6469104-6622254	chr10	5915625	-0.089	0.0001	0.2861
PRKCQ	5588	GI_5453975-S	rs608197	chr10	6469104-6622254	chr10	5916201	-0.089	0.0001	0.2861
PRKCQ	5588	GI_5453975-S	rs622252	chr10	6469104-6622254	chr10	5917064	-0.089	0.0001	0.2861
PRKCQ	5588	GI_5453975-S	rs662701	chr10	6469104-6622254	chr10	5918732	-0.089	0.0001	0.2861
PRKCQ	5588	GI_5453975-S	rs2985042	chr10	6469104-6622254	chr10	5919859	-0.089	0.0001	0.2861
PRKCQ	5588	GI_5453975-S	rs2985043	chr10	6469104-6622254	chr10	5919947	-0.089	0.0001	0.2861
PRKCQ	5588	GI_5453975-S	rs1052420	chr10	6469104-6622254	chr10	5920121	-0.089	0.0001	0.2861
PRKCQ	5588	GI_5453975-S	rs2985044	chr10	6469104-6622254	chr10	5920836	-0.089	0.0001	0.2861
PRKCQ	5588	GI_5453975-S	rs593026	chr10	6469104-6622254	chr10	5961098	-0.087	0.0002	0.2861
PRKCQ	5588	GI_5453975-S	rs609269	chr10	6469104-6622254	chr10	5962461	-0.087	0.0002	0.2861
PRKCQ	5588	GI_5453975-S	rs2669124	chr10	6469104-6622254	chr10	5963880	-0.087	0.0002	0.2861
PRKCQ	5588	GI_5453975-S	rs664577	chr10	6469104-6622254	chr10	5972168	-0.087	0.0002	0.2861
PRKCQ	5588	GI_5453975-S	rs646406	chr10	6469104-6622254	chr10	5978411	-0.087	0.0002	0.2861
PRKCQ	5588	GI_5453975-S	rs673496	chr10	6469104-6622254	chr10	5978795	-0.087	0.0002	0.2861
SOCS1	8651	GI_4507232-S	rs2697649	chr16	11348273-11350039	chr16	10835117	0.737	0.0002	0.2861
SOCS1	8651	GI_4507232-S	rs2233537	chr16	11348273-11350039	chr16	10849726	0.737	0.0002	0.2861
MAPK1	5594	GI_20986530-A	rs5750487	chr22	22113946-22221970	chr22	22436162	-0.313	0.0002	0.3089
MAPK1	5594	GI_20986530-A	rs2329928	chr22	22113946-22221970	chr22	22436180	-0.313	0.0002	0.3089
PRKCQ	5588	GI_5453975-S	rs628844	chr10	6469104-6622254	chr10	5924482	-0.084	0.0002	0.3107
BLK	640	GI_33469981-S	rs7829381	chr8	11351520-11422108	chr8	11344573	0.676	0.0003	0.4131
RASGRP1	10125	GI_6382080-S	rs1502404	chr15	38780301-38857007	chr15	38194755	-0.489	0.0003	0.4131
MAPK9	5601	GI_21237744-A	rs17080136	chr5	179660594-179719071	chr5	179687013	0.262	0.0004	0.4248
MAPK1	5594	GI_20986530-A	rs4821687	chr22	22113946-22221970	chr22	22433108	-0.305	0.0004	0.4248
RASGRP1	10125	GI_6382080-S	rs1910155	chr15	38780301-38857007	chr15	38194290	-0.522	0.0004	0.4316
PDLIM2	64236	GI_40288187-I	rs7826635	chr8	22437986-22455538	chr8	23140413	0.061	0.0004	0.4316
MAPK1	5594	GI_20986530-I	rs5750487	chr22	22123318-22221970	chr22	22436162	-0.325	0.0004	0.4316
MAPK1	5594	GI_20986530-I	rs2329928	chr22	22123318-22221970	chr22	22436180	-0.325	0.0004	0.4316
PRKCQ	5588	GI_5453975-S	rs1707228	chr10	6469104-6622254	chr10	5921537	-0.086	0.0005	0.444
MAF	4094	GI_5453735-S	rs10514476	chr16	79627744-79634622	chr16	80023841	0.06	0.0005	0.4457
PRF1	5551	GI_40254807-S	rs10823602	chr10	72357103-72362531	chr10	72475768	-0.394	0.0005	0.4466
IL12RB2	3595	GI_24497441-S	rs2815347	chr1	67773046-67862583	chr1	67529089	-0.816	0.0005	0.4632
BLK	640	GI_33469981-S	rs2898295	chr8	11351520-11422108	chr8	11595969	0.672	0.0006	0.4733
MAF	4094	GI_5453735-S	rs4889066	chr16	79627744-79634622	chr16	80050270	-0.062	0.0006	0.4733
SHC1	6464	GI_33859842-I	rs3738028	chr1	154934773-154943223	chr1	154698817	0.056	0.0006	0.4733
STAT1	6772	GI_21536299-I	rs714616	chr2	191833761-191878976	chr2	191660849	-0.486	0.0006	0.4733
MAPK1	5594	GI_20986530-I	rs4821687	chr22	22123318-22221970	chr22	22433108	-0.32	0.0006	0.4733
TBX21	30009	GI_7019548-S	rs16949651	chr17	45810609-45823485	chr17	46019601	-0.204	0.0006	0.4921
GSK3B	2932	GI_21361339-S	rs11712811	chr3	119540801-119813264	chr3	119877871	-0.165	0.0006	0.4931
IFNG	3458	GI_10835170-S	rs9943849	chr12	68548549-68553521	chr12	69370756	-0.57	0.0007	0.5038
IL2	3558	GI_28178860-S	rs12508176	chr4	123372625-123377650	chr4	123997900	-0.098	0.0007	0.5038
MAF	4094	GI_5453735-S	rs7193279	chr16	79627744-79634622	chr16	79136139	-0.067	0.0007	0.5219
PIAS2	9063	GI_4758907-I	rs9675392	chr18	44390022-44497495	chr18	43585536	0.298	0.0007	0.522
PIAS2	9063	GI_4758907-I	rs654466	chr18	44390022-44497495	chr18	43594816	0.298	0.0007	0.522
PDLIM2	64236	GI_40288187-I	rs11778746	chr8	22437986-22455538	chr8	23120358	0.06	0.0008	0.522
PRKCQ	5588	GI_5453975-S	rs646490	chr10	6469104-6622254	chr10	5951605	-0.085	0.0008	0.522
PRDM1	639	GI_33946272-I	rs9322836	chr6	106534194-106557814	chr6	105815882	0.232	0.0008	0.522
BLK	640	GI_33469981-S	rs2736372	chr8	11351520-11422108	chr8	11106041	0.658	0.0008	0.559
FANCC	2176	GI_4557588-S	rs10819754	chr9	97861335-98079991	chr9	98810506	0.499	0.0009	0.559
FANCC	2176	GI_4557588-S	rs9299417	chr9	97861335-98079991	chr9	97019382	-0.498	0.0009	0.559
IRF5	3663	GI_38683858-A	rs10279821	chr7	128577993-128590088	chr7	128683547	0.611	0.0009	0.559
STAT1	6772	GI_21536300-A	rs714616	chr2	191833761-191878976	chr2	191660849	-0.557	0.0009	0.559
BLK	640	GI_33469981-S	rs2572432	chr8	11351520-11422108	chr8	11101723	-0.712	0.0009	0.5662
PIAS2	9063	GI_4758907-I	rs4121687	chr18	44390022-44497495	chr18	44312463	0.22	0.0009	0.5756
IL5	3567	GI_28559032-S	rs25869	chr5	131877135-131879214	chr5	132783187	-0.113	0.0009	0.577
REL	5966	GI_4506472-S	rs243034	chr2	61108751-61150178	chr2	60602892	-0.593	0.0009	0.577
IL17B	27190	GI_27477077-S	rs4958456	chr5	148753829-148758838	chr5	149623365	0.114	0.001	0.5833
IL2RA	3559	GI_4557666-S	rs10795544	chr10	6052656-6104333	chr10	5820897	-0.343	0.001	0.5835
PRKCQ	5588	GI_5453975-S	rs2669127	chr10	6469104-6622254	chr10	5967006	-0.081	0.001	0.5941
IL23R	149233	GI_24430211-S	rs6689451	chr1	67632168-67725650	chr1	67142852	-0.644	0.0011	0.6183
ITPR3	3710	GI_4504794-S	rs2567274	chr6	33589155-33664348	chr6	33016707	-0.437	0.0011	0.6303
PLCG2	5336	GI_4505870-S	rs1424065	chr16	81812898-81991899	chr16	82529475	-0.379	0.0011	0.6373
IRS2	8660	GI_38683859-S	rs157027	chr13	110406183-110438914	chr13	109780746	0.083	0.0012	0.6373
SMAD7	4092	GI_5174516-S	rs4591213	chr18	46446222-46477081	chr18	45946047	-0.452	0.0012	0.6373
MYC	4609	GI_31543215-S	rs7002343	chr8	128748314-128753680	chr8	128172028	0.347	0.0012	0.6373
MAF	4094	GI_5453735-S	rs11150140	chr16	79627744-79634622	chr16	79200414	-0.083	0.0013	0.6373
SHC1	6464	GI_33859842-I	rs4845397	chr1	154934773-154943223	chr1	154832304	-0.057	0.0013	0.6373
ITPR3	3710	GI_4504794-S	rs375912	chr6	33589155-33664348	chr6	33016728	-0.513	0.0013	0.6373
FANCC	2176	GI_4557588-S	rs4647519	chr9	97861335-98079991	chr9	97886456	0.728	0.0013	0.6373
JAK2	3717	GI_13325062-S	rs10974528	chr9	4985244-5128183	chr9	4423789	0.403	0.0014	0.6373
CDKN1A	1026	GI_17978496-A	rs7769372	chr6	36644236-36655116	chr6	37638562	0.635	0.0014	0.6373
ITPR3	3710	GI_4504794-S	rs3846863	chr6	33589155-33664348	chr6	34413537	0.792	0.0014	0.6373
PLCG2	5336	GI_4505870-S	rs10871427	chr16	81812898-81991899	chr16	82521530	-0.365	0.0015	0.6373
PLCG2	5336	GI_4505870-S	rs12598984	chr16	81812898-81991899	chr16	82521687	-0.365	0.0015	0.6373
PRDM1	639	GI_33946273-I	rs6933379	chr6	106546736-106557814	chr6	106051738	-0.261	0.0015	0.6373
IL5	3567	GI_28559032-S	rs31341	chr5	131877135-131879214	chr5	132801509	-0.123	0.0016	0.6373
ITPR2	3709	GI_4504792-S	rs3829313	chr12	26488284-26986131	chr12	27797020	-0.328	0.0016	0.6373
ITPR3	3710	GI_4504794-S	rs9394220	chr6	33589155-33664348	chr6	34416388	0.675	0.0016	0.6373
PLCG2	5336	GI_4505870-S	rs4074445	chr16	81812898-81991899	chr16	81889882	-0.676	0.0016	0.6373
BLK	640	GI_33469981-S	rs2256241	chr8	11351520-11422108	chr8	11494657	0.642	0.0016	0.6373
BLK	640	GI_33469981-S	rs4839	chr8	11351520-11422108	chr8	11701933	-0.61	0.0016	0.6373
IL2	3558	GI_28178860-S	rs7673580	chr4	123372625-123377650	chr4	123885815	-0.102	0.0016	0.6373
IL2	3558	GI_28178860-S	rs9762613	chr4	123372625-123377650	chr4	123953953	-0.102	0.0016	0.6373
IL2	3558	GI_28178860-S	rs6534384	chr4	123372625-123377650	chr4	123996079	-0.102	0.0016	0.6373
SHC1	6464	GI_33859842-I	rs4971100	chr1	154934773-154943223	chr1	155155731	0.057	0.0017	0.6373
IL23R	149233	GI_24430211-S	rs12145172	chr1	67632168-67725650	chr1	68187675	-0.61	0.0017	0.6373
IL23R	149233	GI_24430211-S	rs3766265	chr1	67632168-67725650	chr1	68198152	-0.61	0.0017	0.6373
IL23R	149233	GI_24430211-S	rs12121525	chr1	67632168-67725650	chr1	68223227	-0.61	0.0017	0.6373
SHC4	399694	GI_44680158-S	rs4774527	chr15	49115933-49255641	chr15	49184681	-0.186	0.0017	0.6373
STAT1	6772	GI_21536300-A	rs11685078	chr2	191833761-191878976	chr2	191704284	-0.521	0.0017	0.6373
TNFRSF14	8764	GI_23200040-S	rs10797400	chr1	2487804-2495267	chr1	3450637	-0.324	0.0017	0.6373
IL5	3567	GI_28559032-S	rs12186611	chr5	131877135-131879214	chr5	132805024	0.073	0.0017	0.6373
CD40	958	GI_23312370-A	rs7268938	chr20	44746905-44758384	chr20	43768495	0.416	0.0017	0.6373
PLCG2	5336	GI_4505870-S	rs1529770	chr16	81812898-81991899	chr16	82536475	-0.338	0.0017	0.6373
MAF	4094	GI_5453735-S	rs383673	chr16	79627744-79634622	chr16	79232446	0.058	0.0017	0.6373
ITPR3	3710	GI_4504794-S	rs4713791	chr6	33589155-33664348	chr6	34416893	0.792	0.0018	0.6373
BLK	640	GI_33469981-S	rs4841600	chr8	11351520-11422108	chr8	11688148	-0.699	0.0018	0.6373
FCER1A	2205	GI_31317229-S	rs16841336	chr1	159259503-159278014	chr1	158901127	-0.151	0.0018	0.6373
RORA	6095	GI_19743902-I	rs10152427	chr15	60780482-61521502	chr15	61365759	0.063	0.0018	0.6373
TNFAIP3	7128	GI_26051241-S	rs643746	chr6	138188324-138204451	chr6	138052680	-0.243	0.0018	0.6373
STAT1	6772	GI_21536300-I	rs714616	chr2	191840262-191878976	chr2	191660849	-0.462	0.0018	0.6373
MAF	4094	GI_5453735-S	rs10514478	chr16	79627744-79634622	chr16	80025027	0.055	0.0018	0.6373
PRF1	5551	GI_40254807-S	rs6480462	chr10	72357103-72362531	chr10	72479649	-0.351	0.0018	0.6373
SHC3	53358	GI_21314678-S	rs1892033	chr9	91620685-91793682	chr9	91354550	-0.1	0.0019	0.6373
MAF	4094	GI_5453735-S	rs384228	chr16	79627744-79634622	chr16	79240436	0.061	0.0019	0.6373
MAF	4094	GI_5453735-S	rs450829	chr16	79627744-79634622	chr16	79242770	0.061	0.0019	0.6373
MAF	4094	GI_5453735-S	rs383362	chr16	79627744-79634622	chr16	79245820	0.061	0.0019	0.6373
MAPK1	5594	GI_20986528-I	rs2329929	chr22	22113946-22221970	chr22	22437341	-0.283	0.0019	0.6373
TNFAIP3	7128	GI_26051241-S	rs203133	chr6	138188324-138204451	chr6	138674754	-0.209	0.0019	0.6373
MAF	4094	GI_5453735-S	rs1424106	chr16	79627744-79634622	chr16	79216793	-0.079	0.0019	0.6373
PRKCQ	5588	GI_5453975-S	rs2435588	chr10	6469104-6622254	chr10	6632391	0.111	0.002	0.6373
STAT3	6774	GI_21618337-A	rs11655712	chr17	40465342-40540513	chr17	39625032	-0.35	0.002	0.6373
STAT3	6774	GI_21618337-A	rs17580847	chr17	40465342-40540513	chr17	39639778	-0.35	0.002	0.6373
BLK	640	GI_33469981-S	rs1296028	chr8	11351520-11422108	chr8	11698747	-0.57	0.002	0.6373
STAT6	6778	GI_23397677-S	rs841718	chr12	57489186-57505196	chr12	57492996	-0.192	0.002	0.6373
PIAS2	9063	GI_4758907-I	rs8098175	chr18	44390022-44497495	chr18	43519441	0.223	0.002	0.6373
PIAS2	9063	GI_4758907-I	rs584397	chr18	44390022-44497495	chr18	43556952	0.223	0.002	0.6373
BLK	640	GI_33469981-S	rs2409784	chr8	11351520-11422108	chr8	11396856	0.616	0.002	0.6373
CRKL	1399	GI_34452719-S	rs1153427	chr22	21271713-21308037	chr22	20795757	-0.193	0.0021	0.6373
PIAS2	9063	GI_4758907-I	rs1370827	chr18	44390022-44497495	chr18	43558163	0.158	0.0021	0.6373
PRDM1	639	GI_33946273-A	rs9322836	chr6	106534194-106557814	chr6	105815882	0.888	0.0021	0.6373
PLCG2	5336	GI_4505870-S	rs1424057	chr16	81812898-81991899	chr16	82490297	0.362	0.0021	0.6373
BLK	640	GI_33469981-S	rs1616534	chr8	11351520-11422108	chr8	11666451	0.607	0.0021	0.6373
IL5	3567	GI_28559032-S	rs440970	chr5	131877135-131879214	chr5	131336287	-0.087	0.0021	0.6373
IL6	3569	GI_10834983-S	rs2905346	chr7	22766765-22771621	chr7	22618248	-0.234	0.0021	0.6373
IRF9	10379	GI_25282406-S	rs10140911	chr14	24630421-24635774	chr14	24915383	0.442	0.0021	0.6373
IRF9	10379	GI_25282406-S	rs2076946	chr14	24630421-24635774	chr14	24951823	0.442	0.0021	0.6373
IRF9	10379	GI_25282406-S	rs2877649	chr14	24630421-24635774	chr14	24954002	0.442	0.0021	0.6373
RORA	6095	GI_19743902-I	rs3784634	chr15	60780482-61521502	chr15	62259637	-0.063	0.0022	0.6373
SHC4	399694	GI_44680158-S	rs12907348	chr15	49115933-49255641	chr15	49190740	-0.212	0.0022	0.6373
JAK2	3717	GI_13325062-S	rs10814988	chr9	4985244-5128183	chr9	4483912	0.404	0.0022	0.6373
STAT1	6772	GI_21536300-I	rs11685078	chr2	191840262-191878976	chr2	191704284	-0.444	0.0023	0.6373
IL12RB1	3594	GI_24497439-A	rs17533945	chr19	18170370-18197697	chr19	17257802	-0.186	0.0023	0.6373
MAPK1	5594	GI_20986530-A	rs6000857	chr22	22113946-22221970	chr22	22428972	-0.264	0.0024	0.6373
IRF5	3663	GI_38683858-A	rs6960994	chr7	128577993-128590088	chr7	128692657	0.611	0.0024	0.6373
JAK2	3717	GI_13325062-S	rs954864	chr9	4985244-5128183	chr9	4476238	0.375	0.0025	0.6373
IL12RB1	3594	GI_24497439-A	rs999814	chr19	18170370-18197697	chr19	18368969	-0.163	0.0025	0.6373
FES	2242	GI_13376997-S	rs8041787	chr15	91427664-91439006	chr15	91365477	-0.185	0.0025	0.6373
IFNG	3458	GI_10835170-S	rs10878692	chr12	68548549-68553521	chr12	68293419	-0.386	0.0025	0.6373
CD40	958	GI_23312370-A	rs6073993	chr20	44746905-44758384	chr20	44662413	0.415	0.0025	0.6373
CD40	958	GI_23312370-A	rs2297198	chr20	44746905-44758384	chr20	44674283	0.415	0.0025	0.6373
PRDM1	639	GI_33946273-A	rs6901662	chr6	106534194-106557814	chr6	106589496	0.632	0.0025	0.6373
PLCG2	5336	GI_4505870-S	rs965295	chr16	81812898-81991899	chr16	80944668	0.347	0.0025	0.6373
PRKCQ	5588	GI_5453975-S	rs636578	chr10	6469104-6622254	chr10	5938544	0.067	0.0026	0.6373
PRKCQ	5588	GI_5453975-S	rs649537	chr10	6469104-6622254	chr10	5945672	0.067	0.0026	0.6373
TGFBR2	7048	GI_23308726-S	rs1495589	chr3	30647993-30735633	chr3	30445021	-0.06	0.0026	0.6373
SOCS5	9655	GI_41349445-I	rs4953503	chr2	46926348-46989927	chr2	47794426	0.053	0.0027	0.6373
GSK3B	2932	GI_21361339-S	rs11706042	chr3	119540801-119813264	chr3	119141369	0.232	0.0027	0.6373
IL5	3567	GI_28559032-S	rs11743891	chr5	131877135-131879214	chr5	132810908	0.078	0.0027	0.6373
CDKN1A	1026	GI_17978496-A	rs262902	chr6	36644236-36655116	chr6	37116078	0.297	0.0027	0.6373
MAF	4094	GI_5453735-S	rs12828	chr16	79627744-79634622	chr16	79246323	0.056	0.0028	0.6373
MAF	4094	GI_5453735-S	rs406783	chr16	79627744-79634622	chr16	79268466	0.056	0.0028	0.6373
MTOR	2475	GI_19924298-S	rs6540999	chr1	11166587-11322608	chr1	11833366	-0.228	0.0028	0.6373
SOCS5	9655	GI_41349444-A	rs7603494	chr2	46926098-46989927	chr2	47904096	0.217	0.0028	0.6373
STAT6	6778	GI_23397677-S	rs324015	chr12	57489186-57505196	chr12	57490100	-0.244	0.0028	0.6373
MAF	4094	GI_5453735-S	rs369487	chr16	79627744-79634622	chr16	79236908	0.062	0.0028	0.6373
IL5	3567	GI_28559032-S	rs6596048	chr5	131877135-131879214	chr5	131354094	-0.089	0.0028	0.6373
IL5	3567	GI_28559032-S	rs3846726	chr5	131877135-131879214	chr5	131358999	-0.089	0.0028	0.6373
IL5	3567	GI_28559032-S	rs3916441	chr5	131877135-131879214	chr5	131369241	-0.089	0.0028	0.6373
REL	5966	GI_4506472-S	rs4672441	chr2	61108751-61150178	chr2	61638952	-0.402	0.0028	0.6373
MAPK9	5601	GI_21237744-A	rs6882940	chr5	179660594-179719071	chr5	179648989	0.233	0.0028	0.6373
MAPK9	5601	GI_21237744-A	rs6894217	chr5	179660594-179719071	chr5	179667806	0.233	0.0028	0.6373
SOCS1	8651	GI_4507232-S	rs2719647	chr16	11348273-11350039	chr16	10832444	0.397	0.0028	0.6373
IL5	3567	GI_28559032-S	rs272842	chr5	131877135-131879214	chr5	131656517	-0.08	0.0029	0.6373
IL5	3567	GI_28559032-S	rs270602	chr5	131877135-131879214	chr5	131656700	-0.08	0.0029	0.6373
IL5	3567	GI_28559032-S	rs272893	chr5	131877135-131879214	chr5	131663062	-0.08	0.0029	0.6373
IL5	3567	GI_28559032-S	rs272889	chr5	131877135-131879214	chr5	131665378	-0.08	0.0029	0.6373
IL5	3567	GI_28559032-S	rs272886	chr5	131877135-131879214	chr5	131665840	-0.08	0.0029	0.6373
IL5	3567	GI_28559032-S	rs272867	chr5	131877135-131879214	chr5	131681057	-0.08	0.0029	0.6373
IL5	3567	GI_28559032-S	rs274567	chr5	131877135-131879214	chr5	131714409	-0.08	0.0029	0.6373
IL5	3567	GI_28559032-S	rs274559	chr5	131877135-131879214	chr5	131720070	-0.08	0.0029	0.6373
IL5	3567	GI_28559032-S	rs274557	chr5	131877135-131879214	chr5	131721204	-0.08	0.0029	0.6373
MAPK1	5594	GI_20986530-I	rs5996102	chr22	22123318-22221970	chr22	22866423	-0.363	0.0029	0.6373
REL	5966	GI_4506472-S	rs2694633	chr2	61108751-61150178	chr2	61540642	-0.431	0.0029	0.6373
MAF	4094	GI_5453735-S	rs1467038	chr16	79627744-79634622	chr16	79333073	0.108	0.003	0.6373
IL21	59067	GI_11141874-S	rs13101575	chr4	123533782-123542212	chr4	123617561	0.1	0.003	0.6373
SRC	6714	GI_38202215-I	rs1780706	chr20	35973087-36033821	chr20	35739138	0.108	0.003	0.6373
REL	5966	GI_4506472-S	rs243073	chr2	61108751-61150178	chr2	60618690	-0.427	0.003	0.6373
SRC	6714	GI_38202216-I	rs4592915	chr20	35974556-36033821	chr20	36957921	-0.064	0.003	0.6373
MYC	4609	GI_31543215-S	rs7017300	chr8	128748314-128753680	chr8	128525268	-0.585	0.0031	0.6373
MYC	4609	GI_31543215-S	rs11988857	chr8	128748314-128753680	chr8	128531873	-0.585	0.0031	0.6373
FCER1A	2205	GI_31317229-S	rs11265079	chr1	159259503-159278014	chr1	158793852	-0.155	0.0031	0.6373
FCER1A	2205	GI_31317229-S	rs7513873	chr1	159259503-159278014	chr1	158803873	-0.155	0.0031	0.6373
MAF	4094	GI_5453735-S	rs17656178	chr16	79627744-79634622	chr16	79201179	-0.082	0.0031	0.6373
MAPK14	1432	GI_20986513-I	rs3800397	chr6	35995453-36070535	chr6	35160008	-0.092	0.0031	0.6373
ITPR3	3710	GI_4504794-S	rs2105929	chr6	33589155-33664348	chr6	33016887	-0.394	0.0031	0.6373
PRKCQ	5588	GI_5453975-S	rs2320	chr10	6469104-6622254	chr10	5930512	0.062	0.0031	0.6373
PRKCQ	5588	GI_5453975-S	rs595923	chr10	6469104-6622254	chr10	5951025	0.062	0.0031	0.6373
PRKCQ	5588	GI_5453975-S	rs668498	chr10	6469104-6622254	chr10	5958072	0.062	0.0031	0.6373
PRKCQ	5588	GI_5453975-S	rs610093	chr10	6469104-6622254	chr10	5962635	0.062	0.0031	0.6373
PRKCQ	5588	GI_5453975-S	rs633797	chr10	6469104-6622254	chr10	5972365	0.062	0.0031	0.6373
MAPK9	5601	GI_21237744-A	rs7730091	chr5	179660594-179719071	chr5	179690401	0.262	0.0031	0.6373
TNFRSF14	8764	GI_23200040-S	rs7534897	chr1	2487804-2495267	chr1	2928421	-0.31	0.0031	0.6373
PRKCQ	5588	GI_5453975-S	rs675416	chr10	6469104-6622254	chr10	5968478	-0.076	0.0031	0.6373
ITPR2	3709	GI_4504792-S	rs11048237	chr12	26488284-26986131	chr12	25930414	-0.512	0.0032	0.6373
IL21	59067	GI_11141874-S	rs4833753	chr4	123533782-123542212	chr4	122550874	-0.075	0.0032	0.6373
RASGRP1	10125	GI_6382080-S	rs17637185	chr15	38780301-38857007	chr15	38178643	-0.499	0.0032	0.6373
SOCS5	9655	GI_41349444-A	rs1214776	chr2	46926098-46989927	chr2	47880934	0.344	0.0032	0.6373
PDLIM2	64236	GI_40288187-I	rs1553777	chr8	22437986-22455538	chr8	22707565	0.096	0.0032	0.6373
ITPR3	3710	GI_4504794-S	rs4713614	chr6	33589155-33664348	chr6	33127987	0.408	0.0033	0.6373
IL6R	3570	GI_31317248-A	rs6699825	chr1	154377668-154441926	chr1	154582970	0.112	0.0033	0.6373
BLK	640	GI_33469981-S	rs10503426	chr8	11351520-11422108	chr8	11589383	0.646	0.0033	0.6373
IL13	3596	GI_26787977-S	rs6596104	chr5	131993864-131996801	chr5	132480458	-0.455	0.0033	0.6373
IL12RB2	3595	GI_24497441-S	rs699260	chr1	67773046-67862583	chr1	66930964	-0.492	0.0033	0.6373
IL12RB2	3595	GI_24497441-S	rs783329	chr1	67773046-67862583	chr1	66934039	-0.492	0.0033	0.6373
IRS2	8660	GI_38683859-S	rs4145072	chr13	110406183-110438914	chr13	110899955	-0.063	0.0034	0.6373
IL22	50616	GI_41393566-S	rs4913487	chr12	68642024-68647281	chr12	69480075	0.056	0.0034	0.6373
MCM5	4174	GI_23510447-S	rs17824280	chr22	35796115-35820495	chr22	34847299	0.592	0.0034	0.6373
PDLIM2	64236	GI_40288187-I	rs3808528	chr8	22437986-22455538	chr8	23158775	-0.054	0.0034	0.6373
BLK	640	GI_33469981-S	rs4840579	chr8	11351520-11422108	chr8	11584425	0.55	0.0034	0.6373
BLK	640	GI_33469981-S	rs1390950	chr8	11351520-11422108	chr8	11595829	0.55	0.0034	0.6373
FANCC	2176	GI_4557588-S	rs11795331	chr9	97861335-98079991	chr9	97040815	-0.48	0.0034	0.6373
MAPK14	1432	GI_4503068-I	rs2049316	chr6	35995453-36079013	chr6	35009153	0.19	0.0035	0.6373
IL2RB	3560	GI_23238195-S	rs228129	chr22	37521879-37545962	chr22	37428599	-0.353	0.0035	0.6373
CDKN1A	1026	GI_17978496-A	rs9380645	chr6	36644236-36655116	chr6	37102822	0.313	0.0035	0.6373
RORA	6095	GI_19743902-I	rs17205365	chr15	60780482-61521502	chr15	62340126	-0.049	0.0035	0.6373
PIAS2	9063	GI_27532983-I	rs12607970	chr18	44395672-44497495	chr18	43976885	0.382	0.0035	0.6373
IL18	3606	GI_27502389-S	rs4529911	chr11	112013973-112034840	chr11	112452906	0.463	0.0035	0.6373
JAK2	3717	GI_13325062-S	rs4740766	chr9	4985244-5128183	chr9	4304915	0.226	0.0035	0.6373
MAPK9	5601	GI_21237744-A	rs6868333	chr5	179660594-179719071	chr5	179687772	-0.213	0.0035	0.6373
STAT3	6774	GI_16596687-S	rs1984518	chr17	40465342-40540513	chr17	41521666	-0.234	0.0035	0.6373
CD40	958	GI_23312370-A	rs2227275	chr20	44746905-44758384	chr20	43926573	0.394	0.0035	0.6373
CD40	958	GI_23312370-A	rs2076023	chr20	44746905-44758384	chr20	43929659	0.394	0.0035	0.6373
SMAD3	4088	GI_7661691-S	rs11636685	chr15	67358194-67487533	chr15	66496254	-0.347	0.0035	0.6373
IL6R	3570	GI_31317248-A	rs6675978	chr1	154377668-154441926	chr1	153743234	0.112	0.0036	0.6373
MAF	4094	GI_5453735-S	rs454120	chr16	79627744-79634622	chr16	79235804	0.058	0.0036	0.6373
CDKN1A	1026	GI_17978496-A	rs10498738	chr6	36644236-36655116	chr6	37496967	0.493	0.0036	0.6373
MAPK1	5594	GI_20986530-A	rs5750469	chr22	22113946-22221970	chr22	22430229	-0.254	0.0036	0.6373
IL17D	53342	GI_19923714-S	rs2312968	chr13	21277481-21297237	chr13	20676866	-0.169	0.0037	0.6373
IRF9	10379	GI_25282406-S	rs17200068	chr14	24630421-24635774	chr14	24941969	0.243	0.0037	0.6373
IRF4	3662	GI_4505286-S	rs9378805	chr6	391738-411443	chr6	417727	0.236	0.0037	0.6373
BLK	640	GI_33469981-S	rs7001819	chr8	11351520-11422108	chr8	11650475	0.638	0.0037	0.6373
BLK	640	GI_33469981-S	rs4840583	chr8	11351520-11422108	chr8	11635946	-0.6	0.0037	0.6373
IL12RB1	3594	GI_24497439-A	rs4808776	chr19	18170370-18197697	chr19	18380072	-0.172	0.0037	0.6373
IL21	59067	GI_11141874-S	rs13119723	chr4	123533782-123542212	chr4	123218313	0.112	0.0038	0.6373
SOCS5	9655	GI_41349445-I	rs1882446	chr2	46926348-46989927	chr2	47788372	0.054	0.0038	0.6373
CDKN1A	1026	GI_17978496-A	rs9470642	chr6	36644236-36655116	chr6	37571453	0.361	0.0038	0.6373
SOCS3	9021	GI_45439351-S	rs4486972	chr17	76352858-76356158	chr17	75746808	-0.057	0.0038	0.6373
SOS2	6655	GI_39930603-S	rs11157734	chr14	50583845-50698099	chr14	50739485	-0.095	0.0038	0.6373
SOS2	6655	GI_39930603-S	rs2275591	chr14	50583845-50698099	chr14	50778816	-0.095	0.0038	0.6373
SOS2	6655	GI_39930603-S	rs12433794	chr14	50583845-50698099	chr14	50786004	-0.095	0.0038	0.6373
SOS2	6655	GI_39930603-S	rs4901015	chr14	50583845-50698099	chr14	50798665	-0.095	0.0038	0.6373
SOS2	6655	GI_39930603-S	rs7148089	chr14	50583845-50698099	chr14	50802727	-0.095	0.0038	0.6373
SOS2	6655	GI_39930603-S	rs2356243	chr14	50583845-50698099	chr14	50803358	-0.095	0.0038	0.6373
SOS2	6655	GI_39930603-S	rs7151406	chr14	50583845-50698099	chr14	50806723	-0.095	0.0038	0.6373
SHC4	399694	GI_44680158-S	rs2899423	chr15	49115933-49255641	chr15	49102037	-0.167	0.0038	0.6373
SHC4	399694	GI_44680158-S	rs8037097	chr15	49115933-49255641	chr15	49104109	-0.167	0.0038	0.6373
SHC4	399694	GI_44680158-S	rs1062124	chr15	49115933-49255641	chr15	49117549	-0.167	0.0038	0.6373
SELP	6403	GI_6031196-S	rs10489371	chr1	169558087-169599377	chr1	168932500	-0.077	0.0038	0.6373
ITPR3	3710	GI_4504794-S	rs9394222	chr6	33589155-33664348	chr6	34422354	0.428	0.0039	0.6373
SHC4	399694	hmm3805-S	rs11633571	chr15	49115933-49255641	chr15	50149120	0.191	0.0039	0.6373
SHC4	399694	hmm3805-S	rs16962994	chr15	49115933-49255641	chr15	50152948	0.191	0.0039	0.6373
SHC4	399694	GI_44680158-S	rs4775777	chr15	49115933-49255641	chr15	49131611	-0.178	0.0039	0.6373
BLK	640	GI_33469981-S	rs12541800	chr8	11351520-11422108	chr8	11423072	0.619	0.0039	0.6373
PLCG2	5336	GI_4505870-S	rs11150491	chr16	81812898-81991899	chr16	82760502	0.367	0.0039	0.6373
FANCC	2176	GI_4557588-S	rs4742865	chr9	97861335-98079991	chr9	98925677	0.612	0.0039	0.6373
IL4	3565	GI_27477091-A	rs274554	chr5	132009677-132018370	chr5	131724950	-0.199	0.0039	0.6373
IL4	3565	GI_27477091-A	rs274551	chr5	132009677-132018370	chr5	131727680	-0.199	0.0039	0.6373
IL4	3565	GI_27477091-A	rs274550	chr5	132009677-132018370	chr5	131728712	-0.199	0.0039	0.6373
IL4	3565	GI_27477091-A	rs274549	chr5	132009677-132018370	chr5	131729118	-0.199	0.0039	0.6373
IL4	3565	GI_27477091-A	rs274548	chr5	132009677-132018370	chr5	131730807	-0.199	0.0039	0.6373
IL4	3565	GI_27477091-A	rs274547	chr5	132009677-132018370	chr5	131731304	-0.199	0.0039	0.6373
IL4	3565	GI_27477091-A	rs7705826	chr5	132009677-132018370	chr5	131732456	-0.199	0.0039	0.6373
TNFAIP3	7128	GI_26051241-S	rs203140	chr6	138188324-138204451	chr6	138690469	-0.216	0.0039	0.6373
BLK	640	GI_33469981-S	rs10903342	chr8	11351520-11422108	chr8	11530493	0.559	0.004	0.6373
STAT6	6778	GI_23397677-S	rs703817	chr12	57489186-57505196	chr12	57489828	-0.191	0.004	0.6373
BLK	640	GI_33469981-S	rs2264306	chr8	11351520-11422108	chr8	11388449	-0.585	0.004	0.6373
CAMK2A	815	GI_25952117-A	rs245058	chr5	149599053-149669403	chr5	149336506	0.095	0.004	0.6373
JAK3	3718	GI_4557680-S	rs3745337	chr19	17935592-17958841	chr19	17107825	-0.182	0.004	0.6373
MTOR	2475	GI_19924298-S	rs198388	chr1	11166587-11322608	chr1	11917340	-0.229	0.004	0.6373
TNFAIP3	7128	GI_26051241-S	rs4131177	chr6	138188324-138204451	chr6	138872074	-0.283	0.0041	0.6373
MTOR	2475	GI_19924298-S	rs2639453	chr1	11166587-11322608	chr1	11982544	0.22	0.0041	0.6373
PIAS2	9063	GI_4758907-I	rs10432160	chr18	44390022-44497495	chr18	43542493	0.213	0.0041	0.6373
PRDM1	639	GI_33946273-I	rs1008945	chr6	106546736-106557814	chr6	106583418	-0.256	0.0041	0.6373
BLK	640	GI_33469981-S	rs4841578	chr8	11351520-11422108	chr8	11516373	0.662	0.0041	0.6373
SOS2	6655	GI_39930603-S	rs941606	chr14	50583845-50698099	chr14	50410576	0.124	0.0041	0.6373
SOCS1	8651	GI_4507232-S	rs2541467	chr16	11348273-11350039	chr16	10831655	0.388	0.0041	0.6373
RASGRP1	10125	GI_6382080-S	rs11637989	chr15	38780301-38857007	chr15	39390253	0.557	0.0041	0.6373
MAF	4094	GI_5453735-S	rs7200334	chr16	79627744-79634622	chr16	79176524	-0.06	0.0041	0.6373
PRKCQ	5588	GI_5453975-S	rs7094865	chr10	6469104-6622254	chr10	7576035	0.051	0.0042	0.6373
CDKN1A	1026	GI_17978494-I	rs1321311	chr6	36646486-36655116	chr6	36622900	-0.116	0.0042	0.6373
TGFB2	7042	GI_4507462-S	rs1242758	chr1	218518675-218617961	chr1	217714784	-0.055	0.0042	0.6373
TNFRSF14	8764	GI_23200040-S	rs10910050	chr1	2487804-2495267	chr1	2224876	0.292	0.0042	0.6373
MAF	4094	GI_5453735-S	rs415738	chr16	79627744-79634622	chr16	79227420	0.089	0.0042	0.6373
MAF	4094	GI_5453735-S	rs414723	chr16	79627744-79634622	chr16	79228250	0.089	0.0042	0.6373
IRF5	3663	GI_38683858-A	rs1874332	chr7	128577993-128590088	chr7	128614613	-0.503	0.0042	0.6373
IRF5	3663	GI_38683858-A	rs2167273	chr7	128577993-128590088	chr7	128689413	-0.503	0.0042	0.6373
SOCS3	9021	GI_45439351-S	rs6501985	chr17	76352858-76356158	chr17	75712159	-0.051	0.0042	0.6373
IL12RB1	3594	GI_24497439-A	rs11086090	chr19	18170370-18197697	chr19	18232754	-0.176	0.0042	0.6373
IL12RB1	3594	GI_24497439-A	rs12462442	chr19	18170370-18197697	chr19	18233195	-0.176	0.0042	0.6373
SRC	6714	GI_38202215-I	rs1928630	chr20	35973087-36033821	chr20	36286035	-0.107	0.0042	0.6373
PRDM1	639	GI_33946273-A	rs13202332	chr6	106534194-106557814	chr6	107466630	-0.542	0.0042	0.6373
IL2RB	3560	GI_23238195-S	rs5756504	chr22	37521879-37545962	chr22	37467270	-0.372	0.0043	0.6373
PIAS2	9063	GI_27532983-A	rs328144	chr18	44390022-44497495	chr18	44174553	0.206	0.0043	0.6373
TNFAIP3	7128	GI_26051241-S	rs8180657	chr6	138188324-138204451	chr6	138026272	-0.265	0.0043	0.6373
TNFAIP3	7128	GI_26051241-S	rs4432993	chr6	138188324-138204451	chr6	138027115	-0.265	0.0043	0.6373
IL12RB1	3594	GI_24497439-A	rs12978543	chr19	18170370-18197697	chr19	17882548	0.186	0.0044	0.642
SMAD7	4092	GI_5174516-S	rs4939881	chr18	46446222-46477081	chr18	47161733	-0.322	0.0044	0.642
PRDM1	639	GI_33946273-I	rs9386458	chr6	106546736-106557814	chr6	106036533	-0.21	0.0044	0.642
PRDM1	639	GI_33946273-I	rs12664003	chr6	106546736-106557814	chr6	106039390	0.21	0.0044	0.642
IL2RB	3560	GI_23238195-S	rs8141597	chr22	37521879-37545962	chr22	37424848	-0.364	0.0044	0.642
PIAS2	9063	GI_4758907-I	rs2048523	chr18	44390022-44497495	chr18	44799515	0.164	0.0044	0.642
BLK	640	GI_33469981-S	rs12680762	chr8	11351520-11422108	chr8	11332026	0.649	0.0045	0.6428
IL12RB2	3595	GI_24497441-S	rs783435	chr1	67773046-67862583	chr1	66915125	-0.473	0.0045	0.6428
STAT6	6778	GI_23397677-S	rs10783779	chr12	57489186-57505196	chr12	56491880	0.211	0.0045	0.6428
AFAP1	60312	GI_40807503-I	rs2214459	chr4	7760439-7941653	chr4	7667486	0.075	0.0045	0.6428
SOCS1	8651	GI_4507232-S	rs4561483	chr16	11348273-11350039	chr16	11920037	-0.345	0.0045	0.6428
CD40	958	GI_23312370-A	rs6090583	chr20	44746905-44758384	chr20	45558831	0.277	0.0046	0.6428
IL4	3565	GI_27477091-A	rs6596104	chr5	132009677-132018370	chr5	132480458	-0.219	0.0046	0.6428
IL10	3586	GI_24430216-S	rs960326	chr1	206940947-206945839	chr1	207014776	0.848	0.0046	0.6428
CD2	914	GI_31542293-S	rs1808806	chr1	117297085-117311851	chr1	118174222	-0.375	0.0046	0.6428
MAF	4094	GI_5453735-S	rs12443833	chr16	79627744-79634622	chr16	79196789	-0.064	0.0046	0.6428
IRF5	3663	GI_38683858-A	rs6951397	chr7	128577993-128590088	chr7	128368205	0.419	0.0046	0.6436
STAT3	6774	GI_16596687-S	rs4796649	chr17	40465342-40540513	chr17	40550611	0.484	0.0047	0.6436
PLCG2	5336	GI_4505870-S	rs12598194	chr16	81812898-81991899	chr16	81825054	-0.422	0.0047	0.6436
ITPR2	3709	GI_4504792-S	rs2669568	chr12	26488284-26986131	chr12	26197687	-0.321	0.0047	0.6436
AFAP1	60312	GI_40807503-I	rs905010	chr4	7760439-7941653	chr4	7253260	0.122	0.0047	0.646
RORA	6095	GI_19743902-I	rs8032433	chr15	60780482-61521502	chr15	62284101	-0.048	0.0047	0.6465
BLK	640	GI_33469981-S	rs958648	chr8	11351520-11422108	chr8	11103895	0.565	0.0048	0.6465
MAF	4094	GI_5453735-S	rs13331974	chr16	79627744-79634622	chr16	79165363	-0.061	0.0048	0.6465
RORA	6095	GI_19743902-I	rs2083013	chr15	60780482-61521502	chr15	62401482	-0.056	0.0048	0.6465
CDKN1A	1026	GI_17978496-A	rs2269058	chr6	36644236-36655116	chr6	37324857	0.346	0.0048	0.6465
SOCS5	9655	GI_41349445-I	rs2044456	chr2	46926348-46989927	chr2	46546316	-0.056	0.0048	0.6465
RASGRP1	10125	GI_6382080-S	rs7181250	chr15	38780301-38857007	chr15	39622593	0.483	0.0048	0.6465
SHC4	399694	GI_44680158-S	rs11633571	chr15	49115933-49255641	chr15	50149120	0.219	0.0048	0.6465
SHC4	399694	GI_44680158-S	rs16962994	chr15	49115933-49255641	chr15	50152948	0.219	0.0048	0.6465
SHC1	6464	GI_33859842-I	rs1218592	chr1	154934773-154943223	chr1	154889485	-0.067	0.0048	0.6465
BLK	640	GI_33469981-S	rs9286062	chr8	11351520-11422108	chr8	11118527	0.577	0.0049	0.6471
SOCS3	9021	GI_45439351-S	rs12452835	chr17	76352858-76356158	chr17	75615784	-0.078	0.0049	0.6471
PTPN11	5781	GI_33356176-S	rs12177	chr12	112856535-112947717	chr12	113335425	0.234	0.0049	0.648
SHC3	53358	GI_21314678-S	rs12115309	chr9	91620685-91793682	chr9	92446415	0.112	0.0049	0.648
SHC3	53358	GI_21314678-S	rs9696601	chr9	91620685-91793682	chr9	92454568	0.112	0.0049	0.648
REL	5966	GI_4506472-S	rs4671397	chr2	61108751-61150178	chr2	61435847	-0.524	0.005	0.6524
PRDM1	639	GI_33946273-I	rs11152984	chr6	106546736-106557814	chr6	106862821	-0.421	0.005	0.6525
MAF	4094	GI_5453735-S	rs12934420	chr16	79627744-79634622	chr16	80502550	-0.06	0.005	0.6525
SOS2	6655	GI_39930603-S	rs7159113	chr14	50583845-50698099	chr14	50406826	0.121	0.0051	0.658
IL6	3569	GI_10834983-S	rs933353	chr7	22766765-22771621	chr7	21779104	0.223	0.0051	0.6581
SRC	6714	GI_38202216-I	rs1780629	chr20	35974556-36033821	chr20	37009466	0.062	0.0051	0.659
IL2RB	3560	GI_23238195-S	rs2001063	chr22	37521879-37545962	chr22	37196971	0.339	0.0051	0.659
TNFAIP3	7128	GI_26051241-S	rs8180663	chr6	138188324-138204451	chr6	138026354	-0.26	0.0051	0.659
MAPK14	1432	GI_20986513-I	rs236358	chr6	35995453-36070535	chr6	36800611	-0.079	0.0052	0.659
PRDM1	639	GI_33946273-I	rs9399925	chr6	106546736-106557814	chr6	106035784	-0.233	0.0052	0.659
MAPK14	1432	GI_4503068-I	rs9469953	chr6	35995453-36079013	chr6	35129816	0.191	0.0052	0.659
RASGRP1	10125	GI_6382080-S	rs990579	chr15	38780301-38857007	chr15	39357709	-0.48	0.0052	0.659
RASGRP1	10125	GI_6382080-S	rs7171196	chr15	38780301-38857007	chr15	39362834	-0.48	0.0052	0.659
PRKCQ	5588	GI_5453975-S	rs1977427	chr10	6469104-6622254	chr10	7309735	0.068	0.0052	0.6596
BLK	640	GI_33469981-S	rs10903340	chr8	11351520-11422108	chr8	11450587	0.56	0.0052	0.6596
PRKCQ	5588	GI_5453975-S	rs7083911	chr10	6469104-6622254	chr10	7579089	0.052	0.0052	0.6598
TGFBR2	7048	GI_23308726-S	rs11129411	chr3	30647993-30735633	chr3	30535423	0.048	0.0053	0.6608
AFAP1	60312	GI_40807503-I	rs6447868	chr4	7760439-7941653	chr4	8398024	0.073	0.0053	0.6613
IRF5	3663	GI_38683857-I	rs4728089	chr7	128577993-128590088	chr7	127801942	-0.146	0.0053	0.6613
IRF5	3663	GI_38683857-I	rs12706827	chr7	128577993-128590088	chr7	127828450	-0.146	0.0053	0.6613
STAT3	6774	GI_21618337-A	rs11653427	chr17	40465342-40540513	chr17	39620262	-0.249	0.0053	0.6644
STAT3	6774	GI_21618337-A	rs12948056	chr17	40465342-40540513	chr17	39620399	-0.249	0.0053	0.6644
TGFBR2	7048	GI_23308726-S	rs13073411	chr3	30647993-30735633	chr3	30482310	-0.05	0.0054	0.6652
SMAD7	4092	GI_5174516-S	rs1540038	chr18	46446222-46477081	chr18	47182569	0.265	0.0054	0.6695
IL4R	3566	GI_4557668-S	rs4787446	chr16	27325229-27376099	chr16	28219906	0.625	0.0055	0.6695
IL4R	3566	GI_4557668-S	rs12596562	chr16	27325229-27376099	chr16	28266156	0.625	0.0055	0.6695
ITPR2	3709	GI_4504792-S	rs2035440	chr12	26488284-26986131	chr12	26883825	0.528	0.0055	0.6695
ITPR2	3709	GI_4504792-S	rs10771297	chr12	26488284-26986131	chr12	26898486	0.528	0.0055	0.6695
SHC1	6464	GI_34147725-I	rs4578216	chr1	154934773-154946959	chr1	154900721	0.081	0.0055	0.6695
SMAD3	4088	GI_42476202-S	rs11636685	chr15	67358194-67487533	chr15	66496254	-0.457	0.0055	0.6695
JAK1	3716	GI_4504802-S	rs11208377	chr1	65298905-65432187	chr1	64647608	-0.451	0.0056	0.6701
CDKN1A	1026	GI_17978494-I	rs9470642	chr6	36646486-36655116	chr6	37571453	0.122	0.0056	0.6701
IL2RB	3560	GI_23238195-S	rs130624	chr22	37521879-37545962	chr22	37438651	-0.327	0.0056	0.6701
IRF5	3663	GI_38683858-A	rs17340646	chr7	128577993-128590088	chr7	128722514	-0.379	0.0056	0.6701
PIAS2	9063	GI_4758907-I	rs4939796	chr18	44390022-44497495	chr18	45044262	-0.135	0.0056	0.6701
IL4R	3566	GI_4557668-S	rs8054746	chr16	27325229-27376099	chr16	27183874	-0.33	0.0056	0.6701
BLK	640	GI_33469981-S	rs10101195	chr8	11351520-11422108	chr8	11623212	-0.577	0.0056	0.6701
SOCS3	9021	GI_45439351-S	rs7502404	chr17	76352858-76356158	chr17	76621028	0.063	0.0056	0.6701
MAF	4094	GI_5453735-S	rs378660	chr16	79627744-79634622	chr16	79281775	0.053	0.0057	0.6701
MAF	4094	GI_5453735-S	rs16951388	chr16	79627744-79634622	chr16	79817112	-0.101	0.0057	0.6701
RORA	6095	GI_19743902-I	rs12915830	chr15	60780482-61521502	chr15	61367865	-0.057	0.0057	0.6701
TNFRSF14	8764	GI_23200040-S	rs6659405	chr1	2487804-2495267	chr1	2373089	-0.27	0.0057	0.6701
TNFRSF14	8764	GI_23200040-S	rs11581548	chr1	2487804-2495267	chr1	2379248	-0.27	0.0057	0.6701
SRC	6714	GI_38202215-I	rs6101995	chr20	35973087-36033821	chr20	35362139	-0.117	0.0057	0.6701
SRC	6714	GI_38202215-I	rs6030712	chr20	35973087-36033821	chr20	35637398	0.098	0.0058	0.6701
SRC	6714	GI_38202215-I	rs6031009	chr20	35973087-36033821	chr20	35679057	0.098	0.0058	0.6701
SMAD3	4088	GI_42476202-S	rs12324766	chr15	67358194-67487533	chr15	66506180	-0.33	0.0058	0.6701
PLCG2	5336	GI_4505870-S	rs12918369	chr16	81812898-81991899	chr16	81972902	0.507	0.0058	0.6733
PRKCQ	5588	GI_5453975-S	rs7910185	chr10	6469104-6622254	chr10	5578864	0.049	0.0059	0.6733
SOCS3	9021	GI_45439351-S	rs9895647	chr17	76352858-76356158	chr17	75688743	0.046	0.0059	0.6733
IL22	50616	GI_41393566-S	rs4913250	chr12	68642024-68647281	chr12	67928224	0.049	0.0059	0.6733
RORA	6095	GI_19743902-I	rs12899801	chr15	60780482-61521502	chr15	62246864	-0.045	0.006	0.6778
RORA	6095	GI_19743902-I	rs12593844	chr15	60780482-61521502	chr15	62247067	-0.045	0.006	0.6778
MAPK9	5601	GI_21237744-A	rs10479576	chr5	179660594-179719071	chr5	179908092	0.241	0.006	0.6784
SOCS5	9655	GI_41349445-I	rs7576304	chr2	46926348-46989927	chr2	46050170	-0.053	0.006	0.6784
IL5	3567	GI_28559032-S	rs272884	chr5	131877135-131879214	chr5	131668654	-0.073	0.006	0.6794
IL5	3567	GI_28559032-S	rs272879	chr5	131877135-131879214	chr5	131670546	-0.073	0.006	0.6794
CDKN1A	1026	GI_17978496-A	rs804837	chr6	36644236-36655116	chr6	37571643	0.323	0.0061	0.6834
SHC4	399694	hmm3805-S	rs12907348	chr15	49115933-49255641	chr15	49190740	-0.165	0.0061	0.6837
IL5	3567	GI_28559032-S	rs270613	chr5	131877135-131879214	chr5	131640583	-0.078	0.0062	0.6853
RAP1A	5906	GI_4506412-S	rs945963	chr1	112162404-112256101	chr1	112141096	-0.212	0.0062	0.6862
SPRED2	200734	GI_32401444-S	rs7596297	chr2	65537984-65659656	chr2	66070327	0.599	0.0063	0.6862
PTPN11	5781	GI_33356176-S	rs4767066	chr12	112856535-112947717	chr12	113748702	0.437	0.0063	0.6908
IL5	3567	GI_28559032-S	rs273914	chr5	131877135-131879214	chr5	131660431	-0.075	0.0064	0.6957
SPRED2	200734	GI_32401444-S	rs6743363	chr2	65537984-65659656	chr2	66045064	0.41	0.0064	0.7003
CD2	914	GI_31542293-S	rs10923228	chr1	117297085-117311851	chr1	117750686	-0.636	0.0064	0.7009
CCL11	6356	GI_22538399-S	rs4306569	chr17	32612686-32615199	chr17	32828935	-0.061	0.0065	0.7009
BLK	640	GI_33469981-S	rs804282	chr8	11351520-11422108	chr8	11611743	0.577	0.0065	0.7009
CDKN1A	1026	GI_17978494-I	rs602932	chr6	36646486-36655116	chr6	35981637	0.16	0.0065	0.702
STAT1	6772	GI_21536300-I	rs13392968	chr2	191840262-191878976	chr2	191371041	0.327	0.0065	0.702
MAPK1	5594	GI_20986530-A	rs5996102	chr22	22113946-22221970	chr22	22866423	-0.312	0.0065	0.7027
CCL11	6356	GI_22538399-S	rs4990638	chr17	32612686-32615199	chr17	32972729	0.117	0.0065	0.7027
STAT1	6772	GI_21536300-I	rs4525637	chr2	191840262-191878976	chr2	192345577	-0.419	0.0066	0.7042
RORA	6095	GI_19743902-I	rs8034335	chr15	60780482-61521502	chr15	62287456	-0.047	0.0066	0.7104
ITPR2	3709	GI_4504792-S	rs706499	chr12	26488284-26986131	chr12	25996907	-0.349	0.0067	0.7114
ITPR2	3709	GI_4504792-S	rs706500	chr12	26488284-26986131	chr12	25997993	-0.349	0.0067	0.7114
IL4R	3566	GI_4557668-S	rs10492922	chr16	27325229-27376099	chr16	27611661	-0.51	0.0067	0.7125
SHC4	399694	hmm3805-S	rs4775777	chr15	49115933-49255641	chr15	49131611	-0.144	0.0067	0.7152
FCER1A	2205	GI_31317229-S	rs11265297	chr1	159259503-159278014	chr1	159890459	-0.108	0.0068	0.7158
PDLIM2	64236	GI_40288187-I	rs3924229	chr8	22437986-22455538	chr8	22049892	-0.086	0.0068	0.7158
PRDM1	639	GI_33946273-I	rs714530	chr6	106546736-106557814	chr6	106042885	0.216	0.0068	0.7167
PRDM1	639	GI_33946273-I	rs9373794	chr6	106546736-106557814	chr6	106043635	0.216	0.0068	0.7167
RORA	6095	GI_19743904-A	rs1869486	chr15	60780482-61521502	chr15	60794807	-0.529	0.0068	0.7174
TGFB2	7042	GI_4507462-S	rs7524924	chr1	218518675-218617961	chr1	219612715	-0.047	0.0068	0.7179
MAPK1	5594	GI_20986530-A	rs429738	chr22	22113946-22221970	chr22	21421425	-0.226	0.0069	0.719
MAPK9	5601	GI_21237744-A	rs4362908	chr5	179660594-179719071	chr5	179672825	0.223	0.0069	0.719
CD40	958	GI_23312370-A	rs2267868	chr20	44746905-44758384	chr20	43969840	-0.37	0.0069	0.7192
IRF9	10379	GI_25282406-S	rs743272	chr14	24630421-24635774	chr14	24618859	0.358	0.0069	0.7193
PTPRC	5788	GI_18641346-I	rs2224648	chr1	198608097-198726605	chr1	197973573	0.277	0.007	0.7232
SOCS1	8651	GI_4507232-S	rs9646267	chr16	11348273-11350039	chr16	11320442	-0.521	0.007	0.7232
TNFRSF14	8764	GI_23200040-S	rs12749547	chr1	2487804-2495267	chr1	3482588	-0.413	0.007	0.7265
BLK	640	GI_33469981-S	rs17754589	chr8	11351520-11422108	chr8	11625808	-0.597	0.0071	0.7288
IL4R	3566	GI_4557668-S	rs434202	chr16	27325229-27376099	chr16	28043615	0.319	0.0071	0.7291
FANCC	2176	GI_4557588-S	rs3118756	chr9	97861335-98079991	chr9	97047402	0.424	0.0071	0.7299
BLK	640	GI_33469981-S	rs6601575	chr8	11351520-11422108	chr8	11097804	0.584	0.0071	0.7299
CD40	958	GI_23312370-A	rs17346547	chr20	44746905-44758384	chr20	44122030	-0.293	0.0071	0.7299
PIAS2	9063	GI_4758907-I	rs2136619	chr18	44390022-44497495	chr18	45084392	0.154	0.0071	0.7299
PLCG2	5336	GI_4505870-S	rs1037973	chr16	81812898-81991899	chr16	81400076	0.315	0.0071	0.7312
PRDM1	639	GI_33946272-I	rs2859307	chr6	106534194-106557814	chr6	106057283	-0.135	0.0072	0.7312
BLK	640	GI_33469981-S	rs8191604	chr8	11351520-11422108	chr8	11636884	-0.63	0.0072	0.7312
BLK	640	GI_33469981-S	rs8191649	chr8	11351520-11422108	chr8	11641407	-0.627	0.0072	0.7323
TGFB2	7042	GI_4507462-S	rs1391387	chr1	218518675-218617961	chr1	219068248	-0.07	0.0072	0.7323
PRKCQ	5588	GI_5453975-S	rs980230	chr10	6469104-6622254	chr10	5905231	0.061	0.0072	0.7323
MAF	4094	GI_5453735-S	rs4889147	chr16	79627744-79634622	chr16	80479204	-0.062	0.0072	0.7327
RORA	6095	GI_19743904-A	rs2965341	chr15	60780482-61521502	chr15	60184014	0.466	0.0073	0.7348
STAT1	6772	GI_21536299-I	rs1263128	chr2	191833761-191878976	chr2	191598603	-0.423	0.0073	0.735
IL23R	149233	GI_24430211-S	rs11208878	chr1	67632168-67725650	chr1	66955878	0.399	0.0073	0.735
MAPK3	5595	GI_38257140-S	rs3809624	chr16	30125425-30134630	chr16	30102802	-0.235	0.0074	0.7356
PTPRC	5788	GI_18641346-I	rs12561995	chr1	198608097-198726605	chr1	197976444	0.189	0.0074	0.7356
PLCG2	5336	GI_4505870-S	rs1870843	chr16	81812898-81991899	chr16	82759314	0.375	0.0074	0.7356
CD40	958	GI_23312370-A	rs847052	chr20	44746905-44758384	chr20	45141833	0.283	0.0074	0.7356
TGFB2	7042	GI_37539612-S	rs6604563	chr1	218518675-218617961	chr1	217975830	-0.066	0.0074	0.7356
PRDM1	639	GI_33946273-A	rs1078726	chr6	106534194-106557814	chr6	105812640	0.823	0.0074	0.7356
PLCG2	5336	GI_4505870-S	rs4783095	chr16	81812898-81991899	chr16	82515973	0.3	0.0074	0.7356
AFAP1	60312	GI_40807503-I	rs12500759	chr4	7760439-7941653	chr4	7709880	0.075	0.0074	0.7356
IL2RB	3560	GI_23238195-S	rs855788	chr22	37521879-37545962	chr22	37474079	-0.344	0.0074	0.7356
IL6R	3570	GI_31317248-A	rs1218577	chr1	154377668-154441926	chr1	154810683	-0.111	0.0074	0.7356
SHC4	399694	hmm3805-S	rs4774527	chr15	49115933-49255641	chr15	49184681	-0.139	0.0075	0.7359
PRDM1	639	GI_33946273-I	rs9398033	chr6	106546736-106557814	chr6	106009443	-0.21	0.0075	0.7376
MTOR	2475	GI_19924298-S	rs4845881	chr1	11166587-11322608	chr1	11828319	-0.202	0.0075	0.7412
MYC	4609	GI_31543215-S	rs921146	chr8	128748314-128753680	chr8	128475185	-0.428	0.0076	0.7412
PRDM1	639	GI_33946272-I	rs4532474	chr6	106534194-106557814	chr6	105781538	0.2	0.0076	0.7412
IL22	50616	GI_41393566-S	rs3014994	chr12	68642024-68647281	chr12	68350180	0.051	0.0076	0.7412
IL12RB1	3594	GI_24497439-A	rs3810434	chr19	18170370-18197697	chr19	18369211	-0.15	0.0076	0.7412
ITPR3	3710	GI_4504794-S	rs6929774	chr6	33589155-33664348	chr6	33562720	-0.432	0.0076	0.7423
SOS2	6655	GI_39930603-S	rs4901069	chr14	50583845-50698099	chr14	51447439	0.122	0.0076	0.7423
TGFBR2	7048	GI_23308726-S	rs3773112	chr3	30647993-30735633	chr3	29915860	0.083	0.0077	0.7423
TGFBR2	7048	GI_23308726-S	rs6549958	chr3	30647993-30735633	chr3	29917066	0.083	0.0077	0.7423
SMAD3	4088	GI_42476202-S	rs12915138	chr15	67358194-67487533	chr15	66522358	0.272	0.0077	0.7423
CDKN1A	1026	GI_17978496-A	rs6918006	chr6	36644236-36655116	chr6	37535539	0.341	0.0078	0.7423
SOCS3	9021	GI_45439351-S	rs1965780	chr17	76352858-76356158	chr17	75734511	0.046	0.0078	0.7423
BLK	640	GI_33469981-S	rs804283	chr8	11351520-11422108	chr8	11611043	-0.537	0.0079	0.7423
GSK3B	2932	GI_21361339-S	rs13079094	chr3	119540801-119813264	chr3	119882088	-0.132	0.0079	0.7423
TNFAIP3	7128	GI_26051241-S	rs6920846	chr6	138188324-138204451	chr6	138450069	-0.201	0.0079	0.7423
TNFAIP3	7128	GI_26051241-S	rs4896318	chr6	138188324-138204451	chr6	138451274	-0.201	0.0079	0.7423
MAF	4094	GI_5453735-S	rs875081	chr16	79627744-79634622	chr16	80318894	0.061	0.0079	0.7423
SOS1	6654	GI_15529995-S	rs232606	chr2	39208689-39347604	chr2	38375771	0.195	0.0079	0.7423
IL5	3567	GI_28559032-S	rs1045020	chr5	131877135-131879214	chr5	131730011	-0.074	0.0079	0.7423
CRKL	1399	GI_34452719-S	rs177421	chr22	21271713-21308037	chr22	20913757	-0.184	0.0079	0.7423
IL5	3567	GI_28559032-S	rs25872	chr5	131877135-131879214	chr5	132785577	-0.065	0.008	0.7423
PDLIM2	64236	GI_40288186-A	rs3808530	chr8	22436253-22451810	chr8	23055729	-0.676	0.008	0.7423
RORA	6095	GI_19743902-I	rs4561404	chr15	60780482-61521502	chr15	60697836	0.047	0.008	0.7423
IL10	3586	GI_24430216-S	rs11119265	chr1	206940947-206945839	chr1	206840713	0.466	0.008	0.7423
PTPN11	5781	GI_33356176-S	rs4766686	chr12	112856535-112947717	chr12	113945818	-0.393	0.008	0.7423
PDLIM2	64236	GI_40288187-I	rs3808527	chr8	22437986-22455538	chr8	23158812	-0.049	0.008	0.7423
PRKCQ	5588	GI_5453975-S	rs4077511	chr10	6469104-6622254	chr10	5578172	0.053	0.0081	0.7423
SOCS5	9655	GI_41349444-I	rs753897	chr2	46926098-46989927	chr2	47102655	-0.067	0.0081	0.7423
IL4	3565	GI_27477091-A	rs4705990	chr5	132009677-132018370	chr5	132403433	-0.192	0.0081	0.7423
IL4	3565	GI_27477091-A	rs4367292	chr5	132009677-132018370	chr5	132435572	-0.192	0.0081	0.7423
IL18	3606	GI_27502389-S	rs10891504	chr11	112013973-112034840	chr11	112969258	0.213	0.0081	0.7423
IL18	3606	GI_27502389-S	rs4492854	chr11	112013973-112034840	chr11	112983534	0.213	0.0081	0.7423
IL18	3606	GI_27502389-S	rs2011505	chr11	112013973-112034840	chr11	112988236	0.213	0.0081	0.7423
SOCS1	8651	GI_4507232-S	rs4238606	chr16	11348273-11350039	chr16	11527589	0.348	0.0081	0.7423
RORA	6095	GI_19743902-I	rs11639048	chr15	60780482-61521502	chr15	61992653	0.057	0.0081	0.7423
ITPR3	3710	GI_4504794-S	rs16883137	chr6	33589155-33664348	chr6	34249546	0.724	0.0082	0.7423
ITPR3	3710	GI_4504794-S	rs1057691	chr6	33589155-33664348	chr6	34299232	0.724	0.0082	0.7423
MTOR	2475	GI_19924298-S	rs4846085	chr1	11166587-11322608	chr1	12050634	0.214	0.0082	0.7423
PLCG2	5336	GI_4505870-S	rs4611452	chr16	81812898-81991899	chr16	81977364	0.539	0.0082	0.7432
MAF	4094	GI_5453735-S	rs270425	chr16	79627744-79634622	chr16	79252993	0.056	0.0082	0.7432
MAPK9	5601	GI_21237744-A	rs4700720	chr5	179660594-179719071	chr5	179614645	-0.365	0.0082	0.7432
JAK2	3717	GI_13325062-S	rs7035684	chr9	4985244-5128183	chr9	4465804	0.268	0.0083	0.7433
AFAP1	60312	GI_40807503-I	rs6821044	chr4	7760439-7941653	chr4	7802686	-0.084	0.0083	0.7441
FES	2242	GI_13376997-S	rs2238337	chr15	91427664-91439006	chr15	91355732	0.199	0.0083	0.7441
FCER1A	2205	GI_31317229-S	rs1186689	chr1	159259503-159278014	chr1	160023053	-0.125	0.0083	0.7441
BLK	640	GI_33469981-S	rs4272426	chr8	11351520-11422108	chr8	11763932	0.655	0.0083	0.7441
RORA	6095	GI_19743904-A	rs2965343	chr15	60780482-61521502	chr15	60187638	0.462	0.0083	0.7441
IFNG	3458	GI_10835170-S	rs988606	chr12	68548549-68553521	chr12	68481411	-0.423	0.0083	0.7445
PRKCQ	5588	GI_5453975-S	rs2050352	chr10	6469104-6622254	chr10	7576231	0.048	0.0084	0.745
SOCS1	8651	GI_4507232-S	rs4781070	chr16	11348273-11350039	chr16	11451301	-0.326	0.0084	0.745
SOCS5	9655	GI_41349445-I	rs1421	chr2	46926348-46989927	chr2	47613870	-0.076	0.0084	0.7469
MAF	4094	GI_5453735-S	rs413263	chr16	79627744-79634622	chr16	79243807	0.055	0.0085	0.7469
MAPK1	5594	GI_20986530-I	rs1008560	chr22	22123318-22221970	chr22	22557954	-0.423	0.0085	0.7469
CAMK2A	815	GI_25952117-A	rs4705360	chr5	149599053-149669403	chr5	149024328	-0.056	0.0085	0.7469
IL22	50616	GI_41393566-S	rs10748093	chr12	68642024-68647281	chr12	68418249	-0.05	0.0085	0.7469
IL4	3565	GI_27477091-A	rs6871634	chr5	132009677-132018370	chr5	132476497	-0.244	0.0085	0.7469
IL12RB1	3594	GI_24497439-A	rs17533903	chr19	18170370-18197697	chr19	17256523	-0.153	0.0085	0.7469
PTPRC	5788	GI_18641365-A	rs1326270	chr1	198608097-198726605	chr1	198619686	0.385	0.0085	0.7469
CCL11	6356	GI_22538399-S	rs11080291	chr17	32612686-32615199	chr17	32990443	-0.09	0.0086	0.7469
RORA	6095	GI_19743902-I	rs782904	chr15	60780482-61521502	chr15	61366200	0.058	0.0086	0.7469
STAT3	6774	GI_16596687-S	rs11655712	chr17	40465342-40540513	chr17	39625032	-0.336	0.0086	0.7475
STAT3	6774	GI_16596687-S	rs17580847	chr17	40465342-40540513	chr17	39639778	-0.336	0.0086	0.7475
ITPR2	3709	GI_4504792-S	rs768347	chr12	26488284-26986131	chr12	26331146	-0.434	0.0086	0.7476
PTPN22	26191	GI_15619016-I	rs668800	chr1	114356432-114414375	chr1	114865343	-0.244	0.0086	0.7481
TNFAIP3	7128	GI_26051241-S	rs203139	chr6	138188324-138204451	chr6	138696398	-0.173	0.0087	0.7508
IL4	3565	GI_27477091-A	rs7708975	chr5	132009677-132018370	chr5	132650567	-0.217	0.0087	0.7526
SOCS1	8651	GI_4507232-S	rs8191288	chr16	11348273-11350039	chr16	11765614	-0.35	0.0088	0.7526
SOCS1	8651	GI_4507232-S	rs7194034	chr16	11348273-11350039	chr16	11770777	-0.35	0.0088	0.7526
PDLIM2	64236	GI_40288187-I	rs11135715	chr8	22437986-22455538	chr8	23113246	-0.068	0.0088	0.7526
TNFAIP3	7128	GI_26051241-S	rs2327891	chr6	138188324-138204451	chr6	138754323	-0.175	0.0088	0.7526
CDKN1A	1026	GI_17978494-I	rs6900068	chr6	36646486-36655116	chr6	36879464	-0.122	0.0089	0.7526
CCL11	6356	GI_22538399-S	rs4795769	chr17	32612686-32615199	chr17	31679192	0.062	0.0089	0.7526
SHC4	399694	hmm3805-S	rs1007662	chr15	49115933-49255641	chr15	49215309	0.142	0.0089	0.7526
BLK	640	GI_33469981-S	rs12541318	chr8	11351520-11422108	chr8	11594970	-0.65	0.0089	0.7526
IL2RA	3559	GI_4557666-S	rs12258781	chr10	6052656-6104333	chr10	6914957	-0.264	0.009	0.7526
IL23R	149233	GI_24430211-S	rs1832417	chr1	67632168-67725650	chr1	67022204	-0.485	0.009	0.7526
IL23R	149233	GI_24430211-S	rs1988415	chr1	67632168-67725650	chr1	67024879	-0.485	0.009	0.7526
IL23R	149233	GI_24430211-S	rs10128053	chr1	67632168-67725650	chr1	67047957	-0.485	0.009	0.7526
IL23R	149233	GI_24430211-S	rs6588212	chr1	67632168-67725650	chr1	67086881	-0.485	0.009	0.7526
IL23R	149233	GI_24430211-S	rs11208952	chr1	67632168-67725650	chr1	67225491	-0.485	0.009	0.7526
PRDM1	639	GI_33946273-I	rs6914292	chr6	106546736-106557814	chr6	106006902	-0.227	0.009	0.7528
FES	2242	GI_13376997-S	rs11858243	chr15	91427664-91439006	chr15	91705337	0.189	0.0091	0.7579
ITPR3	3710	GI_4504794-S	rs12191571	chr6	33589155-33664348	chr6	33880480	0.699	0.0091	0.7579
ITPR3	3710	GI_4504794-S	rs12216193	chr6	33589155-33664348	chr6	33887980	0.699	0.0091	0.7579
SHC1	6464	GI_34147725-A	rs9426832	chr1	154934773-154946959	chr1	154631886	-0.248	0.0091	0.7579
IL23R	149233	GI_24430211-S	rs3766270	chr1	67632168-67725650	chr1	68215424	-0.496	0.0091	0.7579
IL17B	27190	GI_27477077-S	rs10463293	chr5	148753829-148758838	chr5	149636073	-0.067	0.0091	0.7581
IL22	50616	GI_41393566-S	rs2700062	chr12	68642024-68647281	chr12	67932724	-0.048	0.0091	0.7584
FANCC	2176	GI_4557588-S	rs13298230	chr9	97861335-98079991	chr9	98414708	0.603	0.0092	0.7592
PLCG2	5336	GI_4505870-S	rs8045995	chr16	81812898-81991899	chr16	82697948	0.314	0.0092	0.7592
IL6	3569	GI_10834983-S	rs7802442	chr7	22766765-22771621	chr7	22736446	0.242	0.0092	0.7592
IL2RB	3560	GI_23238195-S	rs2235324	chr22	37521879-37545962	chr22	37485724	-0.342	0.0092	0.7592
IL2RB	3560	GI_23238195-S	rs1421312	chr22	37521879-37545962	chr22	37487810	-0.342	0.0092	0.7592
BLK	640	GI_33469981-S	rs4606022	chr8	11351520-11422108	chr8	11354933	-0.621	0.0092	0.7592
IL10	3586	GI_24430216-S	rs2842721	chr1	206940947-206945839	chr1	207188207	-0.641	0.0093	0.7592
IL2RB	3560	GI_23238195-S	rs13054809	chr22	37521879-37545962	chr22	37650844	0.533	0.0094	0.7592
PRKCQ	5588	GI_5453975-S	rs686854	chr10	6469104-6622254	chr10	5918644	0.05	0.0094	0.7592
CRKL	1399	GI_34452719-S	rs7292126	chr22	21271713-21308037	chr22	20896926	0.184	0.0094	0.7592
ITPR3	3710	GI_4504794-S	rs652038	chr6	33589155-33664348	chr6	33012770	-0.381	0.0094	0.7592
ITPR3	3710	GI_4504794-S	rs398762	chr6	33589155-33664348	chr6	33014313	-0.381	0.0094	0.7592
PTPN11	5781	GI_33356176-S	rs4141252	chr12	112856535-112947717	chr12	113294547	0.21	0.0095	0.7592
IL23R	149233	GI_24430211-S	rs10493416	chr1	67632168-67725650	chr1	67236723	-0.437	0.0095	0.7592
IL6R	3570	GI_31317248-A	rs884618	chr1	154377668-154441926	chr1	154601157	0.108	0.0096	0.7592
IL6R	3570	GI_31317248-A	rs9427108	chr1	154377668-154441926	chr1	154607914	0.108	0.0096	0.7592
PRF1	5551	GI_40254807-S	rs4746937	chr10	72357103-72362531	chr10	71714537	-0.221	0.0096	0.7592
RASGRP1	10125	GI_6382080-S	rs1465511	chr15	38780301-38857007	chr15	39046212	-0.491	0.0096	0.7592
AFAP1	60312	GI_40807503-I	rs6835140	chr4	7760439-7941653	chr4	7416162	-0.063	0.0096	0.7592
SOCS5	9655	GI_41349445-I	rs13017044	chr2	46926348-46989927	chr2	46233349	-0.051	0.0097	0.7592
PDLIM2	64236	GI_40288186-A	rs899427	chr8	22436253-22451810	chr8	21752742	-1.018	0.0097	0.7592
PDLIM2	64236	GI_40288186-A	rs7017582	chr8	22436253-22451810	chr8	21760026	-1.018	0.0097	0.7592
TRAF6	7189	GI_22027628-A	rs16928390	chr11	36505316-36531863	chr11	36114157	-0.121	0.0097	0.7592
REL	5966	GI_4506472-S	rs243081	chr2	61108751-61150178	chr2	60613776	-0.35	0.0097	0.7592
REL	5966	GI_4506472-S	rs11125841	chr2	61108751-61150178	chr2	60627565	-0.35	0.0097	0.7592
REL	5966	GI_4506472-S	rs11894442	chr2	61108751-61150178	chr2	60657018	-0.35	0.0097	0.7592
STAT1	6772	GI_21536300-A	rs4525637	chr2	191833761-191878976	chr2	192345577	-0.46	0.0097	0.7592
GSK3B	2932	GI_21361339-S	rs6438565	chr3	119540801-119813264	chr3	119870658	-0.123	0.0098	0.7592
SOCS5	9655	GI_41349445-I	rs6756452	chr2	46926348-46989927	chr2	46077503	-0.085	0.0098	0.7592
IL5	3567	GI_28559032-S	rs11242110	chr5	131877135-131879214	chr5	131743777	-0.068	0.0098	0.7592
SMAD7	4092	GI_5174516-S	rs1943969	chr18	46446222-46477081	chr18	47182838	-0.268	0.0098	0.7592
PRDM1	639	GI_33946273-A	rs413806	chr6	106534194-106557814	chr6	105555395	0.933	0.0098	0.7592
PRDM1	639	GI_33946273-A	rs9404601	chr6	106534194-106557814	chr6	105568685	0.933	0.0098	0.7592
STAT1	6772	GI_21536299-I	rs13392968	chr2	191833761-191878976	chr2	191371041	0.304	0.0098	0.7592
IL4	3565	GI_27477091-A	rs25870	chr5	132009677-132018370	chr5	132784109	0.183	0.0099	0.7592
IL22	50616	GI_41393566-S	rs3015002	chr12	68642024-68647281	chr12	68404633	-0.051	0.0099	0.7592
CD2	914	GI_31542293-S	rs17575616	chr1	117297085-117311851	chr1	117010232	0.387	0.0099	0.7592
SOS1	6654	GI_15529995-S	rs232603	chr2	39208689-39347604	chr2	38376029	0.241	0.0099	0.7592
PIAS2	9063	GI_4758907-I	rs10502880	chr18	44390022-44497495	chr18	44770746	-0.127	0.0099	0.7592
SMAD3	4088	GI_42476202-S	rs4776292	chr15	67358194-67487533	chr15	66513813	-0.316	0.01	0.7592
PDLIM2	64236	GI_40288187-I	rs7816775	chr8	22437986-22455538	chr8	22708838	0.078	0.01	0.7592
STAT1	6772	GI_21536299-I	rs11685078	chr2	191833761-191878976	chr2	191704284	-0.375	0.0101	0.7592
PIAS2	9063	GI_27532983-I	rs328144	chr18	44395672-44497495	chr18	44174553	0.229	0.0101	0.7592
IRS2	8660	GI_38683859-S	rs331595	chr13	110406183-110438914	chr13	111205376	-0.11	0.0101	0.7592
PLCG2	5336	GI_4505870-S	rs10492863	chr16	81812898-81991899	chr16	82900673	0.527	0.0101	0.7592
PLCG2	5336	GI_4505870-S	rs1559310	chr16	81812898-81991899	chr16	82918371	0.527	0.0101	0.7592
PLCG2	5336	GI_4505870-S	rs11150519	chr16	81812898-81991899	chr16	82934307	0.527	0.0101	0.7592
TGFBR2	7048	GI_23308726-S	rs9790292	chr3	30647993-30735633	chr3	30661210	-0.053	0.0101	0.7592
IL17B	27190	GI_27477077-S	rs4958902	chr5	148753829-148758838	chr5	149648780	0.063	0.0101	0.7592
MAF	4094	GI_5453735-S	rs6564651	chr16	79627744-79634622	chr16	79194138	0.047	0.0101	0.7592
IL12RB1	3594	GI_24497439-I	rs3746200	chr19	18181371-18197697	chr19	17712374	-0.33	0.0102	0.7592
CAMK2A	815	GI_25952117-A	rs446426	chr5	149599053-149669403	chr5	149331638	-0.05	0.0102	0.7592
CDKN1A	1026	GI_17978494-I	rs804837	chr6	36646486-36655116	chr6	37571643	0.107	0.0102	0.7592
PLCG2	5336	GI_4505870-S	rs2549160	chr16	81812898-81991899	chr16	82864407	-0.298	0.0102	0.7592
BLK	640	GI_33469981-S	rs9644737	chr8	11351520-11422108	chr8	11269005	0.603	0.0102	0.7592
RORA	6095	GI_19743902-I	rs4594196	chr15	60780482-61521502	chr15	60827430	0.08	0.0102	0.7592
PTPRC	5788	GI_18641346-I	rs10922306	chr1	198608097-198726605	chr1	197823360	-0.172	0.0102	0.7592
IRF4	3662	GI_4505286-S	rs872071	chr6	391738-411443	chr6	411064	0.203	0.0103	0.7592
SOCS1	8651	GI_4507232-S	rs1592572	chr16	11348273-11350039	chr16	11810382	-0.305	0.0104	0.7592
SMAD7	4092	GI_5174516-S	rs4073979	chr18	46446222-46477081	chr18	45597650	0.266	0.0104	0.7592
MAPK1	5594	GI_20986530-I	rs5750469	chr22	22123318-22221970	chr22	22430229	-0.246	0.0104	0.7592
STAT6	6778	GI_23397677-S	rs11172043	chr12	57489186-57505196	chr12	57293182	-0.188	0.0104	0.7592
STAT6	6778	GI_23397677-S	rs10783812	chr12	57489186-57505196	chr12	57308723	-0.188	0.0104	0.7592
STAT6	6778	GI_23397677-S	rs11172056	chr12	57489186-57505196	chr12	57308975	-0.188	0.0104	0.7592
BLK	640	GI_33469981-S	rs6601573	chr8	11351520-11422108	chr8	11094751	0.613	0.0104	0.7592
MAF	4094	GI_5453735-S	rs4459555	chr16	79627744-79634622	chr16	79185196	-0.055	0.0104	0.7592
TYK2	7297	GI_34222294-S	rs2278442	chr19	10461203-10491248	chr19	10444826	-0.198	0.0104	0.7592
PIAS2	9063	GI_27532983-I	rs3923814	chr18	44395672-44497495	chr18	45493026	0.225	0.0105	0.7592
MAF	4094	GI_5453735-S	rs4620969	chr16	79627744-79634622	chr16	79018166	-0.056	0.0105	0.7592
MAPK14	1432	GI_4503068-I	rs933235	chr6	35995453-36079013	chr6	36272706	-0.159	0.0105	0.7592
TGFB2	7042	GI_4507462-S	rs9943060	chr1	218518675-218617961	chr1	219478193	-0.067	0.0106	0.7592
TGFB2	7042	GI_4507462-S	rs1417068	chr1	218518675-218617961	chr1	219560522	-0.067	0.0106	0.7592
STAT1	6772	GI_21536300-I	rs10737936	chr2	191840262-191878976	chr2	191469731	0.271	0.0106	0.7592
SRC	6714	GI_38202215-I	rs198488	chr20	35973087-36033821	chr20	36276257	-0.102	0.0106	0.7592
SELP	6403	GI_6031196-S	rs1320973	chr1	169558087-169599377	chr1	169016679	-0.086	0.0106	0.7592
STAT1	6772	GI_21536299-I	rs4853708	chr2	191833761-191878976	chr2	191307562	-0.336	0.0106	0.7592
PLCG2	5336	GI_4505870-S	rs4513093	chr16	81812898-81991899	chr16	82906542	-0.421	0.0106	0.7592
MAPK1	5594	GI_20986530-I	rs6000857	chr22	22123318-22221970	chr22	22428972	-0.247	0.0106	0.7592
PIAS2	9063	GI_27532983-I	rs3911131	chr18	44395672-44497495	chr18	43991356	0.208	0.0106	0.7592
SELP	6403	GI_6031196-S	rs16862377	chr1	169558087-169599377	chr1	169547610	-0.102	0.0106	0.7592
SELP	6403	GI_6031196-S	rs3917818	chr1	169558087-169599377	chr1	169564918	-0.102	0.0106	0.7592
CRKL	1399	GI_34452719-S	rs8135758	chr22	21271713-21308037	chr22	22076405	0.16	0.0106	0.7592
SHC3	53358	GI_21314678-S	rs2988066	chr9	91620685-91793682	chr9	92144998	0.055	0.0106	0.7592
TGFBR2	7048	GI_23308726-S	rs4321564	chr3	30647993-30735633	chr3	30549626	0.043	0.0106	0.7592
IL6R	3570	GI_31317250-I	rs4072431	chr1	154377668-154441926	chr1	154167116	0.079	0.0107	0.7592
IL6R	3570	GI_31317250-I	rs4364874	chr1	154377668-154441926	chr1	154167788	0.079	0.0107	0.7592
IL6R	3570	GI_31317250-I	rs10797061	chr1	154377668-154441926	chr1	154206212	0.079	0.0107	0.7592
IL6R	3570	GI_31317250-I	rs1194604	chr1	154377668-154441926	chr1	154227239	0.079	0.0107	0.7592
BLK	640	GI_33469981-S	rs12550733	chr8	11351520-11422108	chr8	11859851	-0.663	0.0107	0.7592
IL12RB2	3595	GI_24497441-S	rs11589862	chr1	67773046-67862583	chr1	66852981	-0.774	0.0107	0.7592
MYC	4609	GI_31543215-S	rs12375310	chr8	128748314-128753680	chr8	128432206	0.282	0.0107	0.7599
STAT1	6772	GI_21536300-A	rs13392968	chr2	191833761-191878976	chr2	191371041	0.354	0.0108	0.765
RORA	6095	GI_19743902-I	rs3068	chr15	60780482-61521502	chr15	60715643	-0.04	0.0108	0.765
CDKN1A	1026	GI_17978494-I	rs11965835	chr6	36646486-36655116	chr6	35958871	0.154	0.0108	0.765
MAPK14	1432	GI_20986513-A	rs2820232	chr6	35995453-36079013	chr6	35003603	0.139	0.0108	0.765
SOCS3	9021	GI_45439351-S	rs6501984	chr17	76352858-76356158	chr17	75702867	-0.077	0.0109	0.765
MAPK1	5594	GI_20986530-A	rs439792	chr22	22113946-22221970	chr22	21431181	-0.295	0.0109	0.765
MAPK1	5594	GI_20986530-A	rs1210585	chr22	22113946-22221970	chr22	21437561	-0.295	0.0109	0.765
MAPK3	5595	GI_38257140-S	rs2005219	chr16	30125425-30134630	chr16	30141258	-0.222	0.0109	0.7661
IL6R	3570	GI_31317250-I	rs12026475	chr1	154377668-154441926	chr1	154160865	-0.097	0.0109	0.7661
STAT1	6772	GI_21536300-A	rs1882396	chr2	191833761-191878976	chr2	191716012	-0.39	0.0109	0.7661
PRF1	5551	GI_40254807-S	rs10740324	chr10	72357103-72362531	chr10	71720702	-0.195	0.0111	0.7661
CDKN1A	1026	GI_17978496-A	rs17284939	chr6	36644236-36655116	chr6	36289814	-0.466	0.0111	0.7661
STAT1	6772	GI_21536300-I	rs2354877	chr2	191840262-191878976	chr2	191288071	0.258	0.0111	0.7661
PIAS2	9063	GI_4758907-I	rs12960378	chr18	44390022-44497495	chr18	44614090	-0.125	0.0111	0.7661
PIAS2	9063	GI_4758907-I	rs2576060	chr18	44390022-44497495	chr18	44637106	-0.125	0.0111	0.7661
PIAS2	9063	GI_4758907-I	rs2932126	chr18	44390022-44497495	chr18	44703784	-0.125	0.0111	0.7661
TRAF6	7189	GI_22027629-I	rs16926171	chr11	36505316-36531863	chr11	35540677	0.099	0.0111	0.7661
IL2RA	3559	GI_4557666-S	rs4750531	chr10	6052656-6104333	chr10	6534384	-0.242	0.0112	0.7661
CCL11	6356	GI_22538399-S	rs6505400	chr17	32612686-32615199	chr17	32556614	0.058	0.0112	0.7661
ITPR2	3709	GI_4504792-S	rs1462708	chr12	26488284-26986131	chr12	25986397	0.333	0.0112	0.7661
FANCC	2176	GI_4557588-S	rs10993121	chr9	97861335-98079991	chr9	97024028	-0.414	0.0112	0.7661
TGFB2	7042	GI_37539612-S	rs6657698	chr1	218518675-218617961	chr1	218623275	-0.062	0.0112	0.7661
TGFB2	7042	GI_37539612-S	rs10429950	chr1	218518675-218617961	chr1	218624533	-0.062	0.0112	0.7661
MAF	4094	GI_5453735-S	rs7498200	chr16	79627744-79634622	chr16	79161842	-0.049	0.0113	0.7697
SOCS5	9655	GI_41349444-A	rs3924523	chr2	46926098-46989927	chr2	45995350	-0.322	0.0113	0.7709
SOCS5	9655	GI_41349444-A	rs11125030	chr2	46926098-46989927	chr2	45976420	0.278	0.0113	0.7721
SRC	6714	GI_38202215-I	rs6011959	chr20	35973087-36033821	chr20	35957835	-0.064	0.0114	0.7721
PRDM1	639	GI_33946273-A	rs6914292	chr6	106534194-106557814	chr6	106006902	-0.475	0.0114	0.7721
MAF	4094	GI_5453735-S	rs16948473	chr16	79627744-79634622	chr16	78819106	-0.096	0.0114	0.7721
RAP1A	5906	GI_4506412-S	rs12072776	chr1	112162404-112256101	chr1	112487033	-0.343	0.0114	0.7721
IL4	3565	GI_27477091-A	rs7737937	chr5	132009677-132018370	chr5	131614981	-0.185	0.0114	0.7732
SHC4	399694	GI_44680158-S	rs1007662	chr15	49115933-49255641	chr15	49215309	0.162	0.0115	0.7732
MAF	4094	GI_5453735-S	rs7187041	chr16	79627744-79634622	chr16	80333260	0.054	0.0115	0.7732
MAF	4094	GI_5453735-S	rs11646502	chr16	79627744-79634622	chr16	80333590	0.054	0.0115	0.7732
MAPK14	1432	GI_4503068-I	rs4713859	chr6	35995453-36079013	chr6	35406153	0.187	0.0116	0.7732
PIAS2	9063	GI_4758907-I	rs4940205	chr18	44390022-44497495	chr18	45037573	-0.133	0.0116	0.7732
PIAS2	9063	GI_4758907-I	rs4939659	chr18	44390022-44497495	chr18	45071283	-0.133	0.0116	0.7732
TNFAIP3	7128	GI_26051241-S	rs9376268	chr6	138188324-138204451	chr6	137532751	0.2	0.0116	0.7732
SOCS5	9655	GI_41349445-I	rs11894252	chr2	46926348-46989927	chr2	46533376	-0.056	0.0117	0.7732
SOCS5	9655	GI_41349445-I	rs2121266	chr2	46926348-46989927	chr2	46535924	-0.056	0.0117	0.7732
SOCS5	9655	GI_41349445-I	rs7579899	chr2	46926348-46989927	chr2	46537604	-0.056	0.0117	0.7732
SOS1	6654	GI_15529995-S	rs2168043	chr2	39208689-39347604	chr2	39332093	-0.197	0.0117	0.7732
SOCS5	9655	GI_41349444-A	rs10187908	chr2	46926098-46989927	chr2	46128458	0.203	0.0117	0.7732
IL5	3567	GI_28559032-S	rs11568506	chr5	131877135-131879214	chr5	131671460	-0.109	0.0117	0.7732
PLCG2	5336	GI_4505870-S	rs7185203	chr16	81812898-81991899	chr16	81639190	0.298	0.0117	0.7732
IL5	3567	GI_28559032-S	rs156029	chr5	131877135-131879214	chr5	131532634	-0.073	0.0117	0.7732
IL5	3567	GI_28559032-S	rs246107	chr5	131877135-131879214	chr5	131546668	-0.073	0.0117	0.7732
PRKCQ	5588	GI_5453975-S	rs7916433	chr10	6469104-6622254	chr10	7352636	-0.058	0.0118	0.7753
REL	5966	GI_4506472-S	rs12477097	chr2	61108751-61150178	chr2	60698397	0.478	0.0118	0.7753
MCM5	4174	GI_23510447-S	rs5755820	chr22	35796115-35820495	chr22	36041562	0.495	0.0119	0.7753
MAF	4094	GI_5453735-S	rs2113307	chr16	79627744-79634622	chr16	79043251	-0.093	0.0119	0.7753
PDLIM2	64236	GI_40288186-I	rs12679264	chr8	22437986-22455538	chr8	22662196	-0.1	0.0119	0.7753
PRKCQ	5588	GI_5453975-S	rs591878	chr10	6469104-6622254	chr10	5935437	0.054	0.0119	0.7753
IL10	3586	GI_24430216-S	rs10877	chr1	206940947-206945839	chr1	207192180	-0.636	0.0119	0.7753
PLCG2	5336	GI_4505870-S	rs11645687	chr16	81812898-81991899	chr16	82895079	0.293	0.012	0.7753
PRDM1	639	GI_33946273-A	rs1008945	chr6	106534194-106557814	chr6	106583418	-0.492	0.012	0.7753
IL17A	3605	GI_27477085-S	rs10484879	chr6	52051184-52055436	chr6	52051957	-0.066	0.012	0.7753
IL23R	149233	GI_24430211-S	rs682896	chr1	67632168-67725650	chr1	67186062	0.404	0.012	0.7753
SOCS3	9021	GI_45439351-S	rs7222623	chr17	76352858-76356158	chr17	77134556	0.049	0.012	0.7753
STAT4	6775	GI_21618332-S	rs4640333	chr2	191894301-192016322	chr2	192435264	0.367	0.0121	0.7753
SHC1	6464	GI_33859842-I	rs6427128	chr1	154934773-154943223	chr1	155026942	-0.065	0.0121	0.7753
IRS1	3667	GI_5031804-S	rs12052523	chr2	227596032-227663506	chr2	228244397	0.124	0.0121	0.7753
IL17D	53342	GI_19923714-S	rs3847994	chr13	21277481-21297237	chr13	21517666	-0.189	0.0121	0.7753
SMAD3	4088	GI_42476202-S	rs11071959	chr15	67358194-67487533	chr15	68058903	-0.468	0.0121	0.7753
MAPK14	1432	GI_20986513-A	rs4713951	chr6	35995453-36079013	chr6	36262991	-0.142	0.0122	0.7753
PIAS2	9063	GI_27532983-A	rs12607970	chr18	44390022-44497495	chr18	43976885	0.278	0.0122	0.7753
PTPRC	5788	GI_18641365-A	rs6428437	chr1	198608097-198726605	chr1	198165379	-0.373	0.0122	0.7753
MAPK1	5594	GI_20986530-I	rs5750465	chr22	22123318-22221970	chr22	22427023	-0.258	0.0122	0.7753
MAPK1	5594	GI_20986530-I	rs928901	chr22	22123318-22221970	chr22	22430952	-0.258	0.0122	0.7753
BRCA1	672	GI_6552306-A	rs2277618	chr17	41196311-41277500	chr17	40822678	-0.501	0.0123	0.7753
SMAD7	4092	GI_5174516-S	rs11663191	chr18	46446222-46477081	chr18	45682632	0.445	0.0123	0.7753
IL17B	27190	GI_27477077-S	rs3756577	chr5	148753829-148758838	chr5	149628644	0.062	0.0123	0.7753
JAK2	3717	GI_13325062-S	rs10974448	chr9	4985244-5128183	chr9	4308010	0.232	0.0123	0.7753
JAK2	3717	GI_13325062-S	rs10733509	chr9	4985244-5128183	chr9	4308050	0.232	0.0123	0.7753
SHC3	53358	GI_21314678-S	rs3002331	chr9	91620685-91793682	chr9	92148993	-0.066	0.0124	0.7753
STAT3	6774	GI_16596687-S	rs11653427	chr17	40465342-40540513	chr17	39620262	-0.25	0.0124	0.7753
STAT3	6774	GI_16596687-S	rs12948056	chr17	40465342-40540513	chr17	39620399	-0.25	0.0124	0.7753
ATF2	1386	GI_22538421-S	rs921083	chr2	175936977-176032934	chr2	176744882	-0.209	0.0124	0.7753
MAPK1	5594	GI_20986530-I	rs439792	chr22	22123318-22221970	chr22	21431181	-0.313	0.0124	0.7753
MAPK1	5594	GI_20986530-I	rs1210585	chr22	22123318-22221970	chr22	21437561	-0.313	0.0124	0.7753
PTPN22	26191	GI_15619017-A	rs668800	chr1	114356432-114414375	chr1	114865343	-0.218	0.0124	0.7753
TBX21	30009	GI_7019548-S	rs12452082	chr17	45810609-45823485	chr17	45944001	0.127	0.0124	0.7753
AFAP1	60312	GI_40807503-I	rs1568692	chr4	7760439-7941653	chr4	8390646	0.062	0.0124	0.7753
AFAP1	60312	GI_40807503-I	rs2293229	chr4	7760439-7941653	chr4	8407406	0.062	0.0124	0.7753
BLK	640	GI_33469981-S	rs6991074	chr8	11351520-11422108	chr8	11136046	0.592	0.0125	0.7753
BLK	640	GI_33469981-S	rs6601578	chr8	11351520-11422108	chr8	11136604	0.592	0.0125	0.7753
BLK	640	GI_33469981-S	rs3808513	chr8	11351520-11422108	chr8	11157460	0.592	0.0125	0.7753
BLK	640	GI_33469981-S	rs2164273	chr8	11351520-11422108	chr8	11168499	0.592	0.0125	0.7753
RORA	6095	GI_19743900-I	rs2414687	chr15	60780482-60919729	chr15	61269245	-0.038	0.0125	0.7754
IL17A	3605	GI_27477085-S	rs316144	chr6	52051184-52055436	chr6	52879695	-0.053	0.0126	0.7805
STAT1	6772	GI_21536300-A	rs1263128	chr2	191833761-191878976	chr2	191598603	-0.468	0.0126	0.7817
SPRED2	200734	GI_32401444-S	rs11681842	chr2	65537984-65659656	chr2	66072634	0.35	0.0127	0.7817
SPRED2	200734	GI_32401444-S	rs2860914	chr2	65537984-65659656	chr2	66077242	0.35	0.0127	0.7817
PTPN11	5781	GI_33356176-S	rs17825483	chr12	112856535-112947717	chr12	113147563	-0.215	0.0127	0.7828
STAT3	6774	GI_16596687-S	rs6503691	chr17	40465342-40540513	chr17	40394090	0.361	0.0127	0.7838
CDKN1A	1026	GI_17978494-I	rs743923	chr6	36646486-36655116	chr6	35980121	0.142	0.0128	0.7851
RORA	6095	GI_19743902-I	rs731820	chr15	60780482-61521502	chr15	62378136	-0.042	0.0129	0.7855
RORA	6095	GI_19743902-I	rs7178424	chr15	60780482-61521502	chr15	62380259	-0.042	0.0129	0.7855
RORA	6095	GI_19743902-I	rs12439356	chr15	60780482-61521502	chr15	62380595	-0.042	0.0129	0.7855
SOCS5	9655	GI_41349445-I	rs9973653	chr2	46926348-46989927	chr2	46548109	-0.046	0.0129	0.7875
IL22	50616	GI_41393566-S	rs10506555	chr12	68642024-68647281	chr12	67909350	0.062	0.0129	0.7878
SHC3	53358	GI_21314678-S	rs4877394	chr9	91620685-91793682	chr9	90703042	-0.091	0.013	0.7878
IL21	59067	GI_11141874-S	rs4833834	chr4	123533782-123542212	chr4	123466351	-0.115	0.013	0.7878
MAF	4094	GI_5453735-S	rs59344	chr16	79627744-79634622	chr16	79234945	0.056	0.013	0.7883
SHC3	53358	GI_21314678-S	rs2149879	chr9	91620685-91793682	chr9	92128645	-0.054	0.013	0.7883
IRF1	3659	GI_4504720-S	rs700711	chr5	131817300-131826465	chr5	132713811	-0.439	0.013	0.7899
MAF	4094	GI_5453735-S	rs9940390	chr16	79627744-79634622	chr16	80051931	0.049	0.0131	0.7902
IL6	3569	GI_10834983-S	rs2961285	chr7	22766765-22771621	chr7	22654968	0.222	0.0131	0.7902
IL17D	53342	GI_19923714-S	rs829209	chr13	21277481-21297237	chr13	22235584	-0.168	0.0131	0.7902
STAT1	6772	GI_21536300-I	rs1517850	chr2	191840262-191878976	chr2	192348710	-0.381	0.0131	0.7902
STAT1	6772	GI_21536300-I	rs1517848	chr2	191840262-191878976	chr2	192350205	-0.381	0.0131	0.7902
IL18	3606	GI_27502389-S	rs11214139	chr11	112013973-112034840	chr11	112085877	0.425	0.0131	0.7902
SOCS5	9655	GI_41349445-I	rs7607360	chr2	46926348-46989927	chr2	46194334	-0.051	0.0132	0.7903
MAPK1	5594	GI_20986530-A	rs5750465	chr22	22113946-22221970	chr22	22427023	-0.237	0.0132	0.7903
MAPK1	5594	GI_20986530-A	rs928901	chr22	22113946-22221970	chr22	22430952	-0.237	0.0132	0.7903
AFAP1	60312	GI_40807503-I	rs4637403	chr4	7760439-7941653	chr4	7554721	0.096	0.0133	0.7903
MAPK1	5594	GI_20986530-A	rs400946	chr22	22113946-22221970	chr22	21431054	-0.291	0.0133	0.7903
PDPK1	5170	GI_4505694-S	rs11645410	chr16	2587964-2653191	chr16	2737071	0.116	0.0133	0.7903
ATF2	1386	GI_22538421-S	rs4972778	chr2	175936977-176032934	chr2	176483881	0.167	0.0133	0.7903
CDKN1A	1026	GI_17978494-I	rs1321313	chr6	36646486-36655116	chr6	36618821	-0.102	0.0133	0.7903
RORA	6095	GI_19743902-I	rs1436958	chr15	60780482-61521502	chr15	62338797	-0.04	0.0134	0.7903
MTOR	2475	GI_19924298-S	rs198372	chr1	11166587-11322608	chr1	11909514	-0.348	0.0134	0.7903
CAMK2A	815	GI_25952117-A	rs352360	chr5	149599053-149669403	chr5	148663788	0.053	0.0134	0.7903
PRDM1	639	GI_33946273-I	rs714654	chr6	106546736-106557814	chr6	106011016	-0.2	0.0134	0.7903
CDKN1A	1026	GI_17978496-A	rs3761980	chr6	36644236-36655116	chr6	35993906	0.493	0.0134	0.7903
CDKN1A	1026	GI_17978496-A	rs2237094	chr6	36644236-36655116	chr6	36008144	0.493	0.0134	0.7903
CDKN1A	1026	GI_17978496-A	rs3730327	chr6	36644236-36655116	chr6	36027142	0.493	0.0134	0.7903
ITPR3	3710	GI_4504794-S	rs2294478	chr6	33589155-33664348	chr6	33098966	-0.334	0.0134	0.7903
MAF	4094	GI_5453735-S	rs1116525	chr16	79627744-79634622	chr16	79203190	-0.052	0.0135	0.7903
PRKCQ	5588	GI_5453975-S	rs11255182	chr10	6469104-6622254	chr10	7572864	0.042	0.0135	0.7903
MAF	4094	GI_5453735-S	rs1117007	chr16	79627744-79634622	chr16	79186196	-0.054	0.0135	0.7903
IL4R	3566	GI_4557668-S	rs17706237	chr16	27325229-27376099	chr16	27798809	0.383	0.0135	0.7903
ATF2	1386	GI_22538421-S	rs7565836	chr2	175936977-176032934	chr2	176541683	-0.161	0.0135	0.7903
RASGRP1	10125	GI_6382080-S	rs11629523	chr15	38780301-38857007	chr15	39639228	0.638	0.0136	0.7903
RASGRP1	10125	GI_6382080-S	rs4257183	chr15	38780301-38857007	chr15	39641338	0.638	0.0136	0.7903
IL6	3569	GI_10834983-S	rs6461597	chr7	22766765-22771621	chr7	21783145	0.228	0.0136	0.7903
IL17C	27189	GI_27477078-S	rs4075964	chr16	88705000-88706882	chr16	88457833	0.047	0.0136	0.7903
IRF4	3662	GI_4505286-S	rs3778607	chr6	391738-411443	chr6	403799	0.18	0.0136	0.7903
TGFB2	7042	GI_4507462-S	rs12037323	chr1	218518675-218617961	chr1	218387236	-0.046	0.0136	0.7903
IL2RA	3559	GI_4557666-S	rs2185139	chr10	6052656-6104333	chr10	7060186	-0.254	0.0136	0.7903
PLCG2	5336	GI_4505870-S	rs2549156	chr16	81812898-81991899	chr16	82862655	-0.458	0.0137	0.7903
PLCG2	5336	GI_4505870-S	rs1903620	chr16	81812898-81991899	chr16	82862940	-0.458	0.0137	0.7903
RORA	6095	GI_19743904-A	rs2917833	chr15	60780482-61521502	chr15	60174725	0.445	0.0137	0.7903
MAPK1	5594	GI_20986530-I	rs429738	chr22	22123318-22221970	chr22	21421425	-0.225	0.0138	0.7903
PRDM1	639	GI_33946273-I	rs10457128	chr6	106546736-106557814	chr6	106017976	-0.196	0.0138	0.7903
SOCS5	9655	GI_41349445-I	rs1863334	chr2	46926348-46989927	chr2	47790611	-0.047	0.0138	0.7903
ITPR3	3710	GI_4504794-S	rs441576	chr6	33589155-33664348	chr6	33008546	-0.409	0.0138	0.7903
IFNG	3458	GI_10835170-S	rs10784767	chr12	68548549-68553521	chr12	69551789	-0.256	0.0138	0.7903
SOCS5	9655	GI_41349444-A	rs1376406	chr2	46926098-46989927	chr2	46812338	-0.285	0.0138	0.7903
CTLA4	1493	GI_21361211-S	rs1181389	chr2	204732510-204738683	chr2	204574890	-0.061	0.0139	0.7903
CTLA4	1493	GI_21361211-S	rs10490573	chr2	204732510-204738683	chr2	204583163	-0.061	0.0139	0.7903
CTLA4	1493	GI_21361211-S	rs10515944	chr2	204732510-204738683	chr2	204587269	-0.061	0.0139	0.7903
CTLA4	1493	GI_21361211-S	rs3116496	chr2	204732510-204738683	chr2	204594512	-0.061	0.0139	0.7903
SOCS1	8651	GI_4507232-S	rs12599288	chr16	11348273-11350039	chr16	11822066	0.313	0.0139	0.7903
IL12RB1	3594	GI_24497439-A	rs2891654	chr19	18170370-18197697	chr19	18369120	-0.14	0.0139	0.7903
MAPK3	5595	GI_38257140-S	rs9928448	chr16	30125425-30134630	chr16	30072530	0.191	0.0139	0.7903
FES	2242	GI_13376997-S	rs2040578	chr15	91427664-91439006	chr15	91698948	0.174	0.0139	0.7903
FES	2242	GI_13376997-S	rs12902511	chr15	91427664-91439006	chr15	90823039	-0.161	0.0139	0.7903
RORA	6095	GI_19743900-I	rs7166393	chr15	60780482-60919729	chr15	61806195	0.033	0.0139	0.7903
PDLIM2	64236	GI_40288187-I	rs6981400	chr8	22437986-22455538	chr8	23104612	-0.075	0.0139	0.7903
IL23R	149233	GI_24430211-S	rs11208877	chr1	67632168-67725650	chr1	66954924	0.383	0.0139	0.7903
PDLIM2	64236	GI_40288186-I	rs7826882	chr8	22437986-22455538	chr8	22849422	-0.058	0.014	0.7903
CRKL	1399	GI_34452719-S	rs1548411	chr22	21271713-21308037	chr22	21377301	-0.134	0.014	0.7903
GRB2	2885	GI_45359857-S	rs11077793	chr17	73314156-73401790	chr17	73548863	0.161	0.014	0.7903
GRB2	2885	GI_45359857-S	rs1671036	chr17	73314156-73401790	chr17	73552185	0.161	0.014	0.7903
AFAP1	60312	GI_40807503-I	rs4558873	chr4	7760439-7941653	chr4	7415038	-0.058	0.014	0.7903
IL23R	149233	GI_24430211-S	rs7526812	chr1	67632168-67725650	chr1	67109335	0.394	0.014	0.7913
IL23R	149233	GI_24430211-S	rs1925342	chr1	67632168-67725650	chr1	67115230	0.394	0.014	0.7913
TGFB2	7042	GI_37539612-S	rs1342590	chr1	218518675-218617961	chr1	218619646	-0.06	0.0141	0.7922
STAT3	6774	GI_16596687-S	rs2883456	chr17	40465342-40540513	chr17	40552794	0.207	0.0142	0.7922
IRF9	10379	GI_25282406-S	rs17184526	chr14	24630421-24635774	chr14	24667051	0.359	0.0142	0.7922
IRS1	3667	GI_5031804-S	rs10207659	chr2	227596032-227663506	chr2	228465580	-0.243	0.0142	0.7922
PDLIM2	64236	GI_40288186-I	rs8180974	chr8	22437986-22455538	chr8	23240061	0.065	0.0142	0.7922
MAF	4094	GI_5453735-S	rs4888881	chr16	79627744-79634622	chr16	78966935	0.075	0.0142	0.7922
ITPR2	3709	GI_4504792-S	rs2129094	chr12	26488284-26986131	chr12	27083360	-0.386	0.0143	0.7922
IL21	59067	GI_11141874-S	rs3108394	chr4	123533782-123542212	chr4	123003141	0.113	0.0143	0.7922
EP300	2033	GI_4557556-S	rs1022533	chr22	41488613-41576081	chr22	40972547	0.171	0.0143	0.7922
IL21	59067	GI_11141874-S	rs4833925	chr4	123533782-123542212	chr4	124430104	-0.056	0.0144	0.7922
IL6	3569	GI_10834983-S	rs1174966	chr7	22766765-22771621	chr7	22046072	0.309	0.0145	0.7922
PIAS2	9063	GI_27532983-I	rs101940	chr18	44395672-44497495	chr18	44168254	-0.194	0.0145	0.7922
BLK	640	GI_33469981-S	rs1736067	chr8	11351520-11422108	chr8	11665518	-0.526	0.0145	0.7922
IRF4	3662	GI_4505286-S	rs2095580	chr6	391738-411443	chr6	984646	0.265	0.0145	0.7922
BLK	640	GI_33469981-S	rs804280	chr8	11351520-11422108	chr8	11612698	0.618	0.0145	0.7922
IL22	50616	GI_41393566-S	rs2930109	chr12	68642024-68647281	chr12	68353649	0.049	0.0145	0.7922
PDLIM2	64236	GI_40288186-A	rs922810	chr8	22436253-22451810	chr8	22438313	0.63	0.0145	0.7922
IL5	3567	GI_28559032-S	rs676944	chr5	131877135-131879214	chr5	131288468	-0.11	0.0145	0.7922
TNFAIP3	7128	GI_26051241-S	rs658376	chr6	138188324-138204451	chr6	137970840	0.198	0.0146	0.7922
STAT1	6772	GI_21536300-A	rs3024912	chr2	191833761-191878976	chr2	191893087	-0.459	0.0146	0.7922
STAT1	6772	GI_21536300-A	rs3024896	chr2	191833761-191878976	chr2	191896716	-0.459	0.0146	0.7922
RORA	6095	GI_19743902-I	rs12439719	chr15	60780482-61521502	chr15	62178695	-0.045	0.0146	0.7922
RORA	6095	GI_19743902-I	rs1030347	chr15	60780482-61521502	chr15	61007130	-0.049	0.0147	0.7922
RORA	6095	GI_19743902-I	rs1863270	chr15	60780482-61521502	chr15	61012259	-0.049	0.0147	0.7922
RORA	6095	Hs.37648-S	rs11071566	chr15	60780482-61521502	chr15	61188004	-0.11	0.0147	0.7922
RORA	6095	Hs.37648-S	rs11071567	chr15	60780482-61521502	chr15	61188024	-0.11	0.0147	0.7922
PRDM1	639	GI_33946273-A	rs221652	chr6	106534194-106557814	chr6	105546452	0.799	0.0148	0.7922
PRDM1	639	GI_33946273-A	rs1190298	chr6	106534194-106557814	chr6	105618468	0.799	0.0148	0.7922
PRDM1	639	GI_33946273-A	rs9399904	chr6	106534194-106557814	chr6	105622521	0.799	0.0148	0.7922
SOCS3	9021	GI_45439351-S	rs2707047	chr17	76352858-76356158	chr17	77123614	0.052	0.0148	0.7922
ATF2	1386	GI_22538421-S	rs2289966	chr2	175936977-176032934	chr2	176794388	0.265	0.0148	0.7922
IL12RB2	3595	GI_24497441-S	rs6693644	chr1	67773046-67862583	chr1	66990824	-0.465	0.0148	0.7922
SMAD3	4088	GI_42476202-S	rs12593182	chr15	67358194-67487533	chr15	66473473	-0.345	0.0148	0.7922
TBX21	30009	GI_7019548-S	rs1563304	chr17	45810609-45823485	chr17	44874453	0.142	0.0148	0.7922
STAT1	6772	GI_21536300-A	rs2354877	chr2	191833761-191878976	chr2	191288071	0.285	0.0148	0.7922
PDLIM2	64236	GI_40288186-A	rs1553777	chr8	22436253-22451810	chr8	22707565	1.007	0.0149	0.7922
PLCG2	5336	GI_4505870-S	rs67333	chr16	81812898-81991899	chr16	81387204	0.543	0.0149	0.7922
TGFB2	7042	GI_4507462-S	rs2605087	chr1	218518675-218617961	chr1	219602093	-0.041	0.0149	0.7922
PLCG2	5336	GI_4505870-S	rs8182218	chr16	81812898-81991899	chr16	81547687	0.289	0.0149	0.7922
MAPK9	5601	GI_21237744-A	rs4367258	chr5	179660594-179719071	chr5	179611713	-0.378	0.0149	0.7922
MAPK1	5594	GI_20986530-A	rs1008560	chr22	22113946-22221970	chr22	22557954	-0.367	0.0149	0.7922
IL5	3567	GI_28559032-S	rs274562	chr5	131877135-131879214	chr5	131718206	-0.062	0.015	0.7922
IRS1	3667	GI_5031804-S	rs4458204	chr2	227596032-227663506	chr2	228637113	-0.229	0.015	0.7922
MTOR	2475	GI_19924298-S	rs2295281	chr1	11166587-11322608	chr1	12059412	-0.205	0.015	0.7922
MAF	4094	GI_5453735-S	rs693764	chr16	79627744-79634622	chr16	79267429	0.053	0.015	0.7922
MAF	4094	GI_5453735-S	rs8062601	chr16	79627744-79634622	chr16	79269859	0.053	0.015	0.7922
STAT1	6772	GI_21536300-A	rs10737936	chr2	191833761-191878976	chr2	191469731	0.297	0.015	0.7922
PTPN22	26191	GI_15619017-A	rs2774281	chr1	114356432-114414375	chr1	114648506	-0.322	0.0151	0.7922
RORA	6095	GI_19743899-I	rs10162630	chr15	60780482-60919729	chr15	61084728	0.033	0.0151	0.7922
PRKCQ	5588	GI_5453975-S	rs10508326	chr10	6469104-6622254	chr10	7284945	0.041	0.0151	0.7922
JAK2	3717	GI_13325062-S	rs466300	chr9	4985244-5128183	chr9	4715341	-0.202	0.0151	0.7922
IL18	3606	GI_27502389-S	rs1245114	chr11	112013973-112034840	chr11	112950782	0.191	0.0151	0.7922
PLCG2	5336	GI_4505870-S	rs6565013	chr16	81812898-81991899	chr16	82431003	0.501	0.0152	0.7922
PLCG2	5336	GI_4505870-S	rs11861057	chr16	81812898-81991899	chr16	82508050	0.501	0.0152	0.7922
MAF	4094	GI_5453735-S	rs7206532	chr16	79627744-79634622	chr16	80490131	-0.046	0.0152	0.7922
PRDM1	639	GI_33946273-A	rs13196925	chr6	106534194-106557814	chr6	105551229	-0.956	0.0152	0.7922
CD2	914	GI_31542293-S	rs1885800	chr1	117297085-117311851	chr1	117013732	-0.478	0.0152	0.7922
PDLIM2	64236	GI_40288186-A	rs2005080	chr8	22436253-22451810	chr8	22410157	0.57	0.0152	0.7922
IL12RB2	3595	GI_24497441-S	rs4655616	chr1	67773046-67862583	chr1	67002765	-0.518	0.0152	0.7922
IL4R	3566	GI_4557668-S	rs8052041	chr16	27325229-27376099	chr16	27031939	0.411	0.0152	0.7922
MAPK9	5601	GI_21237744-A	rs6867398	chr5	179660594-179719071	chr5	179712060	0.221	0.0152	0.7922
PDLIM2	64236	GI_40288186-A	rs899424	chr8	22436253-22451810	chr8	21762265	-0.86	0.0152	0.7922
FANCC	2176	GI_4557588-S	rs4744316	chr9	97861335-98079991	chr9	96864456	0.304	0.0152	0.7922
BLK	640	GI_33469981-S	rs6983129	chr8	11351520-11422108	chr8	11591136	0.467	0.0152	0.7922
MAF	4094	GI_5453735-S	rs7199334	chr16	79627744-79634622	chr16	78807234	-0.051	0.0153	0.7922
IL12RB1	3594	GI_24497439-A	rs273266	chr19	18170370-18197697	chr19	18283501	-0.134	0.0153	0.7922
IL6	3569	GI_10834983-S	rs3757446	chr7	22766765-22771621	chr7	22894777	-0.345	0.0153	0.7929
PRKCQ	5588	GI_5453975-S	rs12244380	chr10	6469104-6622254	chr10	6053374	0.043	0.0153	0.7929
PTPRC	5788	GI_18641346-I	rs10922367	chr1	198608097-198726605	chr1	198083850	0.163	0.0153	0.7943
SHC1	6464	GI_33859842-I	rs708611	chr1	154934773-154943223	chr1	155743310	0.043	0.0154	0.795
TGFB2	7042	GI_37539612-S	rs2788193	chr1	218518675-218617961	chr1	218458227	0.053	0.0154	0.7963
PTPN11	5781	GI_33356176-S	rs1012822	chr12	112856535-112947717	chr12	113163493	-0.2	0.0154	0.7966
TMEM55B	90809	GI_21389334-S	rs3093930	chr14	20926011-20929637	chr14	20824181	-0.268	0.0155	0.7966
SOCS1	8651	GI_4507232-S	rs8060821	chr16	11348273-11350039	chr16	11334059	-0.333	0.0155	0.7966
SOCS1	8651	GI_4507232-S	rs11074956	chr16	11348273-11350039	chr16	11337721	-0.333	0.0155	0.7966
SOS2	6655	GI_39930603-S	rs7141328	chr14	50583845-50698099	chr14	50567129	0.089	0.0155	0.7966
SOS2	6655	GI_39930603-S	rs8017367	chr14	50583845-50698099	chr14	50675487	0.089	0.0155	0.7966
MAF	4094	GI_5453735-S	rs7188113	chr16	79627744-79634622	chr16	79812944	-0.053	0.0155	0.7966
IL17F	112744	GI_27477082-A	rs34511626	chr6	52101483-52109298	chr6	52851560	0.049	0.0156	0.7966
CDKN1A	1026	GI_17978494-I	rs9462331	chr6	36646486-36655116	chr6	37554340	0.156	0.0156	0.7966
CDKN1A	1026	GI_17978494-I	rs9470633	chr6	36646486-36655116	chr6	37557561	0.156	0.0156	0.7966
MAF	4094	GI_5453735-S	rs17642520	chr16	79627744-79634622	chr16	79239826	0.046	0.0156	0.7966
TGFB2	7042	GI_37539612-S	rs6657275	chr1	218518675-218617961	chr1	218596461	-0.059	0.0156	0.7966
TGFB2	7042	GI_37539612-S	rs4846479	chr1	218518675-218617961	chr1	218598410	-0.059	0.0156	0.7966
CALM1	801	GI_31377794-S	rs4900063	chr14	90863326-90874619	chr14	91295625	-0.385	0.0156	0.7966
MAF	4094	GI_5453735-S	rs9937844	chr16	79627744-79634622	chr16	80059171	0.048	0.0156	0.7966
AFAP1	60312	GI_40807503-I	rs4443286	chr4	7760439-7941653	chr4	7448581	0.062	0.0156	0.7966
PDLIM2	64236	GI_40288186-A	rs4872154	chr8	22436253-22451810	chr8	23413335	-0.741	0.0156	0.7967
SOCS3	9021	GI_45439351-S	rs11868833	chr17	76352858-76356158	chr17	77110044	0.07	0.0157	0.7972
FCER1A	2205	GI_31317229-S	rs617698	chr1	159259503-159278014	chr1	160162872	-0.123	0.0157	0.7972
BLK	640	GI_33469981-S	rs7843666	chr8	11351520-11422108	chr8	10742059	0.546	0.0157	0.7972
IL12RB2	3595	GI_24497441-S	rs10158352	chr1	67773046-67862583	chr1	68587777	-0.567	0.0157	0.7972
IL12RB2	3595	GI_24497441-S	rs3736934	chr1	67773046-67862583	chr1	68588137	-0.567	0.0157	0.7972
IL12RB2	3595	GI_24497441-S	rs10889746	chr1	67773046-67862583	chr1	68589282	-0.567	0.0157	0.7972
IL12RB2	3595	GI_24497441-S	rs7062	chr1	67773046-67862583	chr1	68591253	-0.567	0.0157	0.7972
TGFB2	7042	GI_4507462-S	rs2820454	chr1	218518675-218617961	chr1	219593410	0.043	0.0157	0.7972
MTOR	2475	GI_19924298-S	rs2336395	chr1	11166587-11322608	chr1	11941484	-0.341	0.0158	0.7972
CD2	914	GI_31542293-S	rs1975283	chr1	117297085-117311851	chr1	118142558	0.374	0.0158	0.7972
SHC1	6464	GI_33859842-I	rs3814316	chr1	154934773-154943223	chr1	155149718	0.042	0.0158	0.7972
CD40	958	GI_23312370-A	rs2092109	chr20	44746905-44758384	chr20	44058580	0.249	0.0159	0.7972
MAPK1	5594	GI_20986528-I	rs5750487	chr22	22113946-22221970	chr22	22436162	-0.26	0.0159	0.7972
MAPK1	5594	GI_20986528-I	rs2329928	chr22	22113946-22221970	chr22	22436180	-0.26	0.0159	0.7972
PTPRC	5788	GI_18641365-A	rs11589679	chr1	198608097-198726605	chr1	198912797	0.497	0.0159	0.7972
SPRED2	200734	GI_32401444-S	rs1194849	chr2	65537984-65659656	chr2	65606653	0.361	0.0159	0.7972
SPRED2	200734	GI_32401444-S	rs1876518	chr2	65537984-65659656	chr2	65608909	0.361	0.0159	0.7972
PTPRC	5788	GI_18641346-I	rs2065150	chr1	198608097-198726605	chr1	197977954	0.176	0.0159	0.7979
TMEM55B	90809	GI_21389334-S	rs7146340	chr14	20926011-20929637	chr14	20985434	0.369	0.0159	0.7982
PDLIM2	64236	GI_40288186-A	rs6998654	chr8	22436253-22451810	chr8	22227522	-0.909	0.016	0.7999
IL2RA	3559	GI_4557666-S	rs2386841	chr10	6052656-6104333	chr10	6057732	-0.357	0.0161	0.8021
FANCC	2176	GI_4557588-S	rs11795346	chr9	97861335-98079991	chr9	97040914	-0.393	0.0161	0.8021
MYC	4609	GI_31543215-S	rs13271478	chr8	128748314-128753680	chr8	127921284	-0.419	0.0162	0.8042
RORA	6095	GI_19743902-I	rs782947	chr15	60780482-61521502	chr15	61339261	-0.068	0.0162	0.8042
REL	5966	GI_4506472-S	rs2058703	chr2	61108751-61150178	chr2	60679226	-0.335	0.0162	0.8042
IL6R	3570	GI_31317248-A	rs4045192	chr1	154377668-154441926	chr1	155038756	-0.112	0.0162	0.8042
STAT3	6774	GI_16596687-S	rs12601607	chr17	40465342-40540513	chr17	41538783	-0.25	0.0162	0.8046
CDKN1A	1026	GI_17978494-I	rs10807170	chr6	36646486-36655116	chr6	36629444	0.102	0.0163	0.8066
CDKN1A	1026	GI_17978494-I	rs4713999	chr6	36646486-36655116	chr6	36633069	0.102	0.0163	0.8066
IL2RA	3559	GI_4557666-S	rs12769978	chr10	6052656-6104333	chr10	5612864	-0.36	0.0163	0.8066
PRDM1	639	GI_33946272-I	rs12191229	chr6	106534194-106557814	chr6	105811285	0.209	0.0163	0.8066
PRDM1	639	GI_33946272-I	rs12189785	chr6	106534194-106557814	chr6	105811507	0.209	0.0163	0.8066
SOCS3	9021	GI_45439351-S	rs12950722	chr17	76352858-76356158	chr17	75807097	0.049	0.0164	0.8066
IL17A	3605	GI_27477085-S	rs9370005	chr6	52051184-52055436	chr6	51057610	-0.083	0.0164	0.8066
SOCS3	9021	GI_45439351-S	rs746349	chr17	76352858-76356158	chr17	75606839	0.045	0.0164	0.8066
IRF5	3663	GI_38683858-A	rs2084654	chr7	128577993-128590088	chr7	128729128	-0.302	0.0164	0.8066
IRF5	3663	GI_38683857-I	rs7808907	chr7	128577993-128590088	chr7	128584084	0.094	0.0164	0.8066
SHC4	399694	GI_44680158-S	rs934741	chr15	49115933-49255641	chr15	49206902	0.152	0.0164	0.8066
IL6	3569	GI_10834983-S	rs1175000	chr7	22766765-22771621	chr7	22024040	-0.197	0.0165	0.8066
SHC4	399694	GI_44680158-S	rs586758	chr15	49115933-49255641	chr15	49508572	-0.157	0.0165	0.8066
SHC4	399694	GI_44680158-S	rs1904317	chr15	49115933-49255641	chr15	49562266	-0.157	0.0165	0.8066
SOCS5	9655	GI_41349445-I	rs6544997	chr2	46926348-46989927	chr2	47844505	0.037	0.0166	0.8066
IL17A	3605	GI_27477085-S	rs927716	chr6	52051184-52055436	chr6	51052686	0.056	0.0166	0.8066
IL21	59067	GI_11141874-S	rs10001582	chr4	123533782-123542212	chr4	124358570	0.057	0.0167	0.8066
IL17F	112744	GI_27477082-A	rs4147618	chr6	52101483-52109298	chr6	52846742	0.047	0.0167	0.8066
IL17F	112744	GI_27477082-A	rs2274760	chr6	52101483-52109298	chr6	52850155	0.047	0.0167	0.8066
MAPK9	5601	GI_21237744-A	rs4701113	chr5	179660594-179719071	chr5	178864168	0.197	0.0167	0.8066
ITPR3	3710	GI_4504794-S	rs9277027	chr6	33589155-33664348	chr6	32998238	-0.353	0.0167	0.8066
ITPR3	3710	GI_4504794-S	rs9277053	chr6	33589155-33664348	chr6	33006222	-0.353	0.0167	0.8066
MAF	4094	GI_5453735-S	rs8045079	chr16	79627744-79634622	chr16	79158698	-0.047	0.0167	0.8066
RASGRP1	10125	GI_6382080-S	rs731223	chr15	38780301-38857007	chr15	39207581	-0.654	0.0168	0.8066
STAT1	6772	GI_21536299-I	rs6738544	chr2	191833761-191878976	chr2	191989356	0.228	0.0168	0.8066
STAT1	6772	GI_21536299-I	rs4555370	chr2	191833761-191878976	chr2	191991459	0.228	0.0168	0.8066
STAT1	6772	GI_21536299-I	rs1551443	chr2	191833761-191878976	chr2	191996518	0.228	0.0168	0.8066
FCER1A	2205	GI_31317229-S	rs2592887	chr1	159259503-159278014	chr1	159652939	-0.137	0.0168	0.8066
ITPR3	3710	GI_4504794-S	rs3129274	chr6	33589155-33664348	chr6	33094869	0.374	0.0168	0.8066
IRF5	3663	GI_38683857-I	rs6965542	chr7	128577993-128590088	chr7	128655918	0.083	0.0168	0.8066
TGFB2	7042	GI_37539612-S	rs11805614	chr1	218518675-218617961	chr1	218328002	-0.086	0.0168	0.8066
TGFB2	7042	GI_37539612-S	rs11118045	chr1	218518675-218617961	chr1	218332409	-0.086	0.0168	0.8066
FCER1A	2205	GI_31317229-S	rs6697826	chr1	159259503-159278014	chr1	160166235	-0.191	0.0169	0.8066
SMAD3	4088	GI_42476202-S	rs16951010	chr15	67358194-67487533	chr15	67863863	-0.612	0.0169	0.8066
SMAD3	4088	GI_42476202-S	rs2589977	chr15	67358194-67487533	chr15	67879670	-0.612	0.0169	0.8066
SMAD3	4088	GI_42476202-S	rs10851775	chr15	67358194-67487533	chr15	67886351	-0.612	0.0169	0.8066
SOCS5	9655	GI_41349444-A	rs9309149	chr2	46926098-46989927	chr2	47902093	0.19	0.0169	0.8066
PLCG2	5336	GI_4505870-S	rs12448334	chr16	81812898-81991899	chr16	81829019	0.283	0.0169	0.8066
PTPN11	5781	GI_33356176-S	rs4767079	chr12	112856535-112947717	chr12	113921432	-0.399	0.0169	0.8066
MTOR	2475	GI_19924298-S	rs7550536	chr1	11166587-11322608	chr1	12067044	0.188	0.017	0.8066
IRF5	3663	GI_38683857-I	rs7789423	chr7	128577993-128590088	chr7	128621204	0.084	0.017	0.8066
JAK3	3718	GI_4557680-S	rs2287849	chr19	17935592-17958841	chr19	17729148	0.136	0.017	0.8066
JAK1	3716	GI_4504802-S	rs10789179	chr1	65298905-65432187	chr1	65772315	0.359	0.017	0.8066
PIAS2	9063	GI_27532983-I	rs9949861	chr18	44395672-44497495	chr18	43970116	0.315	0.017	0.8066
ITPR2	3709	GI_4504792-S	rs6487610	chr12	26488284-26986131	chr12	27628742	0.299	0.017	0.8066
CD40	958	GI_23312370-A	rs847104	chr20	44746905-44758384	chr20	45151273	0.255	0.017	0.8068
JAK2	3717	GI_13325062-S	rs2380941	chr9	4985244-5128183	chr9	4178016	-0.314	0.0171	0.8074
FCER1A	2205	GI_31317229-S	rs3806187	chr1	159259503-159278014	chr1	159750629	-0.192	0.0171	0.8074
BLK	640	GI_33469981-S	rs2082775	chr8	11351520-11422108	chr8	11110503	-0.744	0.0172	0.8079
IL12RB1	3594	GI_24497439-A	rs7247279	chr19	18170370-18197697	chr19	17769508	-0.122	0.0172	0.8079
IL12RB1	3594	GI_24497439-A	rs13345379	chr19	18170370-18197697	chr19	17887563	-0.156	0.0172	0.8079
MAF	4094	GI_5453735-S	rs10871382	chr16	79627744-79634622	chr16	80131944	0.044	0.0172	0.8079
MAF	4094	GI_5453735-S	rs11150268	chr16	79627744-79634622	chr16	80334833	0.047	0.0172	0.8079
IL23R	149233	GI_24430211-S	rs4655617	chr1	67632168-67725650	chr1	67010654	0.352	0.0173	0.8079
SELP	6403	GI_6031196-S	rs1894691	chr1	169558087-169599377	chr1	169467610	-0.091	0.0173	0.8079
IL17D	53342	GI_19923714-S	rs497013	chr13	21277481-21297237	chr13	21519081	-0.214	0.0173	0.8079
ITPR3	3710	GI_4504794-S	rs211456	chr6	33589155-33664348	chr6	33389381	0.42	0.0174	0.8079
ITPR3	3710	GI_4504794-S	rs2247385	chr6	33589155-33664348	chr6	33421577	0.42	0.0174	0.8079
PRDM1	639	GI_33946273-A	rs1984224	chr6	106534194-106557814	chr6	106537354	-0.447	0.0174	0.8079
RORA	6095	GI_19743902-I	rs10519157	chr15	60780482-61521502	chr15	62381630	-0.041	0.0174	0.8079
GSK3B	2932	GI_21361339-S	rs1259299	chr3	119540801-119813264	chr3	120147864	0.192	0.0174	0.8079
FCER1A	2205	GI_31317229-S	rs2794515	chr1	159259503-159278014	chr1	159646544	-0.121	0.0174	0.8079
CDKN1A	1026	GI_17978496-A	rs933235	chr6	36644236-36655116	chr6	36272706	-0.445	0.0175	0.8079
IL2	3558	GI_28178860-S	rs300550	chr4	123372625-123377650	chr4	124291946	0.069	0.0175	0.8079
FES	2242	GI_13376997-S	rs11853441	chr15	91427664-91439006	chr15	91400208	-0.16	0.0175	0.8079
MAPK14	1432	GI_20986513-I	rs11754972	chr6	35995453-36070535	chr6	36267519	0.047	0.0175	0.8079
RORA	6095	GI_19743904-A	rs8031801	chr15	60780482-61521502	chr15	61269447	-0.609	0.0175	0.8079
MAF	4094	GI_5453735-S	rs270422	chr16	79627744-79634622	chr16	79252651	0.048	0.0175	0.8079
STAT1	6772	GI_21536300-I	rs1263128	chr2	191840262-191878976	chr2	191598603	-0.391	0.0175	0.8079
TYK2	7297	GI_34222294-S	rs280500	chr19	10461203-10491248	chr19	10490402	-0.333	0.0176	0.8079
SHC3	53358	GI_21314678-S	rs4262393	chr9	91620685-91793682	chr9	92310811	0.071	0.0176	0.8079
SHC3	53358	GI_21314678-S	rs17053978	chr9	91620685-91793682	chr9	90839031	0.082	0.0176	0.8079
IL4R	3566	GI_4557668-S	rs4787991	chr16	27325229-27376099	chr16	27822512	-0.381	0.0176	0.8079
IRF1	3659	GI_4504720-S	rs17166642	chr5	131817300-131826465	chr5	132699846	0.496	0.0176	0.8079
PLCG2	5336	GI_4505870-S	rs1424153	chr16	81812898-81991899	chr16	82223485	0.482	0.0176	0.8079
PDLIM2	64236	GI_40288187-I	rs7834266	chr8	22437986-22455538	chr8	22898404	-0.055	0.0177	0.8079
MYC	4609	GI_31543215-S	rs4645943	chr8	128748314-128753680	chr8	128747471	0.436	0.0177	0.8079
PRKCQ	5588	GI_5453975-S	rs2692812	chr10	6469104-6622254	chr10	7265468	-0.041	0.0177	0.8079
PRKCQ	5588	GI_5453975-S	rs10905129	chr10	6469104-6622254	chr10	7280550	-0.041	0.0177	0.8079
CDKN1A	1026	GI_17978496-A	rs2284923	chr6	36644236-36655116	chr6	37348920	-0.291	0.0177	0.8079
STAT3	6774	GI_21618337-A	rs799923	chr17	40465342-40540513	chr17	41251931	-0.207	0.0177	0.808
STAT1	6772	GI_21536300-A	rs1517850	chr2	191833761-191878976	chr2	192348710	-0.42	0.0178	0.8087
STAT1	6772	GI_21536300-A	rs1517848	chr2	191833761-191878976	chr2	192350205	-0.42	0.0178	0.8087
BLK	640	GI_33469981-S	rs6985109	chr8	11351520-11422108	chr8	10761585	0.555	0.0178	0.8087
BLK	640	GI_33469981-S	rs4240673	chr8	11351520-11422108	chr8	10787612	0.555	0.0178	0.8087
BLK	640	GI_33469981-S	rs11783247	chr8	11351520-11422108	chr8	10788875	0.555	0.0178	0.8087
CD40	958	GI_23312370-A	rs3746512	chr20	44746905-44758384	chr20	44592636	0.328	0.0179	0.8091
CDKN1A	1026	GI_17978496-A	rs3752480	chr6	36644236-36655116	chr6	36710269	0.515	0.0179	0.8091
IFNG	3458	GI_10835170-S	rs12302475	chr12	68548549-68553521	chr12	68751347	-0.421	0.018	0.8091
PDLIM2	64236	GI_40288187-I	rs11997323	chr8	22437986-22455538	chr8	23094395	0.048	0.018	0.8091
SOCS5	9655	GI_41349445-I	rs753572	chr2	46926348-46989927	chr2	46202338	-0.051	0.018	0.8091
PLCG2	5336	GI_4505870-S	rs804904	chr16	81812898-81991899	chr16	81106944	0.282	0.018	0.8091
PDLIM2	64236	GI_40288186-A	rs17770799	chr8	22436253-22451810	chr8	23347851	0.812	0.018	0.8091
STAT3	6774	GI_21618337-A	rs4796649	chr17	40465342-40540513	chr17	40550611	0.378	0.018	0.8091
SRC	6714	GI_38202216-I	rs7353574	chr20	35974556-36033821	chr20	36277250	-0.053	0.018	0.8091
TGFBR2	7048	GI_23308726-S	rs9879113	chr3	30647993-30735633	chr3	30862962	-0.065	0.018	0.8091
TGFB2	7042	GI_4507462-S	rs11118275	chr1	218518675-218617961	chr1	219497096	-0.058	0.018	0.8091
PRF1	5551	GI_40254807-S	rs1106887	chr10	72357103-72362531	chr10	72219918	0.209	0.0181	0.8095
ITPR3	3710	GI_4504794-S	rs420361	chr6	33589155-33664348	chr6	33555904	-0.385	0.0181	0.8095
TMEM55B	90809	GI_21389334-S	rs1760904	chr14	20926011-20929637	chr14	20852029	0.245	0.0181	0.8095
CAMK2A	815	GI_25952117-A	rs11167499	chr5	149599053-149669403	chr5	149708571	0.054	0.0181	0.8095
STAT1	6772	GI_21536300-A	rs9288176	chr2	191833761-191878976	chr2	191575308	0.325	0.0181	0.8095
FANCC	2176	GI_4557588-S	rs10993058	chr9	97861335-98079991	chr9	96873151	0.339	0.0181	0.8095
CAMK2A	815	GI_25952117-A	rs717746	chr5	149599053-149669403	chr5	149556558	-0.05	0.0182	0.8095
SMAD7	4092	GI_5174516-S	rs7233487	chr18	46446222-46477081	chr18	47280940	0.223	0.0182	0.8095
SOCS5	9655	GI_41349445-I	rs12992366	chr2	46926348-46989927	chr2	46365920	0.081	0.0182	0.8095
MAF	4094	GI_5453735-S	rs12445467	chr16	79627744-79634622	chr16	79229465	0.053	0.0183	0.8095
IL6	3569	GI_10834983-S	rs1174983	chr7	22766765-22771621	chr7	22015591	-0.307	0.0183	0.8125
RORA	6095	GI_19743904-A	rs4775309	chr15	60780482-61521502	chr15	61172975	-0.435	0.0184	0.813
PRKCQ	5588	GI_5453975-S	rs10905117	chr10	6469104-6622254	chr10	7249734	0.065	0.0185	0.8159
JAK2	3717	GI_13325062-S	rs7025955	chr9	4985244-5128183	chr9	4463878	0.222	0.0185	0.816
PRDM1	639	GI_33946273-A	rs1040411	chr6	106534194-106557814	chr6	106598023	0.506	0.0186	0.8172
MAPK1	5594	GI_20986530-I	rs400946	chr22	22123318-22221970	chr22	21431054	-0.3	0.0186	0.8172
STAT6	6778	GI_23397677-S	rs2291738	chr12	57489186-57505196	chr12	56815281	-0.167	0.0186	0.8172
IRF5	3663	GI_38683857-I	rs6953231	chr7	128577993-128590088	chr7	127681555	0.098	0.0187	0.8172
PDLIM2	64236	GI_40288187-I	rs4242394	chr8	22437986-22455538	chr8	23088245	0.05	0.0187	0.8172
IL12RB1	3594	GI_5031784-I	rs971694	chr19	18170370-18197697	chr19	17422833	-0.102	0.0187	0.8172
CALM1	801	GI_31377794-S	rs11622455	chr14	90863326-90874619	chr14	91669929	0.256	0.0187	0.8172
TGFBR2	7048	GI_23308726-S	rs7653262	chr3	30647993-30735633	chr3	30443869	-0.046	0.0187	0.8172
IL23R	149233	GI_24430211-S	rs1276303	chr1	67632168-67725650	chr1	68260778	0.366	0.0187	0.8172
IL23R	149233	GI_24430211-S	rs1276309	chr1	67632168-67725650	chr1	68262903	0.366	0.0187	0.8172
IFNG	3458	GI_10835170-S	rs2870957	chr12	68548549-68553521	chr12	68486435	-0.369	0.0188	0.8172
IFNG	3458	GI_10835170-S	rs10735946	chr12	68548549-68553521	chr12	68490340	-0.369	0.0188	0.8172
PRKCQ	5588	GI_5453975-S	rs633930	chr10	6469104-6622254	chr10	5977935	0.054	0.0188	0.8172
PRDM1	639	GI_33946273-I	rs7765899	chr6	106546736-106557814	chr6	105896843	-0.342	0.0188	0.8172
RORA	6095	GI_19743902-I	rs10459628	chr15	60780482-61521502	chr15	60710269	0.045	0.0188	0.8172
IL6R	3570	GI_31317250-I	rs6699825	chr1	154377668-154441926	chr1	154582970	0.084	0.0188	0.8172
CALM1	801	GI_31377794-S	rs386276	chr14	90863326-90874619	chr14	90001111	-0.353	0.0189	0.8172
SOCS5	9655	GI_41349445-I	rs10182660	chr2	46926348-46989927	chr2	47834313	0.038	0.0189	0.8172
TGFB2	7042	GI_37539612-S	rs1417070	chr1	218518675-218617961	chr1	219566537	-0.06	0.0189	0.8172
JAK2	3717	GI_13325062-S	rs10491733	chr9	4985244-5128183	chr9	4483189	0.213	0.0189	0.8172
SHC4	399694	GI_44680158-S	rs2086256	chr15	49115933-49255641	chr15	49558026	-0.136	0.019	0.8172
IRF5	3663	GI_38683857-I	rs10239340	chr7	128577993-128590088	chr7	128668510	0.081	0.019	0.8172
IL22	50616	GI_41393566-S	rs4913455	chr12	68642024-68647281	chr12	68890976	0.059	0.019	0.8172
PRF1	5551	GI_40254807-S	rs827340	chr10	72357103-72362531	chr10	72674069	-0.297	0.019	0.8172
SPRED2	200734	GI_32401444-S	rs6738087	chr2	65537984-65659656	chr2	65592325	0.341	0.019	0.8172
PLCG2	5336	GI_4505870-S	rs4548853	chr16	81812898-81991899	chr16	81694850	0.25	0.0191	0.8172
MAPK1	5594	GI_20986530-A	rs6519366	chr22	22113946-22221970	chr22	22909590	0.19	0.0191	0.8172
IL6R	3570	GI_31317248-A	rs4999127	chr1	154377668-154441926	chr1	154714006	0.186	0.0191	0.8172
SHC1	6464	GI_33859842-I	rs822490	chr1	154934773-154943223	chr1	155822971	0.049	0.0191	0.8172
SOCS5	9655	GI_41349445-I	rs7349397	chr2	46926348-46989927	chr2	46253287	-0.046	0.0191	0.8172
PLCG2	5336	GI_4505870-S	rs4369659	chr16	81812898-81991899	chr16	81971677	0.278	0.0191	0.8172
SHC4	399694	hmm3805-S	rs2086256	chr15	49115933-49255641	chr15	49558026	-0.116	0.0191	0.8172
IL17B	27190	GI_27477077-S	rs1468722	chr5	148753829-148758838	chr5	148295679	0.057	0.0192	0.8172
IL22	50616	GI_41393566-S	rs7316826	chr12	68642024-68647281	chr12	68464082	0.05	0.0192	0.8172
FANCC	2176	GI_4557588-S	rs356131	chr9	97861335-98079991	chr9	97567327	-0.341	0.0192	0.8172
SMAD7	4092	GI_5174516-S	rs8094888	chr18	46446222-46477081	chr18	46006243	-0.429	0.0192	0.8172
SMAD7	4092	GI_5174516-S	rs8087252	chr18	46446222-46477081	chr18	46041755	-0.429	0.0192	0.8172
ICAM1	3383	GI_4557877-S	rs11557092	chr19	10381516-10397291	chr19	11257018	-0.133	0.0193	0.8195
PRKCQ	5588	GI_5453975-S	rs4750195	chr10	6469104-6622254	chr10	6304557	-0.041	0.0193	0.8195
MAPK14	1432	GI_20986513-I	rs236435	chr6	35995453-36070535	chr6	36728711	-0.075	0.0193	0.8195
MAPK14	1432	GI_20986513-I	rs236434	chr6	35995453-36070535	chr6	36729650	-0.075	0.0193	0.8195
IL17B	27190	GI_27477077-S	rs13167773	chr5	148753829-148758838	chr5	148586989	0.083	0.0194	0.8203
MAPK1	5594	GI_20986530-A	rs2330191	chr22	22113946-22221970	chr22	22916106	0.184	0.0194	0.8203
ATF2	1386	GI_22538421-S	rs2359930	chr2	175936977-176032934	chr2	176649224	0.245	0.0194	0.8203
STAT1	6772	GI_21536299-I	rs2356350	chr2	191833761-191878976	chr2	192002538	0.211	0.0194	0.8203
FANCC	2176	GI_4557588-S	rs913183	chr9	97861335-98079991	chr9	97415718	0.514	0.0194	0.8203
CTLA4	1493	GI_21361211-S	rs17187469	chr2	204732510-204738683	chr2	204648363	-0.066	0.0195	0.8203
FANCC	2176	GI_4557588-S	rs7872931	chr9	97861335-98079991	chr9	96970197	-0.369	0.0195	0.8203
BLK	640	GI_33469981-S	rs4841407	chr8	11351520-11422108	chr8	10516185	0.5	0.0195	0.8203
SOCS5	9655	GI_41349444-I	rs1522987	chr2	46926098-46989927	chr2	45944394	-0.078	0.0195	0.8203
RORA	6095	GI_19743902-I	rs1545540	chr15	60780482-61521502	chr15	60699608	0.043	0.0195	0.8204
RORA	6095	GI_19743902-I	rs7174111	chr15	60780482-61521502	chr15	60706446	0.043	0.0195	0.8204
SHC4	399694	hmm3805-S	rs2899423	chr15	49115933-49255641	chr15	49102037	-0.119	0.0196	0.8204
SHC4	399694	hmm3805-S	rs8037097	chr15	49115933-49255641	chr15	49104109	-0.119	0.0196	0.8204
SHC4	399694	hmm3805-S	rs1062124	chr15	49115933-49255641	chr15	49117549	-0.119	0.0196	0.8204
IL6	3569	GI_10834983-S	rs9655226	chr7	22766765-22771621	chr7	22598742	-0.204	0.0196	0.8204
MAPK1	5594	GI_20986530-I	rs395938	chr22	22123318-22221970	chr22	21364849	-0.296	0.0196	0.8204
BLK	640	GI_33469981-S	rs2409809	chr8	11351520-11422108	chr8	11547150	0.516	0.0197	0.8204
RAP1A	5906	GI_4506412-S	rs1545300	chr1	112162404-112256101	chr1	112464004	-0.18	0.0197	0.8204
BLK	640	GI_33469981-S	rs2245937	chr8	11351520-11422108	chr8	11152957	0.549	0.0197	0.8211
MAPK9	5601	GI_21237744-A	rs730688	chr5	179660594-179719071	chr5	179704903	0.189	0.0197	0.8211
PIAS2	9063	GI_27532983-I	rs6507695	chr18	44395672-44497495	chr18	43885435	-0.239	0.0197	0.8211
SOS1	6654	GI_15529995-S	rs759361	chr2	39208689-39347604	chr2	40289267	0.211	0.0198	0.8211
SOS1	6654	GI_15529995-S	rs2066966	chr2	39208689-39347604	chr2	40292289	0.211	0.0198	0.8211
TGFB2	7042	GI_4507462-S	rs3121580	chr1	218518675-218617961	chr1	218492121	0.058	0.0199	0.8211
PRDM1	639	GI_33946273-I	rs9386455	chr6	106546736-106557814	chr6	106006230	-0.228	0.0199	0.8211
IL4R	3566	GI_4557668-S	rs3093330	chr16	27325229-27376099	chr16	27446054	-0.496	0.0199	0.8211
STAT1	6772	GI_21536299-I	rs2286896	chr2	191833761-191878976	chr2	191535576	-0.419	0.0199	0.8211
STAT1	6772	GI_21536299-I	rs10931468	chr2	191833761-191878976	chr2	191538562	-0.419	0.0199	0.8211
IL6	3569	GI_10834983-S	rs17277521	chr7	22766765-22771621	chr7	21799157	0.21	0.0199	0.8211
SHC3	53358	GI_21314678-S	rs3002329	chr9	91620685-91793682	chr9	92151600	-0.059	0.0199	0.8211
JAK3	3718	GI_4557680-S	rs11086090	chr19	17935592-17958841	chr19	18232754	-0.146	0.0199	0.8211
JAK3	3718	GI_4557680-S	rs12462442	chr19	17935592-17958841	chr19	18233195	-0.146	0.0199	0.8211
TNFAIP3	7128	GI_26051241-S	rs4629702	chr6	138188324-138204451	chr6	138909908	-0.253	0.0199	0.8211
MAPK3	5595	GI_38257140-S	rs4548895	chr16	30125425-30134630	chr16	29923510	-0.178	0.02	0.8211
PDLIM2	64236	GI_40288187-I	rs7838961	chr8	22437986-22455538	chr8	22038952	0.039	0.0201	0.8211
SOS1	6654	GI_15529995-S	rs232544	chr2	39208689-39347604	chr2	38345128	0.226	0.0201	0.8211
PDLIM2	64236	GI_40288186-I	rs28414783	chr8	22437986-22455538	chr8	22650358	-0.087	0.0202	0.8211
PDLIM2	64236	GI_40288186-I	rs6557594	chr8	22437986-22455538	chr8	22655188	-0.087	0.0202	0.8211
IL2RB	3560	GI_23238195-S	rs2284022	chr22	37521879-37545962	chr22	37201891	-0.314	0.0202	0.8211
STAT1	6772	GI_21536300-A	rs1921907	chr2	191833761-191878976	chr2	191784775	-0.353	0.0202	0.8211
FANCC	2176	GI_4557588-S	rs2584806	chr9	97861335-98079991	chr9	97529278	-0.361	0.0203	0.8211
PDLIM2	64236	GI_40288186-I	rs7843320	chr8	22437986-22455538	chr8	22987837	-0.085	0.0203	0.8211
PDLIM2	64236	GI_40288186-I	rs4872058	chr8	22437986-22455538	chr8	22989954	-0.085	0.0203	0.8211
PDLIM2	64236	GI_40288186-I	rs7957	chr8	22437986-22455538	chr8	22993367	-0.085	0.0203	0.8211
CBL	867	GI_4885116-S	rs581045	chr11	119076985-119178859	chr11	118632522	0.054	0.0204	0.8211
STAT3	6774	GI_21618337-A	rs4796781	chr17	40465342-40540513	chr17	39603425	-0.17	0.0204	0.8211
SOS1	6654	GI_15529995-S	rs6758330	chr2	39208689-39347604	chr2	39288183	-0.186	0.0204	0.8211
TGFBR2	7048	GI_23308726-S	rs4955159	chr3	30647993-30735633	chr3	30567666	0.046	0.02	0.8211
SOCS3	9021	GI_45439351-S	rs4789483	chr17	76352858-76356158	chr17	75659019	-0.085	0.0204	0.8211
SRC	6714	GI_38202216-I	rs10154012	chr20	35974556-36033821	chr20	36290136	-0.052	0.0204	0.8211
IL12RB1	3594	GI_24497439-A	rs1468460	chr19	18170370-18197697	chr19	19016108	-0.112	0.02	0.8211
MAPK1	5594	GI_20986530-A	rs395938	chr22	22113946-22221970	chr22	21364849	-0.273	0.0204	0.8211
PLCG2	5336	GI_4505870-S	rs918760	chr16	81812898-81991899	chr16	82216622	0.271	0.0204	0.8211
STAT3	6774	GI_16596687-S	rs799923	chr17	40465342-40540513	chr17	41251931	-0.223	0.0205	0.8211
FCER1A	2205	GI_31317229-S	rs4364879	chr1	159259503-159278014	chr1	159736755	-0.171	0.021	0.8211
SMAD7	4092	GI_5174516-S	rs2187430	chr18	46446222-46477081	chr18	45866936	-0.254	0.0205	0.8211
MAF	4094	GI_5453735-S	rs8059614	chr16	79627744-79634622	chr16	79641363	-0.051	0.0205	0.8211
CD2	914	GI_31542293-S	rs7368186	chr1	117297085-117311851	chr1	117437126	-0.351	0.0205	0.8216
MAPK1	5594	GI_20986530-I	rs362139	chr22	22123318-22221970	chr22	22861527	-0.301	0.0205	0.8216
IL6R	3570	GI_31317248-A	rs4072431	chr1	154377668-154441926	chr1	154167116	0.08	0.0206	0.8216
IL6R	3570	GI_31317248-A	rs4364874	chr1	154377668-154441926	chr1	154167788	0.08	0.0206	0.8216
IL6R	3570	GI_31317248-A	rs10797061	chr1	154377668-154441926	chr1	154206212	0.08	0.0206	0.8216
IL6R	3570	GI_31317248-A	rs1194604	chr1	154377668-154441926	chr1	154227239	0.08	0.0206	0.8216
PRDM1	639	GI_33946272-I	rs1078726	chr6	106534194-106557814	chr6	105812640	0.177	0.0206	0.8219
RORA	6095	Hs.37648-S	rs341392	chr15	60780482-61521502	chr15	61124235	-0.139	0.0207	0.8237
CD2	914	GI_31542293-S	rs2185815	chr1	117297085-117311851	chr1	117723631	-0.462	0.0207	0.8239
PDLIM2	64236	GI_40288188-I	rs3758041	chr8	22436253-22455538	chr8	22486987	0.061	0.0208	0.8257
PTPRC	5788	GI_18641365-A	rs10800631	chr1	198608097-198726605	chr1	199435069	-0.315	0.0208	0.8259
IL17D	53342	GI_19923714-S	rs945369	chr13	21277481-21297237	chr13	20801273	-0.148	0.0208	0.8259
CD40	958	GI_23312370-A	rs7679	chr20	44746905-44758384	chr20	44576502	0.394	0.0208	0.8259
PDLIM2	64236	GI_40288187-I	rs1456	chr8	22437986-22455538	chr8	21952226	0.044	0.0209	0.8264
MTOR	2475	GI_19924298-S	rs4845877	chr1	11166587-11322608	chr1	11824303	-0.184	0.0211	0.8269
IL12RB1	3594	GI_24497439-A	rs6512205	chr19	18170370-18197697	chr19	17760940	-0.261	0.021	0.8269
SPRED2	200734	GI_32401444-S	rs10496125	chr2	65537984-65659656	chr2	65635206	-0.561	0.021	0.8269
MAF	4094	GI_5453735-S	rs4402582	chr16	79627744-79634622	chr16	80063069	0.046	0.0212	0.8269
STAT1	6772	GI_21536300-I	rs10173099	chr2	191840262-191878976	chr2	191867332	-0.429	0.0212	0.8269
PIAS2	9063	GI_27532983-I	rs4890648	chr18	44395672-44497495	chr18	43983954	0.208	0.0212	0.8269
PTPN11	5781	GI_33356176-S	rs1029484	chr12	112856535-112947717	chr12	113285073	0.197	0.021	0.8269
STAT1	6772	GI_21536300-A	rs7562024	chr2	191833761-191878976	chr2	191855521	-0.33	0.0213	0.8269
RORA	6095	GI_19743899-I	rs4775407	chr15	60780482-60919729	chr15	61761246	-0.052	0.0213	0.8269
RORA	6095	GI_19743904-A	rs11637496	chr15	60780482-61521502	chr15	62415593	-0.569	0.0213	0.8269
TNFAIP3	7128	GI_26051241-S	rs654039	chr6	138188324-138204451	chr6	138115266	0.191	0.021	0.8269
MAPK3	5595	GI_38257140-S	rs4788213	chr16	30125425-30134630	chr16	30034524	0.183	0.0214	0.8269
TRAF6	7189	GI_22027629-I	rs589475	chr11	36505316-36531863	chr11	35538592	-0.052	0.0214	0.8269
IL5	3567	GI_28559032-S	rs25887	chr5	131877135-131879214	chr5	131416061	-0.07	0.0214	0.8269
RORA	6095	GI_19743900-I	rs12439637	chr15	60780482-60919729	chr15	60171800	-0.032	0.0214	0.8269
ITPR2	3709	GI_4504792-S	rs7309707	chr12	26488284-26986131	chr12	26437351	0.387	0.0215	0.8269
ATF2	1386	GI_22538421-S	rs2288622	chr2	175936977-176032934	chr2	175432855	0.258	0.0215	0.8269
ATF2	1386	GI_22538421-S	rs6750611	chr2	175936977-176032934	chr2	175447213	0.258	0.0215	0.8269
GSK3B	2932	GI_21361339-S	rs13088757	chr3	119540801-119813264	chr3	119901802	0.128	0.0215	0.8269
SOS2	6655	GI_39930603-S	rs13379416	chr14	50583845-50698099	chr14	50982983	0.143	0.0215	0.8269
SOS2	6655	GI_39930603-S	rs10146136	chr14	50583845-50698099	chr14	51079426	0.143	0.0215	0.8269
MAPK14	1432	GI_20986513-A	rs12525532	chr6	35995453-36079013	chr6	35004819	-0.127	0.0215	0.8269
CDKN1A	1026	GI_17978496-A	rs195385	chr6	36644236-36655116	chr6	37333796	-0.304	0.0215	0.8269
STAT6	6778	GI_23397677-S	rs4319546	chr12	57489186-57505196	chr12	57346828	0.239	0.0215	0.8269
IL6R	3570	GI_31317248-A	rs9426832	chr1	154377668-154441926	chr1	154631886	0.088	0.0216	0.8269
RORA	6095	GI_19743902-I	rs7168164	chr15	60780482-61521502	chr15	62301094	0.046	0.0216	0.8269
RORA	6095	GI_19743902-I	rs1370177	chr15	60780482-61521502	chr15	62313373	0.046	0.0216	0.8269
RORA	6095	GI_19743902-I	rs4774427	chr15	60780482-61521502	chr15	62217444	-0.045	0.0216	0.8269
IL17B	27190	GI_27477077-S	rs9325124	chr5	148753829-148758838	chr5	148248818	-0.058	0.0217	0.8269
FCER1A	2205	GI_31317229-S	rs11582280	chr1	159259503-159278014	chr1	159442736	-0.175	0.0217	0.8269
RORA	6095	Hs.37648-S	rs7162388	chr15	60780482-61521502	chr15	61329742	-0.156	0.0217	0.8269
IL4	3565	GI_27477091-A	rs12513436	chr5	132009677-132018370	chr5	132464549	0.12	0.0217	0.8269
PIAS2	9063	GI_4758907-I	rs2461247	chr18	44390022-44497495	chr18	44698537	-0.122	0.0217	0.8269
TNFAIP3	7128	GI_26051241-S	rs7776384	chr6	138188324-138204451	chr6	138742249	-0.172	0.0217	0.8269
IRF9	10379	GI_25282406-S	rs17109384	chr14	24630421-24635774	chr14	25443592	0.28	0.0217	0.8269
TBX21	30009	GI_7019548-S	rs7217214	chr17	45810609-45823485	chr17	45355227	0.113	0.0217	0.8269
IL17C	27189	GI_27477078-S	rs4782474	chr16	88705000-88706882	chr16	89157547	-0.041	0.0217	0.8269
CBL	867	GI_4885116-S	rs502514	chr11	119076985-119178859	chr11	118241995	0.055	0.0218	0.8269
SMAD3	4088	GI_7661691-S	rs266366	chr15	67358194-67487533	chr15	67221533	0.251	0.0218	0.8269
MCM5	4174	GI_23510447-S	rs10483193	chr22	35796115-35820495	chr22	36572515	0.371	0.0218	0.8269
IL21	59067	GI_11141874-S	rs737009	chr4	123533782-123542212	chr4	124399996	-0.056	0.0218	0.8269
IL21	59067	GI_11141874-S	rs1901694	chr4	123533782-123542212	chr4	124402023	-0.056	0.0218	0.8269
IL21	59067	GI_11141874-S	rs4833920	chr4	123533782-123542212	chr4	124403303	-0.056	0.0218	0.8269
TRAF6	7189	GI_22027629-I	rs2063581	chr11	36505316-36531863	chr11	35947565	0.043	0.0218	0.8269
AFAP1	60312	GI_40807503-I	rs10021084	chr4	7760439-7941653	chr4	7612772	0.058	0.0218	0.8269
IL12RB1	3594	GI_24497439-I	rs11880383	chr19	18181371-18197697	chr19	17370190	-0.299	0.0218	0.8269
PRDM1	639	GI_33946273-A	rs6925611	chr6	106534194-106557814	chr6	106511932	0.821	0.0219	0.8277
PIAS2	9063	GI_27532983-A	rs8085058	chr18	44390022-44497495	chr18	43973918	0.188	0.0219	0.8283
TYK2	7297	GI_34222294-S	rs281440	chr19	10461203-10491248	chr19	10400304	0.256	0.0219	0.8283
IL5	3567	GI_28559032-S	rs2188962	chr5	131877135-131879214	chr5	131770805	0.089	0.022	0.8284
IL5	3567	GI_28559032-S	rs12521868	chr5	131877135-131879214	chr5	131784393	0.089	0.022	0.8284
CDKN1A	1026	GI_17978496-A	rs6457998	chr6	36644236-36655116	chr6	37532727	0.305	0.022	0.8284
GRB2	2885	GI_45359857-S	rs363796	chr17	73314156-73401790	chr17	73999632	0.151	0.022	0.8284
PDLIM2	64236	GI_40288186-I	rs10866819	chr8	22437986-22455538	chr8	22917693	-0.063	0.022	0.8284
PRKCQ	5588	GI_5453975-S	rs4072069	chr10	6469104-6622254	chr10	5565053	0.047	0.022	0.8284
PLCG2	5336	GI_4505870-S	rs7188923	chr16	81812898-81991899	chr16	81336356	0.254	0.022	0.8284
IRF5	3663	GI_38683858-A	rs10488628	chr7	128577993-128590088	chr7	128367892	0.305	0.0221	0.8284
ITPR3	3710	GI_4504794-S	rs7774158	chr6	33589155-33664348	chr6	33007752	-0.329	0.0221	0.8284
RASGRP1	10125	GI_6382080-S	rs11854732	chr15	38780301-38857007	chr15	39028719	-0.395	0.022	0.8284
IL18	3606	GI_27502389-S	rs12361507	chr11	112013973-112034840	chr11	112361133	0.369	0.0222	0.8284
RASGRP1	10125	GI_6382080-S	rs716980	chr15	38780301-38857007	chr15	39374094	-0.418	0.022	0.8284
SPRED2	200734	GI_32401444-S	rs268133	chr2	65537984-65659656	chr2	65609550	-0.562	0.0222	0.8284
IL22	50616	GI_41393566-S	rs11177487	chr12	68642024-68647281	chr12	69493892	-0.04	0.0222	0.8284
FANCC	2176	GI_4557588-S	rs4744346	chr9	97861335-98079991	chr9	97211784	0.362	0.0223	0.8284
IL12RB2	3595	GI_24497441-S	rs4655735	chr1	67773046-67862583	chr1	68027219	-0.521	0.0223	0.8284
SOS1	6654	GI_15529995-S	rs3821023	chr2	39208689-39347604	chr2	38893660	-0.24	0.0223	0.8284
TNFRSF14	8764	GI_23200040-S	rs1129333	chr1	2487804-2495267	chr1	2335676	0.419	0.022	0.8284
MAPK1	5594	GI_20986528-I	rs6000857	chr22	22113946-22221970	chr22	22428972	-0.244	0.0223	0.8284
PLCG2	5336	GI_4505870-S	rs8051575	chr16	81812898-81991899	chr16	81400815	0.284	0.0223	0.8284
PDLIM2	64236	GI_40288186-A	rs12541335	chr8	22436253-22451810	chr8	22088432	-0.547	0.0223	0.8284
PDLIM2	64236	GI_40288186-I	rs17615281	chr8	22437986-22455538	chr8	21674737	-0.099	0.0224	0.8284
PDLIM2	64236	GI_40288186-I	rs12545619	chr8	22437986-22455538	chr8	21689839	-0.099	0.0224	0.8284
MAF	4094	GI_5453735-S	rs4465618	chr16	79627744-79634622	chr16	80057372	0.041	0.0224	0.8284
MTOR	2475	GI_19924298-S	rs6541003	chr1	11166587-11322608	chr1	11855867	-0.181	0.0224	0.8284
MTOR	2475	GI_19924298-S	rs12404124	chr1	11166587-11322608	chr1	11873869	-0.181	0.0224	0.8284
IL6	3569	GI_10834983-S	rs13225099	chr7	22766765-22771621	chr7	22722925	0.227	0.0225	0.8284
RORA	6095	GI_19743900-I	rs4774349	chr15	60780482-60919729	chr15	60193706	-0.035	0.0225	0.8284
IL13	3596	GI_26787977-S	rs17628229	chr5	131993864-131996801	chr5	132693330	-0.21	0.0225	0.8284
CDKN1A	1026	GI_17978496-A	rs10510137	chr6	36644236-36655116	chr6	37569632	0.288	0.0225	0.8284
PTPRC	5788	GI_18641365-A	rs4915269	chr1	198608097-198726605	chr1	198172403	-0.31	0.0226	0.8284
PTPRC	5788	GI_18641365-A	rs12059603	chr1	198608097-198726605	chr1	198229236	-0.31	0.0226	0.8284
PTPRC	5788	GI_18641365-A	rs11588882	chr1	198608097-198726605	chr1	198291707	-0.31	0.0226	0.8284
PTPRC	5788	GI_18641365-A	rs6661361	chr1	198608097-198726605	chr1	198294025	-0.31	0.0226	0.8284
FANCC	2176	GI_4557588-S	rs1016013	chr9	97861335-98079991	chr9	97476484	-0.355	0.0226	0.8284
FANCC	2176	GI_4557588-S	rs7851726	chr9	97861335-98079991	chr9	97503985	-0.355	0.0226	0.8284
FANCC	2176	GI_4557588-S	rs4744378	chr9	97861335-98079991	chr9	97579146	-0.355	0.0226	0.8284
FANCC	2176	GI_4557588-S	rs4385527	chr9	97861335-98079991	chr9	97648587	-0.355	0.0226	0.8284
IL12RB1	3594	GI_5031784-I	rs1979260	chr19	18170370-18197697	chr19	17193551	0.065	0.0227	0.8285
STAT6	6778	GI_23397677-S	rs715948	chr12	57489186-57505196	chr12	57532982	-0.189	0.0227	0.8285
SRC	6714	GI_38202215-I	rs1569940	chr20	35973087-36033821	chr20	36529578	0.065	0.0227	0.8285
GSK3B	2932	GI_21361339-S	rs1521292	chr3	119540801-119813264	chr3	118598554	0.136	0.0227	0.8285
TGFB2	7042	GI_4507462-S	rs12132259	chr1	218518675-218617961	chr1	217744236	-0.035	0.0227	0.8285
CEBPB	1051	GI_28872795-S	rs6091092	chr20	48807119-48809227	chr20	48675349	0.479	0.0228	0.8285
IL13	3596	GI_26787977-S	rs4705990	chr5	131993864-131996801	chr5	132403433	-0.341	0.0228	0.8285
IL13	3596	GI_26787977-S	rs4367292	chr5	131993864-131996801	chr5	132435572	-0.341	0.0228	0.8285
IL17F	112744	GI_27477082-A	rs10948716	chr6	52101483-52109298	chr6	52561978	-0.062	0.0229	0.8285
IL17F	112744	GI_27477082-A	rs2207953	chr6	52101483-52109298	chr6	52568342	-0.062	0.0229	0.8285
SMAD3	4088	GI_42476202-S	rs1351030	chr15	67358194-67487533	chr15	66479252	-0.312	0.0229	0.8285
SMAD3	4088	GI_42476202-S	rs899079	chr15	67358194-67487533	chr15	66480216	-0.312	0.0229	0.8285
SHC3	53358	GI_21314678-S	rs4877127	chr9	91620685-91793682	chr9	90808582	0.053	0.0229	0.8285
IL2RA	3559	GI_4557666-S	rs12570303	chr10	6052656-6104333	chr10	5121745	-0.239	0.0229	0.8285
CD40	958	GI_23312370-A	rs6094558	chr20	44746905-44758384	chr20	45647599	0.232	0.023	0.8285
SOCS3	9021	GI_45439351-S	rs11077912	chr17	76352858-76356158	chr17	75539771	0.083	0.023	0.8285
SOCS5	9655	GI_41349445-I	rs6753302	chr2	46926348-46989927	chr2	46548906	0.067	0.023	0.8285
PRF1	5551	GI_40254807-S	rs3781314	chr10	72357103-72362531	chr10	73094790	-0.189	0.023	0.8285
PLCG2	5336	GI_4505870-S	rs4889327	chr16	81812898-81991899	chr16	81536652	0.275	0.023	0.8285
PDLIM2	64236	GI_40288187-I	rs7003953	chr8	22437986-22455538	chr8	21616454	0.04	0.0231	0.8285
IL2RA	3559	GI_4557666-S	rs2386626	chr10	6052656-6104333	chr10	5721653	0.276	0.0231	0.8285
IRS1	3667	GI_5031804-S	rs1922020	chr2	227596032-227663506	chr2	227979775	0.148	0.0231	0.8285
REL	5966	GI_4506472-S	rs243071	chr2	61108751-61150178	chr2	60619028	-0.357	0.0232	0.8285
IL2RA	3559	GI_4557666-S	rs7092772	chr10	6052656-6104333	chr10	6306289	-0.424	0.0232	0.8285
SOCS5	9655	GI_41349444-A	rs11125149	chr2	46926098-46989927	chr2	47879202	-0.144	0.0232	0.8285
IRF9	10379	GI_25282406-S	rs10083382	chr14	24630421-24635774	chr14	24908117	0.321	0.0233	0.8285
ITPR2	3709	GI_4504792-S	rs10506010	chr12	26488284-26986131	chr12	26922895	0.414	0.0233	0.8285
IRS1	3667	GI_5031804-S	rs4296418	chr2	227596032-227663506	chr2	228518266	0.15	0.0233	0.8285
CAMK2A	815	GI_25952117-A	rs32589	chr5	149599053-149669403	chr5	149199889	0.09	0.023	0.8285
CAMK2A	815	GI_25952117-A	rs26126	chr5	149599053-149669403	chr5	149221992	0.09	0.023	0.8285
RASGRP1	10125	GI_6382080-S	rs11629949	chr15	38780301-38857007	chr15	38717660	0.649	0.023	0.8285
TGFBR2	7048	GI_23308726-S	rs9817585	chr3	30647993-30735633	chr3	29820062	0.059	0.0234	0.8285
RAP1A	5906	GI_4506412-S	rs2800883	chr1	112162404-112256101	chr1	112143035	-0.177	0.0234	0.8285
REL	5966	GI_4506472-S	rs1861431	chr2	61108751-61150178	chr2	60657825	0.472	0.0235	0.8285
REL	5966	GI_4506472-S	rs1012585	chr2	61108751-61150178	chr2	60671557	0.472	0.0235	0.8285
SPRED2	200734	GI_32401444-S	rs6546174	chr2	65537984-65659656	chr2	65935393	-0.31	0.0236	0.8285
IL17A	3605	GI_27477085-S	rs10484877	chr6	52051184-52055436	chr6	52242702	-0.08	0.0236	0.8285
IL17A	3605	GI_27477085-S	rs2057538	chr6	52051184-52055436	chr6	52255611	-0.08	0.0236	0.8285
IL17A	3605	GI_27477085-S	rs719394	chr6	52051184-52055436	chr6	52290988	-0.08	0.0236	0.8285
RORA	6095	GI_19743904-A	rs2970381	chr15	60780482-61521502	chr15	60218982	0.435	0.0236	0.8285
IL12RB1	3594	GI_24497439-I	rs1468460	chr19	18181371-18197697	chr19	19016108	-0.16	0.0236	0.8285
IL12B	3593	GI_24497437-S	rs381659	chr5	158741790-158757481	chr5	158066629	-0.212	0.0236	0.8285
IL12B	3593	GI_24497437-S	rs10515769	chr5	158741790-158757481	chr5	158096975	-0.212	0.0236	0.8285
PRKCQ	5588	GI_5453975-S	rs3136614	chr10	6469104-6622254	chr10	6005674	-0.058	0.0237	0.8285
SMAD3	4088	GI_42476202-S	rs10518680	chr15	67358194-67487533	chr15	66523184	0.255	0.0237	0.8285
FANCC	2176	GI_4557588-S	rs28536742	chr9	97861335-98079991	chr9	98283093	0.474	0.0237	0.8285
IL17B	27190	GI_27477077-S	rs7711562	chr5	148753829-148758838	chr5	149627423	-0.054	0.0237	0.8285
IL21	59067	GI_11141874-S	rs4374642	chr4	123533782-123542212	chr4	123101111	-0.095	0.0237	0.8285
IL21	59067	GI_11141874-S	rs4288027	chr4	123533782-123542212	chr4	123183205	-0.095	0.0237	0.8285
IL21	59067	GI_11141874-S	rs6848139	chr4	123533782-123542212	chr4	123395041	-0.095	0.0237	0.8285
MAPK1	5594	GI_20986530-I	rs430305	chr22	22123318-22221970	chr22	21358522	-0.277	0.0237	0.8285
RORA	6095	GI_19743902-I	rs11634359	chr15	60780482-61521502	chr15	61337959	0.086	0.0238	0.8285
AFAP1	60312	GI_40807503-I	rs9994834	chr4	7760439-7941653	chr4	7399054	-0.068	0.0238	0.8285
TGFB2	7042	GI_4507462-S	rs11585026	chr1	218518675-218617961	chr1	218732057	-0.08	0.0238	0.8285
CDKN1A	1026	GI_17978496-A	rs9394431	chr6	36644236-36655116	chr6	37330751	-0.306	0.0239	0.8285
SOCS5	9655	GI_41349445-I	rs7577664	chr2	46926348-46989927	chr2	45950270	0.059	0.0239	0.8285
PLCG2	5336	GI_4505870-S	rs4783300	chr16	81812898-81991899	chr16	82949410	0.277	0.0239	0.8285
PRF1	5551	GI_40254807-S	rs5006438	chr10	72357103-72362531	chr10	72858079	0.176	0.0239	0.8285
PRF1	5551	GI_40254807-S	rs7900882	chr10	72357103-72362531	chr10	72880512	0.176	0.0239	0.8285
PIAS2	9063	GI_27532983-A	rs6507759	chr18	44390022-44497495	chr18	45045537	0.303	0.0239	0.8285
IL5	3567	GI_28559032-S	rs11950562	chr5	131877135-131879214	chr5	131652529	-0.076	0.0239	0.8285
STAT3	6774	GI_16596687-S	rs8082391	chr17	40465342-40540513	chr17	40398973	0.3	0.024	0.8285
STAT3	6774	GI_16596687-S	rs8064638	chr17	40465342-40540513	chr17	40424255	0.3	0.024	0.8285
BLK	640	GI_33469981-S	rs7820492	chr8	11351520-11422108	chr8	11404514	0.578	0.024	0.8285
JAK2	3717	GI_13325062-S	rs960485	chr9	4985244-5128183	chr9	4317825	0.194	0.024	0.8285
TYK2	7297	GI_34222294-S	rs892115	chr19	10461203-10491248	chr19	11263650	-0.191	0.024	0.8285
BLK	640	GI_33469981-S	rs867858	chr8	11351520-11422108	chr8	11616338	-0.501	0.024	0.8285
CDKN1A	1026	GI_17978496-A	rs2153945	chr6	36644236-36655116	chr6	37496291	-0.325	0.0241	0.8285
IRF5	3663	GI_38683857-I	rs109829	chr7	128577993-128590088	chr7	128393950	0.067	0.0241	0.8285
GSK3B	2932	GI_21361339-S	rs2117768	chr3	119540801-119813264	chr3	118800404	0.112	0.0242	0.8285
RORA	6095	GI_19743902-I	rs2030998	chr15	60780482-61521502	chr15	62487528	0.045	0.0242	0.8285
IL17A	3605	GI_27477085-S	rs8180555	chr6	52051184-52055436	chr6	52215788	-0.041	0.0242	0.8285
PIAS2	9063	GI_27532983-A	rs1792670	chr18	44390022-44497495	chr18	45410147	-0.149	0.0242	0.8285
PIAS2	9063	GI_27532983-A	rs1539872	chr18	44390022-44497495	chr18	45425478	-0.149	0.0242	0.8285
PIAS2	9063	GI_27532983-A	rs948604	chr18	44390022-44497495	chr18	45434712	-0.149	0.0242	0.8285
TMEM55B	90809	GI_21389334-S	rs1760898	chr14	20926011-20929637	chr14	20872881	-0.249	0.024	0.8285
MTOR	2475	GI_19924298-S	rs235214	chr1	11166587-11322608	chr1	12271503	-0.268	0.0242	0.8285
TNFAIP3	7128	GI_26051241-S	rs12660547	chr6	138188324-138204451	chr6	138448062	-0.167	0.0242	0.8285
TNFAIP3	7128	GI_26051241-S	rs12661926	chr6	138188324-138204451	chr6	138448110	-0.167	0.0242	0.8285
SOCS5	9655	GI_41349444-I	rs281508	chr2	46926098-46989927	chr2	46411207	0.097	0.0243	0.8285
SPRED2	200734	GI_32401444-S	rs6730703	chr2	65537984-65659656	chr2	66097430	0.562	0.0243	0.8285
ITPR2	3709	GI_4504792-S	rs1462705	chr12	26488284-26986131	chr12	25976551	-0.419	0.0243	0.8285
FES	2242	GI_13376997-S	rs12148251	chr15	91427664-91439006	chr15	91698922	-0.156	0.0243	0.8285
JAK1	3716	GI_4504802-S	rs705551	chr1	65298905-65432187	chr1	64737015	-0.5	0.0243	0.8285
TRAF6	7189	GI_22027628-A	rs12294763	chr11	36505316-36531863	chr11	36325764	-0.069	0.0243	0.8285
PTPN11	5781	GI_33356176-S	rs4767019	chr12	112856535-112947717	chr12	113289070	0.193	0.0243	0.8285
SHC1	6464	GI_34147725-I	rs12035356	chr1	154934773-154946959	chr1	154753467	-0.08	0.0243	0.8285
IL12RB2	3595	GI_24497441-S	rs1498350	chr1	67773046-67862583	chr1	67294143	0.387	0.0244	0.8285
PRF1	5551	GI_40254807-S	rs10823677	chr10	72357103-72362531	chr10	72862863	0.185	0.0244	0.8285
PIAS2	9063	GI_27532983-I	rs678872	chr18	44395672-44497495	chr18	43557625	0.207	0.0244	0.8285
TRAF6	7189	GI_22027628-A	rs10836429	chr11	36505316-36531863	chr11	35650073	-0.065	0.0244	0.8285
PDLIM2	64236	GI_40288186-A	rs6992129	chr8	22436253-22451810	chr8	21680506	0.784	0.0244	0.8285
IL6	3569	GI_10834983-S	rs7776857	chr7	22766765-22771621	chr7	22754768	-0.229	0.0244	0.8285
IFNG	3458	GI_10835170-S	rs12810375	chr12	68548549-68553521	chr12	68754727	-0.46	0.0245	0.8302
MAF	4094	GI_5453735-S	rs12444808	chr16	79627744-79634622	chr16	80053766	-0.042	0.0245	0.8314
STAT3	6774	GI_21618337-A	rs2057654	chr17	40465342-40540513	chr17	39585220	0.181	0.0246	0.8324
STAT1	6772	GI_21536299-I	rs713427	chr2	191833761-191878976	chr2	191115847	-0.363	0.0246	0.8326
SOCS3	9021	GI_45439351-S	rs4789939	chr17	76352858-76356158	chr17	76881703	-0.07	0.0246	0.8331
STAT1	6772	GI_21536300-I	rs7574865	chr2	191840262-191878976	chr2	191964633	-0.262	0.0247	0.8334
PIAS2	9063	GI_27532983-A	rs1539871	chr18	44390022-44497495	chr18	45467806	0.167	0.0247	0.8336
MAPK1	5594	GI_20986528-I	rs4821687	chr22	22113946-22221970	chr22	22433108	-0.244	0.0247	0.8336
IL17B	27190	GI_27477077-S	rs216148	chr5	148753829-148758838	chr5	149446487	0.089	0.0247	0.8336
PTPRC	5788	GI_18641365-A	rs1359748	chr1	198608097-198726605	chr1	199428096	-0.294	0.0248	0.8336
PTPRC	5788	GI_18641365-A	rs1409779	chr1	198608097-198726605	chr1	199435207	-0.294	0.0248	0.8336
RASGRP1	10125	GI_6382080-S	rs7163993	chr15	38780301-38857007	chr15	39360169	0.377	0.025	0.8338
CD40	958	GI_23312370-A	rs3092763	chr20	44746905-44758384	chr20	45478712	0.389	0.0248	0.8338
PRKCQ	5588	GI_5453975-S	rs2516614	chr10	6469104-6622254	chr10	6251252	0.033	0.0249	0.8354
RORA	6095	GI_19743902-I	rs1436955	chr15	60780482-61521502	chr15	62404382	-0.046	0.0249	0.8355
SRC	6714	GI_38202216-A	rs6021960	chr20	35973087-36033821	chr20	36566421	-0.13	0.0249	0.8355
CCL11	6356	GI_22538399-S	rs6416978	chr17	32612686-32615199	chr17	32998002	-0.08	0.025	0.8355
IRF5	3663	GI_38683858-A	rs1154330	chr7	128577993-128590088	chr7	128625788	0.443	0.025	0.8355
PRDM1	639	GI_33946273-A	rs6938393	chr6	106534194-106557814	chr6	107484535	-0.44	0.025	0.8355
AFAP1	60312	GI_40807503-I	rs9999241	chr4	7760439-7941653	chr4	7174993	0.07	0.025	0.8355
SOCS5	9655	GI_41349445-I	rs6758953	chr2	46926348-46989927	chr2	46000408	0.042	0.025	0.8355
SOCS5	9655	GI_41349445-I	rs4953255	chr2	46926348-46989927	chr2	46004084	0.042	0.025	0.8355
CCL11	6356	GI_22538399-S	rs1007035	chr17	32612686-32615199	chr17	31693961	0.055	0.025	0.8355
CDKN1A	1026	GI_17978496-A	rs12201069	chr6	36644236-36655116	chr6	36695223	-0.394	0.0251	0.836
IL12B	3593	GI_24497437-S	rs10515774	chr5	158741790-158757481	chr5	158589858	0.427	0.0251	0.8364
IL12B	3593	GI_24497437-S	rs2043270	chr5	158741790-158757481	chr5	158597981	0.427	0.0251	0.8364
CBL	867	GI_4885116-S	rs573905	chr11	119076985-119178859	chr11	118572267	-0.054	0.0251	0.8365
IL17A	3605	GI_27477085-S	rs9381936	chr6	52051184-52055436	chr6	51064520	-0.072	0.0251	0.8365
PIAS2	9063	GI_27532983-I	rs11661651	chr18	44395672-44497495	chr18	45110701	-0.332	0.0252	0.8366
SRC	6714	GI_38202216-A	rs6012245	chr20	35973087-36033821	chr20	36084782	-0.13	0.0252	0.8366
IL6R	3570	GI_31317250-I	rs12142130	chr1	154377668-154441926	chr1	153849169	0.092	0.0252	0.8372
PLCG2	5336	GI_4505870-S	rs804889	chr16	81812898-81991899	chr16	81096539	0.285	0.0252	0.8375
PRF1	5551	GI_40254807-S	rs827331	chr10	72357103-72362531	chr10	72677125	0.306	0.0253	0.8375
GSK3B	2932	GI_21361339-S	rs1688686	chr3	119540801-119813264	chr3	120661940	0.127	0.0253	0.8376
GSK3B	2932	GI_21361339-S	rs594724	chr3	119540801-119813264	chr3	120704853	0.127	0.0253	0.8376
CD2	914	GI_31542293-S	rs2282456	chr1	117297085-117311851	chr1	118169463	0.336	0.0253	0.8376
STAT3	6774	GI_16596687-S	rs7215223	chr17	40465342-40540513	chr17	41501295	-0.184	0.0253	0.8376
SPRED2	200734	GI_32401444-S	rs6546103	chr2	65537984-65659656	chr2	65031192	-0.345	0.0253	0.8376
IL6R	3570	GI_31317248-A	rs4845364	chr1	154377668-154441926	chr1	154141908	-0.077	0.0254	0.8381
RASGRP1	10125	GI_6382080-S	rs17692246	chr15	38780301-38857007	chr15	39579430	-0.386	0.025	0.8384
PRKCQ	5588	GI_5453975-S	rs10905149	chr10	6469104-6622254	chr10	7339814	-0.048	0.0255	0.8384
PRDM1	639	GI_33946273-I	rs9386463	chr6	106546736-106557814	chr6	106094057	0.189	0.0255	0.8384
MAPK1	5594	GI_20986530-A	rs430305	chr22	22113946-22221970	chr22	21358522	-0.254	0.0255	0.8384
PRF1	5551	GI_40254807-S	rs16928929	chr10	72357103-72362531	chr10	73240073	-0.265	0.0255	0.8384
SHC1	6464	GI_34147725-A	rs10796927	chr1	154934773-154946959	chr1	154630498	-0.234	0.0255	0.8384
MAPK14	1432	GI_4503068-I	rs9394279	chr6	35995453-36079013	chr6	35138373	0.135	0.0256	0.8387
AFAP1	60312	GI_40807503-I	rs13130336	chr4	7760439-7941653	chr4	8392821	0.061	0.0256	0.8387
AFAP1	60312	GI_40807503-I	rs17813558	chr4	7760439-7941653	chr4	7342311	-0.086	0.0256	0.8387
PLCG2	5336	GI_4505870-S	rs2042426	chr16	81812898-81991899	chr16	82228076	0.454	0.0256	0.8397
AFAP1	60312	GI_40807503-I	rs10516186	chr4	7760439-7941653	chr4	7402284	-0.069	0.0257	0.8409
ITPR3	3710	GI_4504794-S	rs6920606	chr6	33589155-33664348	chr6	32997674	-0.347	0.0258	0.8409
SHC4	399694	GI_44680158-S	rs12185099	chr15	49115933-49255641	chr15	49038470	0.183	0.0258	0.8409
SHC4	399694	GI_44680158-S	rs12440614	chr15	49115933-49255641	chr15	49065689	0.183	0.0258	0.8409
SHC4	399694	GI_44680158-S	rs7179618	chr15	49115933-49255641	chr15	49070602	0.183	0.0258	0.8409
IL12B	3593	GI_24497437-S	rs888919	chr5	158741790-158757481	chr5	159628008	-0.311	0.0258	0.8409
PTPN22	26191	GI_15619017-A	rs671914	chr1	114356432-114414375	chr1	114675993	0.158	0.0258	0.8414
TNFAIP3	7128	GI_26051241-S	rs999638	chr6	138188324-138204451	chr6	138071287	0.183	0.026	0.8417
TNFAIP3	7128	GI_26051241-S	rs12055552	chr6	138188324-138204451	chr6	138090140	0.183	0.026	0.8417
AFAP1	60312	GI_40807503-I	rs3103075	chr4	7760439-7941653	chr4	8516605	0.115	0.0259	0.8417
PRKCQ	5588	GI_5453975-S	rs7905327	chr10	6469104-6622254	chr10	6176112	0.046	0.026	0.8417
PRKCQ	5588	GI_5453975-S	rs3750671	chr10	6469104-6622254	chr10	6182423	0.046	0.026	0.8417
SRC	6714	GI_38202216-A	rs16987050	chr20	35973087-36033821	chr20	36587883	0.208	0.026	0.8417
CD40	958	GI_23312370-A	rs4810482	chr20	44746905-44758384	chr20	44634550	0.249	0.026	0.8419
CD40	958	GI_23312370-A	rs17576	chr20	44746905-44758384	chr20	44640225	0.249	0.026	0.8419
CDKN1A	1026	GI_17978496-A	rs11961047	chr6	36644236-36655116	chr6	37103939	0.374	0.026	0.8419
SOS2	6655	GI_39930603-S	rs7143869	chr14	50583845-50698099	chr14	51328222	-0.08	0.0261	0.8419
PIAS2	9063	GI_27532983-I	rs1942159	chr18	44395672-44497495	chr18	45484940	0.189	0.0262	0.8419
BLK	640	GI_33469981-S	rs10091637	chr8	11351520-11422108	chr8	11144314	0.507	0.0262	0.8419
STAT1	6772	GI_21536300-A	rs883844	chr2	191833761-191878976	chr2	191825769	-0.324	0.0262	0.8419
RORA	6095	GI_19743904-A	rs4774349	chr15	60780482-61521502	chr15	60193706	0.412	0.0262	0.8419
PLCG2	5336	GI_4505870-S	rs9937731	chr16	81812898-81991899	chr16	81012303	0.435	0.0262	0.8419
PLCG2	5336	GI_4505870-S	rs2549822	chr16	81812898-81991899	chr16	81015560	0.435	0.0262	0.8419
PLCG2	5336	GI_4505870-S	rs9939934	chr16	81812898-81991899	chr16	81027685	0.435	0.0262	0.8419
GSK3B	2932	GI_21361339-S	rs12631973	chr3	119540801-119813264	chr3	118543021	0.171	0.0262	0.8419
JAK2	3717	GI_13325062-S	rs732957	chr9	4985244-5128183	chr9	4219259	-0.382	0.0262	0.8419
CDKN1A	1026	GI_17978494-I	rs958423	chr6	36646486-36655116	chr6	36757266	0.093	0.0262	0.8419
ATF2	1386	GI_22538421-S	rs2113563	chr2	175936977-176032934	chr2	176999012	0.148	0.0262	0.8419
PDLIM2	64236	GI_40288187-I	rs3857979	chr8	22437986-22455538	chr8	22055348	0.049	0.0263	0.8419
TGFB2	7042	GI_4507462-S	rs1856716	chr1	218518675-218617961	chr1	219534574	-0.063	0.0263	0.8419
PTPN22	26191	GI_15619016-I	rs2774281	chr1	114356432-114414375	chr1	114648506	-0.32	0.0263	0.8419
PLCG2	5336	GI_4505870-S	rs12103370	chr16	81812898-81991899	chr16	82771640	0.347	0.0263	0.8419
JAK2	3717	GI_13325062-S	rs2150192	chr9	4985244-5128183	chr9	4487024	0.203	0.0263	0.8419
PRDM1	639	GI_33946273-I	rs12211668	chr6	106546736-106557814	chr6	105752298	-0.342	0.0264	0.8419
JAK2	3717	GI_13325062-S	rs3847258	chr9	4985244-5128183	chr9	4717635	-0.187	0.0264	0.8419
PDLIM2	64236	GI_40288187-I	rs1063582	chr8	22437986-22455538	chr8	23167353	0.046	0.0265	0.8419
PDLIM2	64236	GI_40288187-I	rs13261574	chr8	22437986-22455538	chr8	23168650	0.046	0.0265	0.8419
PDLIM2	64236	GI_40288187-I	rs4273857	chr8	22437986-22455538	chr8	23173053	0.046	0.0265	0.8419
PDLIM2	64236	GI_40288187-I	rs4291276	chr8	22437986-22455538	chr8	23173591	0.046	0.0265	0.8419
MCM5	4174	GI_23510447-S	rs6000158	chr22	35796115-35820495	chr22	36562996	0.365	0.0265	0.8419
CD2	914	GI_31542293-S	rs4659190	chr1	117297085-117311851	chr1	117737486	-0.445	0.0265	0.8419
SOCS5	9655	GI_41349444-I	rs6716984	chr2	46926098-46989927	chr2	47863075	-0.076	0.0265	0.8419
RAP1A	5906	GI_4506412-S	rs1175645	chr1	112162404-112256101	chr1	112981412	0.236	0.0265	0.8419
RAP1A	5906	GI_4506412-S	rs1175641	chr1	112162404-112256101	chr1	112999227	0.236	0.0265	0.8419
IRF5	3663	GI_38683858-A	rs6467257	chr7	128577993-128590088	chr7	129304991	0.539	0.0265	0.8419
BLK	640	GI_33469981-S	rs2736280	chr8	11351520-11422108	chr8	11223022	0.484	0.0265	0.8419
PIAS2	9063	GI_4758907-I	rs3936372	chr18	44390022-44497495	chr18	45020143	-0.134	0.0266	0.8419
AFAP1	60312	GI_40807503-I	rs1574131	chr4	7760439-7941653	chr4	8041800	0.063	0.0266	0.8419
STAT3	6774	GI_16596687-S	rs4796781	chr17	40465342-40540513	chr17	39603425	-0.179	0.0266	0.8419
MAF	4094	GI_5453735-S	rs2006902	chr16	79627744-79634622	chr16	79038031	-0.066	0.0267	0.8419
STAT1	6772	GI_21536300-I	rs9288176	chr2	191840262-191878976	chr2	191575308	0.268	0.0267	0.8419
RAP1A	5906	GI_4506412-S	rs2120436	chr1	112162404-112256101	chr1	112451447	-0.17	0.0268	0.8419
AFAP1	60312	GI_40807503-I	rs6829649	chr4	7760439-7941653	chr4	8070793	-0.068	0.0268	0.8419
ITPR2	3709	GI_4504792-S	rs7980626	chr12	26488284-26986131	chr12	26873440	-0.291	0.0268	0.8419
IRF9	10379	GI_25282406-S	rs2239578	chr14	24630421-24635774	chr14	23903380	0.173	0.0269	0.8419
PIAS2	9063	GI_27532983-A	rs678872	chr18	44390022-44497495	chr18	43557625	0.168	0.0269	0.8419
STAT1	6772	GI_21536300-I	rs4283453	chr2	191840262-191878976	chr2	191323138	0.258	0.0269	0.8419
MYC	4609	GI_31543215-S	rs12334695	chr8	128748314-128753680	chr8	128453928	0.224	0.0269	0.8419
IL22	50616	GI_41393566-S	rs17106030	chr12	68642024-68647281	chr12	69374776	-0.077	0.027	0.8419
PRKCQ	5588	GI_5453975-S	rs10508295	chr10	6469104-6622254	chr10	5751644	-0.065	0.027	0.8419
IL17F	112744	GI_27477082-A	rs17608022	chr6	52101483-52109298	chr6	52832077	0.045	0.027	0.8419
RORA	6095	GI_19743899-I	rs877863	chr15	60780482-60919729	chr15	61194806	-0.038	0.027	0.8419
PTPN11	5781	GI_33356176-S	rs886476	chr12	112856535-112947717	chr12	113319471	0.187	0.0271	0.8419
PTPN11	5781	GI_33356176-S	rs10774667	chr12	112856535-112947717	chr12	113321965	0.187	0.0271	0.8419
FANCC	2176	GI_4557588-S	rs1360064	chr9	97861335-98079991	chr9	98608989	0.559	0.0271	0.8419
IL2RA	3559	GI_4557666-S	rs1889457	chr10	6052656-6104333	chr10	5249213	-0.335	0.0271	0.8419
IL2RA	3559	GI_4557666-S	rs11253066	chr10	6052656-6104333	chr10	5296551	-0.335	0.0271	0.8419
IL2RA	3559	GI_4557666-S	rs12260226	chr10	6052656-6104333	chr10	5300447	-0.335	0.0271	0.8419
PIAS2	9063	GI_4758907-I	rs10502871	chr18	44390022-44497495	chr18	43596825	0.177	0.0271	0.8419
STAT4	6775	GI_21618332-S	rs10931458	chr2	191894301-192016322	chr2	191390126	-0.343	0.0271	0.8419
RORA	6095	GI_19743902-I	rs7172432	chr15	60780482-61521502	chr15	62396389	-0.037	0.0271	0.8419
IRF9	10379	GI_25282406-S	rs854363	chr14	24630421-24635774	chr14	25261017	-0.175	0.0271	0.8419
CDKN1A	1026	GI_17978496-A	rs6925749	chr6	36644236-36655116	chr6	37633024	0.387	0.0271	0.8419
CTLA4	1493	GI_21361211-S	rs1181390	chr2	204732510-204738683	chr2	204572677	-0.055	0.0271	0.8419
PDLIM2	64236	GI_40288187-I	rs4260902	chr8	22437986-22455538	chr8	23370411	0.049	0.0271	0.8419
MAPK14	1432	GI_4503068-I	rs4713955	chr6	35995453-36079013	chr6	36270668	-0.139	0.0271	0.8419
IL12RB2	3595	GI_24497441-S	rs11208897	chr1	67773046-67862583	chr1	66988869	0.573	0.0272	0.8419
IL6R	3570	GI_31317248-A	rs12142130	chr1	154377668-154441926	chr1	153849169	0.1	0.0272	0.8419
PLCG2	5336	GI_4505870-S	rs918759	chr16	81812898-81991899	chr16	82216516	0.254	0.0272	0.8419
PDLIM2	64236	GI_40288186-A	rs10089142	chr8	22436253-22451810	chr8	21891939	0.812	0.0272	0.8419
SOCS5	9655	GI_41349445-I	rs6716883	chr2	46926348-46989927	chr2	47838874	-0.047	0.0273	0.8419
IL10	3586	GI_24430216-S	rs10779353	chr1	206940947-206945839	chr1	207837590	0.409	0.0273	0.8419
IL12RB1	3594	GI_5031784-I	rs17533945	chr19	18170370-18197697	chr19	17257802	-0.065	0.0273	0.8419
AFAP1	60312	GI_40807503-I	rs2359630	chr4	7760439-7941653	chr4	7704795	-0.065	0.0274	0.8419
PRDM1	639	GI_33946273-A	rs4532474	chr6	106534194-106557814	chr6	105781538	0.695	0.0274	0.8419
MAPK9	5601	GI_21237744-A	rs1559113	chr5	179660594-179719071	chr5	179751390	0.199	0.0275	0.8419
FCER1A	2205	GI_31317229-S	rs1321649	chr1	159259503-159278014	chr1	160045972	-0.1	0.0275	0.8419
IL17F	112744	GI_27477082-A	rs9370138	chr6	52101483-52109298	chr6	52532308	0.05	0.0275	0.8419
IL6R	3570	GI_31317248-A	rs3806256	chr1	154377668-154441926	chr1	155035611	-0.091	0.0275	0.8419
TNFRSF14	8764	GI_23200040-S	rs12119711	chr1	2487804-2495267	chr1	3451005	0.19	0.028	0.8419
PDLIM2	64236	GI_40288186-A	rs7816775	chr8	22436253-22451810	chr8	22708838	0.84	0.0276	0.8419
AFAP1	60312	GI_40807505-A	rs10017600	chr4	7760439-7941653	chr4	7186257	-0.071	0.0276	0.8419
RORA	6095	GI_19743904-A	rs2414649	chr15	60780482-61521502	chr15	60175234	-0.358	0.0277	0.8419
RORA	6095	GI_19743900-I	rs11633383	chr15	60780482-60919729	chr15	61276263	-0.037	0.0277	0.8419
IL22	50616	GI_41393566-S	rs1442275	chr12	68642024-68647281	chr12	68910449	0.059	0.0277	0.8419
IL22	50616	GI_41393566-S	rs11834614	chr12	68642024-68647281	chr12	68911077	0.059	0.0277	0.8419
IL23R	149233	GI_24430211-S	rs11208944	chr1	67632168-67725650	chr1	67143562	0.338	0.0277	0.8419
IL23R	149233	GI_24430211-S	rs1408852	chr1	67632168-67725650	chr1	67155328	0.338	0.0277	0.8419
TRAF6	7189	GI_22027628-A	rs1562327	chr11	36505316-36531863	chr11	36320992	-0.072	0.0277	0.8419
STAT3	6774	GI_16596687-S	rs7219088	chr17	40465342-40540513	chr17	39902271	0.25	0.0277	0.8419
SOCS5	9655	GI_41349444-I	rs13025984	chr2	46926098-46989927	chr2	46938789	-0.062	0.0278	0.8419
IRF9	10379	GI_25282406-S	rs11846223	chr14	24630421-24635774	chr14	24864006	-0.273	0.0278	0.8419
SOS1	6654	GI_15529995-S	rs12619775	chr2	39208689-39347604	chr2	40336210	-0.16	0.0278	0.8419
ITPR2	3709	GI_4504792-S	rs6487494	chr12	26488284-26986131	chr12	25646583	-0.432	0.0278	0.8419
ITPR2	3709	GI_4504792-S	rs10842572	chr12	26488284-26986131	chr12	25665027	-0.432	0.0278	0.8419
TMEM55B	90809	GI_21389334-S	rs4981345	chr14	20926011-20929637	chr14	21455973	-0.255	0.028	0.8419
IL6	3569	GI_10834983-S	rs1345253	chr7	22766765-22771621	chr7	22319020	-0.294	0.0278	0.8419
STAT1	6772	GI_21536300-I	rs16833768	chr2	191840262-191878976	chr2	192349702	-0.365	0.0279	0.8419
MAF	4094	GI_5453735-S	rs16951367	chr16	79627744-79634622	chr16	79813439	-0.077	0.0279	0.8419
PDLIM2	64236	GI_40288186-A	rs1047398	chr8	22436253-22451810	chr8	22571018	0.498	0.0279	0.8419
PDLIM2	64236	GI_40288187-I	rs7464769	chr8	22437986-22455538	chr8	23007793	-0.045	0.028	0.8419
PDLIM2	64236	GI_40288187-I	rs6651394	chr8	22437986-22455538	chr8	23022620	-0.045	0.028	0.8419
STAT1	6772	GI_21536300-A	rs6718902	chr2	191833761-191878976	chr2	191838204	-0.402	0.028	0.8419
STAT3	6774	GI_16596687-S	rs3760524	chr17	40465342-40540513	chr17	39599926	0.19	0.028	0.8419
IRF5	3663	GI_38683857-I	rs6951397	chr7	128577993-128590088	chr7	128368205	0.067	0.028	0.8419
STAT6	6778	GI_23397677-S	rs10735870	chr12	57489186-57505196	chr12	57281906	0.181	0.0281	0.8419
PIAS2	9063	GI_4758907-I	rs1036347	chr18	44390022-44497495	chr18	44983381	-0.178	0.0281	0.8419
IL23R	149233	GI_24430211-S	rs544361	chr1	67632168-67725650	chr1	66683452	0.268	0.0281	0.8419
IL17A	3605	GI_27477085-S	rs9381943	chr6	52051184-52055436	chr6	51087083	0.057	0.0282	0.8419
RASGRP1	10125	GI_6382080-S	rs4372645	chr15	38780301-38857007	chr15	38270156	-0.357	0.028	0.8419
IL17A	3605	GI_27477085-S	rs1000810	chr6	52051184-52055436	chr6	52534931	0.062	0.0282	0.8419
MAPK1	5594	GI_20986530-A	rs9607473	chr22	22113946-22221970	chr22	22336512	0.335	0.0282	0.8419
IL23R	149233	GI_24430211-S	rs12036392	chr1	67632168-67725650	chr1	68250352	0.264	0.0283	0.8419
STAT3	6774	GI_21618337-A	rs1984518	chr17	40465342-40540513	chr17	41521666	-0.167	0.0283	0.8419
AFAP1	60312	GI_40807503-I	rs7440527	chr4	7760439-7941653	chr4	7826824	-0.09	0.0284	0.8419
STAT3	6774	GI_16596687-S	rs9912576	chr17	40465342-40540513	chr17	40318734	0.326	0.0284	0.8419
JAK2	3717	GI_13325062-S	rs10975357	chr9	4985244-5128183	chr9	5934967	-0.221	0.0284	0.8419
IL12RB2	3595	GI_24497441-S	rs1556805	chr1	67773046-67862583	chr1	66784679	-0.419	0.0285	0.8419
IL12RB2	3595	GI_24497441-S	rs2180335	chr1	67773046-67862583	chr1	66785930	-0.419	0.0285	0.8419
SOCS1	8651	GI_4507232-S	rs417938	chr16	11348273-11350039	chr16	12082233	-0.347	0.0285	0.8419
BLK	640	GI_33469981-S	rs10096421	chr8	11351520-11422108	chr8	10831868	0.503	0.0285	0.8419
IL12RB1	3594	GI_5031784-I	rs3220	chr19	18170370-18197697	chr19	18781193	0.097	0.0285	0.8419
ITPR3	3710	GI_4504794-S	rs9277932	chr6	33589155-33664348	chr6	33141253	0.347	0.0286	0.8419
ITPR3	3710	GI_4504794-S	rs3762013	chr6	33589155-33664348	chr6	33142539	0.347	0.0286	0.8419
MAF	4094	GI_5453735-S	rs10871358	chr16	79627744-79634622	chr16	78992542	0.053	0.0286	0.8419
SHC4	399694	hmm3805-S	rs8025533	chr15	49115933-49255641	chr15	50138224	0.153	0.0286	0.8419
MTOR	2475	GI_19924298-S	rs6682554	chr1	11166587-11322608	chr1	11986621	-0.19	0.0286	0.8419
TGFB2	7042	GI_37539612-S	rs2047163	chr1	218518675-218617961	chr1	218708603	0.053	0.0287	0.8426
CDKN1A	1026	GI_17978496-A	rs969659	chr6	36644236-36655116	chr6	35962978	-0.28	0.0287	0.8426
RAP1A	5906	GI_4506412-S	rs6687898	chr1	112162404-112256101	chr1	111397316	0.233	0.0287	0.8426
CD2	914	GI_31542293-S	rs749902	chr1	117297085-117311851	chr1	117660754	-0.293	0.0288	0.8426
CD2	914	GI_31542293-S	rs3795655	chr1	117297085-117311851	chr1	117663913	-0.293	0.0288	0.8426
SOCS3	9021	GI_45439351-S	rs9911477	chr17	76352858-76356158	chr17	75861653	0.059	0.0288	0.8426
RAP1A	5906	GI_4506412-S	rs7532316	chr1	112162404-112256101	chr1	112176753	-0.179	0.0288	0.8435
CDKN1A	1026	GI_17978496-A	rs12202642	chr6	36644236-36655116	chr6	36979583	0.442	0.0289	0.8442
GSK3B	2932	GI_21361339-S	rs13082232	chr3	119540801-119813264	chr3	120464899	0.184	0.0289	0.8442
IL6R	3570	GI_31317248-A	rs12026475	chr1	154377668-154441926	chr1	154160865	-0.093	0.0289	0.8445
SOS2	6655	GI_39930603-S	rs6650505	chr14	50583845-50698099	chr14	51273774	0.083	0.0289	0.8445
PTPN22	26191	GI_15619017-A	rs12730318	chr1	114356432-114414375	chr1	115144304	-0.178	0.0291	0.8466
IL12B	3593	GI_24497437-S	rs6874816	chr5	158741790-158757481	chr5	159412615	-0.222	0.0291	0.8466
TNFAIP3	7128	GI_26051241-S	rs203136	chr6	138188324-138204451	chr6	138606252	-0.169	0.0291	0.8466
STAT1	6772	GI_21536300-I	rs13417310	chr2	191840262-191878976	chr2	191410588	0.264	0.0291	0.8466
STAT1	6772	GI_21536300-I	rs10169169	chr2	191840262-191878976	chr2	191412889	0.264	0.0291	0.8466
GRB2	2885	GI_45359857-S	rs346789	chr17	73314156-73401790	chr17	74300159	-0.272	0.0292	0.8467
TMEM55B	90809	GI_21389334-S	rs1243706	chr14	20926011-20929637	chr14	21003453	0.367	0.029	0.8467
CDKN1A	1026	GI_17978496-A	rs7738417	chr6	36644236-36655116	chr6	36277551	-0.286	0.0293	0.8467
PLCG2	5336	GI_4505870-S	rs17740895	chr16	81812898-81991899	chr16	82891896	0.41	0.0293	0.8467
MYC	4609	GI_31543215-S	rs2456452	chr8	128748314-128753680	chr8	128197080	-0.234	0.0293	0.8467
BLK	640	GI_33469981-S	rs4841548	chr8	11351520-11422108	chr8	11374779	-0.515	0.0293	0.8467
PRKCQ	5588	GI_5453975-S	rs17140310	chr10	6469104-6622254	chr10	6724883	0.044	0.0294	0.8467
PRKCQ	5588	GI_5453975-S	rs12357706	chr10	6469104-6622254	chr10	6727901	0.044	0.0294	0.8467
RORA	6095	GI_19743900-I	rs1437467	chr15	60780482-60919729	chr15	60133309	-0.033	0.0294	0.8467
MAPK1	5594	GI_20986528-I	rs5756807	chr22	22113946-22221970	chr22	22437655	-0.21	0.0294	0.8467
IL2RA	3559	GI_4557666-S	rs7096344	chr10	6052656-6104333	chr10	6194476	0.225	0.0294	0.8467
IRS2	8660	GI_38683859-S	rs587409	chr13	110406183-110438914	chr13	110903507	-0.053	0.0294	0.8467
TGFBR2	7048	GI_23308726-S	rs1117751	chr3	30647993-30735633	chr3	30467155	-0.043	0.0295	0.8467
MAPK14	1432	GI_20986513-I	rs6928769	chr6	35995453-36070535	chr6	35174858	0.065	0.0295	0.8467
IRS2	8660	GI_38683859-S	rs1133219	chr13	110406183-110438914	chr13	110813709	0.055	0.0295	0.8467
SOCS3	9021	GI_45439351-S	rs6501983	chr17	76352858-76356158	chr17	75688274	0.043	0.0295	0.8467
RAP1A	5906	GI_4506412-S	rs2640492	chr1	112162404-112256101	chr1	111170099	-0.301	0.0295	0.8467
PRF1	5551	GI_40254807-S	rs2616059	chr10	72357103-72362531	chr10	71364368	-0.187	0.0295	0.8467
CDKN1A	1026	GI_17978494-I	rs12211900	chr6	36646486-36655116	chr6	37510161	0.14	0.0296	0.8467
RORA	6095	GI_19743902-I	rs2062091	chr15	60780482-61521502	chr15	61201424	-0.045	0.0296	0.8467
JAK1	3716	GI_4504802-S	rs559043	chr1	65298905-65432187	chr1	65719415	-0.455	0.0297	0.8467
SHC1	6464	GI_33859842-I	rs12724639	chr1	154934773-154943223	chr1	154278799	-0.054	0.0297	0.8467
CAMK2A	815	GI_25952117-A	rs2400889	chr5	149599053-149669403	chr5	148978105	-0.069	0.0297	0.8467
IL21	59067	GI_11141874-S	rs10471022	chr4	123533782-123542212	chr4	124410268	-0.056	0.0297	0.8467
RORA	6095	Hs.37648-S	rs4426296	chr15	60780482-61521502	chr15	61716356	-0.14	0.0298	0.8467
RORA	6095	Hs.37648-S	rs4534773	chr15	60780482-61521502	chr15	61728884	-0.14	0.0298	0.8467
AFAP1	60312	GI_40807505-A	rs4613570	chr4	7760439-7941653	chr4	7466980	0.072	0.0298	0.8467
BLK	640	GI_33469981-S	rs6984496	chr8	11351520-11422108	chr8	10796093	0.53	0.0298	0.8467
CCL11	6356	GI_22538399-S	rs439783	chr17	32612686-32615199	chr17	31677160	0.05	0.0298	0.8467
IL10	3586	GI_24430216-S	rs12140898	chr1	206940947-206945839	chr1	206846600	-0.403	0.0298	0.8467
IL10	3586	GI_24430216-S	rs4074956	chr1	206940947-206945839	chr1	206847375	-0.403	0.0298	0.8467
REL	5966	GI_4506472-S	rs9789627	chr2	61108751-61150178	chr2	60689748	-0.288	0.0298	0.8467
SRC	6714	GI_38202216-A	rs2880768	chr20	35973087-36033821	chr20	36214514	-0.142	0.0298	0.8467
SRC	6714	GI_38202216-A	rs4810915	chr20	35973087-36033821	chr20	36225766	-0.142	0.0298	0.8467
TRAF6	7189	GI_22027628-A	rs2942385	chr11	36505316-36531863	chr11	35867168	0.092	0.0299	0.8483
CBL	867	GI_4885116-S	rs2155168	chr11	119076985-119178859	chr11	119876028	-0.056	0.0301	0.8494
CD40	958	GI_23312370-A	rs6065904	chr20	44746905-44758384	chr20	44534651	0.348	0.0301	0.8494
RORA	6095	Hs.37648-S	rs873962	chr15	60780482-61521502	chr15	61347882	-0.09	0.0301	0.8494
RASGRP1	10125	GI_6382080-S	rs4924198	chr15	38780301-38857007	chr15	38145866	-0.383	0.03	0.8494
RASGRP1	10125	GI_6382080-S	rs1393404	chr15	38780301-38857007	chr15	38146492	-0.383	0.03	0.8494
RASGRP1	10125	GI_6382080-S	rs3752855	chr15	38780301-38857007	chr15	38158758	-0.383	0.03	0.8494
IL12RB1	3594	GI_24497439-I	rs4808776	chr19	18181371-18197697	chr19	18380072	-0.195	0.0302	0.8494
GSK3B	2932	GI_21361339-S	rs2629396	chr3	119540801-119813264	chr3	119248967	0.107	0.0302	0.8494
PLCG2	5336	GI_4505870-S	rs12918862	chr16	81812898-81991899	chr16	80955557	0.381	0.0302	0.8494
IL2RA	3559	GI_4557666-S	rs2296126	chr10	6052656-6104333	chr10	6441755	0.23	0.0303	0.8494
IL2RA	3559	GI_4557666-S	rs589142	chr10	6052656-6104333	chr10	6457597	0.23	0.0303	0.8494
SOCS5	9655	GI_41349444-I	rs1214776	chr2	46926098-46989927	chr2	47880934	-0.078	0.0303	0.8494
IL23R	149233	GI_24430211-S	rs609707	chr1	67632168-67725650	chr1	67176983	0.34	0.0303	0.8494
IL23R	149233	GI_24430211-S	rs510771	chr1	67632168-67725650	chr1	67178646	0.34	0.0303	0.8494
IL17F	112744	GI_27477082-A	rs16882180	chr6	52101483-52109298	chr6	52056386	0.063	0.0303	0.8494
PIAS2	9063	GI_27532983-A	rs3911131	chr18	44390022-44497495	chr18	43991356	0.148	0.0303	0.8494
STAT1	6772	GI_21536300-A	rs13417310	chr2	191833761-191878976	chr2	191410588	0.301	0.0303	0.8494
STAT1	6772	GI_21536300-A	rs10169169	chr2	191833761-191878976	chr2	191412889	0.301	0.0303	0.8494
PIAS2	9063	GI_27532983-A	rs8089400	chr18	44390022-44497495	chr18	45163120	0.152	0.0303	0.8494
PIAS2	9063	GI_27532983-A	rs1995415	chr18	44390022-44497495	chr18	45175402	0.152	0.0303	0.8494
CAMK2A	815	GI_25952117-A	rs1422673	chr5	149599053-149669403	chr5	150438988	-0.055	0.0303	0.8494
TNFRSF14	8764	GI_23200040-S	rs3001336	chr1	2487804-2495267	chr1	2333031	0.399	0.03	0.8507
SHC3	53358	GI_21314678-S	rs905363	chr9	91620685-91793682	chr9	91494640	-0.054	0.0305	0.8513
SOCS3	9021	GI_45439351-S	rs1108759	chr17	76352858-76356158	chr17	75600682	-0.072	0.0305	0.8513
IL12RB2	3595	GI_24497441-S	rs1338203	chr1	67773046-67862583	chr1	66992613	0.534	0.0306	0.8513
IL12RB2	3595	GI_24497441-S	rs12043594	chr1	67773046-67862583	chr1	66992833	0.534	0.0306	0.8513
IL12RB2	3595	GI_24497441-S	rs7532400	chr1	67773046-67862583	chr1	66998436	0.534	0.0306	0.8513
STAT1	6772	GI_21536300-I	rs4853708	chr2	191840262-191878976	chr2	191307562	-0.298	0.0306	0.8513
SOCS5	9655	GI_41349444-I	rs13012099	chr2	46926098-46989927	chr2	47010742	-0.059	0.0306	0.8513
IL21	59067	GI_11141874-S	rs2123381	chr4	123533782-123542212	chr4	124412847	-0.052	0.0306	0.8513
RORA	6095	GI_19743900-I	rs8031801	chr15	60780482-60919729	chr15	61269447	0.046	0.0307	0.8513
STAT1	6772	GI_21536300-A	rs4283453	chr2	191833761-191878976	chr2	191323138	0.289	0.0307	0.8513
PRKCQ	5588	GI_5453975-S	rs7923543	chr10	6469104-6622254	chr10	7529631	0.039	0.0309	0.8513
PTPRC	5788	GI_18641346-I	rs10922368	chr1	198608097-198726605	chr1	198084065	0.159	0.0309	0.8513
SOCS5	9655	GI_41349444-A	rs17036614	chr2	46926098-46989927	chr2	47698702	0.275	0.0309	0.8513
SOCS5	9655	GI_41349444-A	rs2042649	chr2	46926098-46989927	chr2	47709704	0.275	0.0309	0.8513
SOCS5	9655	GI_41349445-I	rs11677077	chr2	46926348-46989927	chr2	46206855	-0.044	0.031	0.8513
IL12RB1	3594	GI_24497439-A	rs172043	chr19	18170370-18197697	chr19	18351674	-0.132	0.031	0.8513
PRDM1	639	GI_33946273-I	rs11968354	chr6	106546736-106557814	chr6	106117591	-0.295	0.031	0.8513
RASGRP1	10125	GI_6382080-S	rs16967312	chr15	38780301-38857007	chr15	39026741	-0.376	0.031	0.8513
BLK	640	GI_33469981-S	rs11250129	chr8	11351520-11422108	chr8	11202154	0.472	0.0311	0.8513
STAT6	6778	GI_23397677-S	rs774047	chr12	57489186-57505196	chr12	56815922	-0.144	0.0311	0.8513
STAT6	6778	GI_23397677-S	rs774033	chr12	57489186-57505196	chr12	56825311	-0.144	0.0311	0.8513
STAT6	6778	GI_23397677-S	rs774039	chr12	57489186-57505196	chr12	56825981	-0.144	0.0311	0.8513
STAT6	6778	GI_23397677-S	rs10876889	chr12	57489186-57505196	chr12	56829151	-0.144	0.0311	0.8513
CBL	867	GI_4885116-S	rs3212264	chr11	119076985-119178859	chr11	118216234	-0.089	0.0311	0.8513
BLK	640	GI_33469981-S	rs2293859	chr8	11351520-11422108	chr8	11216761	0.466	0.0311	0.8513
IL23R	149233	GI_24430211-S	rs9285766	chr1	67632168-67725650	chr1	67968725	0.251	0.0311	0.8513
PDLIM2	64236	GI_40288186-I	rs7008137	chr8	22437986-22455538	chr8	21639132	0.053	0.0311	0.8513
ITPR2	3709	GI_4504792-S	rs11048292	chr12	26488284-26986131	chr12	25986789	-0.471	0.0311	0.8513
MTOR	2475	GI_19924298-S	rs667444	chr1	11166587-11322608	chr1	10915507	0.174	0.0311	0.8513
TMEM55B	90809	GI_21389334-S	rs1959005	chr14	20926011-20929637	chr14	20980730	0.356	0.031	0.8513
ITPR3	3710	GI_4504794-S	rs1565356	chr6	33589155-33664348	chr6	34046065	0.605	0.0312	0.8513
ITPR3	3710	GI_4504794-S	rs1994582	chr6	33589155-33664348	chr6	34046131	0.605	0.0312	0.8513
FES	2242	GI_13376997-S	rs2120186	chr15	91427664-91439006	chr15	91602013	-0.173	0.0312	0.8513
IL12RB1	3594	GI_5031784-I	rs726407	chr19	18170370-18197697	chr19	18994638	-0.064	0.0313	0.8513
MAF	4094	GI_5453735-S	rs11640960	chr16	79627744-79634622	chr16	80055968	-0.045	0.0313	0.8513
RORA	6095	GI_19743902-I	rs1981916	chr15	60780482-61521502	chr15	62171479	-0.041	0.0313	0.8513
RORA	6095	GI_19743902-I	rs2414755	chr15	60780482-61521502	chr15	62172429	-0.041	0.0313	0.8513
MAF	4094	GI_5453735-S	rs8057483	chr16	79627744-79634622	chr16	80456443	0.042	0.0314	0.8513
IL17A	3605	GI_27477085-S	rs2224198	chr6	52051184-52055436	chr6	52605909	-0.038	0.0314	0.8513
IL17A	3605	GI_27477085-S	rs2207951	chr6	52051184-52055436	chr6	52611118	-0.038	0.0314	0.8513
CAMK2A	815	GI_25952117-A	rs216143	chr5	149599053-149669403	chr5	149444147	-0.074	0.031	0.8513
CAMK2A	815	GI_25952117-A	rs1549919	chr5	149599053-149669403	chr5	149453450	-0.074	0.031	0.8513
CAMK2A	815	GI_25952117-A	rs762681	chr5	149599053-149669403	chr5	149454311	-0.074	0.031	0.8513
PDLIM2	64236	GI_40288186-A	rs4872512	chr8	22436253-22451810	chr8	22439442	-0.542	0.0314	0.8513
CD40	958	GI_23312370-A	rs6073789	chr20	44746905-44758384	chr20	44217626	-0.444	0.0315	0.8513
FES	2242	GI_13376997-S	rs12437470	chr15	91427664-91439006	chr15	91574405	0.283	0.0315	0.8513
AFAP1	60312	GI_40807505-A	rs7671061	chr4	7760439-7941653	chr4	7423034	-0.056	0.0315	0.8513
MAF	4094	GI_5453735-S	rs1530	chr16	79627744-79634622	chr16	78848094	0.039	0.0315	0.8513
STAT3	6774	GI_21618337-A	rs7215223	chr17	40465342-40540513	chr17	41501295	-0.161	0.0315	0.8513
IL2RA	3559	GI_4557666-S	rs582052	chr10	6052656-6104333	chr10	6469155	0.217	0.0315	0.8513
IL18	3606	GI_27502389-S	rs17495684	chr11	112013973-112034840	chr11	112559548	-0.203	0.0315	0.8513
MYC	4609	GI_31543215-S	rs10505481	chr8	128748314-128753680	chr8	128240401	-0.26	0.0316	0.8513
IL6R	3570	GI_31317250-I	rs6675978	chr1	154377668-154441926	chr1	153743234	0.078	0.0316	0.8513
MYC	4609	GI_31543215-S	rs12543549	chr8	128748314-128753680	chr8	128680999	-0.255	0.0316	0.8513
PDPK1	5170	GI_4505694-S	rs1065663	chr16	2587964-2653191	chr16	1839023	0.13	0.0316	0.8513
RORA	6095	GI_19743904-A	rs11071566	chr15	60780482-61521502	chr15	61188004	-0.446	0.0316	0.8513
RORA	6095	GI_19743904-A	rs11071567	chr15	60780482-61521502	chr15	61188024	-0.446	0.0316	0.8513
SOCS3	9021	GI_45439351-S	rs2376999	chr17	76352858-76356158	chr17	76890864	-0.063	0.0316	0.8513
ICAM1	3383	GI_4557877-S	rs7247108	chr19	10381516-10397291	chr19	9401704	-0.142	0.0316	0.8513
ICAM1	3383	GI_4557877-S	rs2217652	chr19	10381516-10397291	chr19	9490814	-0.142	0.0316	0.8513
IL12A	3592	GI_24430218-S	rs4680505	chr3	159706622-159713806	chr3	159140638	-0.285	0.0316	0.8513
CBL	867	GI_4885116-S	rs12274926	chr11	119076985-119178859	chr11	118295117	-0.084	0.0316	0.8513
SHC1	6464	GI_34147725-A	rs7556080	chr1	154934773-154946959	chr1	154638826	0.21	0.0316	0.8513
CRKL	1399	GI_34452719-S	rs2541954	chr22	21271713-21308037	chr22	21381682	-0.125	0.0317	0.8514
IRF9	10379	GI_25282406-S	rs854380	chr14	24630421-24635774	chr14	25270335	-0.163	0.0317	0.8514
JAK2	3717	GI_13325062-S	rs10814860	chr9	4985244-5128183	chr9	4181652	-0.333	0.0317	0.8514
JAK2	3717	GI_13325062-S	rs10974390	chr9	4985244-5128183	chr9	4203214	-0.333	0.0317	0.8514
ITPR2	3709	GI_4504792-S	rs7316848	chr12	26488284-26986131	chr12	25736929	0.354	0.0318	0.8518
IL12RB1	3594	GI_5031784-I	rs1529482	chr19	18170370-18197697	chr19	17441488	-0.062	0.032	0.8518
JAK1	3716	GI_4504802-S	rs1414927	chr1	65298905-65432187	chr1	65759731	0.33	0.0318	0.8518
STAT3	6774	GI_21618337-A	rs12601607	chr17	40465342-40540513	chr17	41538783	-0.206	0.0319	0.8518
SMAD7	4092	GI_5174516-S	rs181553	chr18	46446222-46477081	chr18	46562030	-0.205	0.0319	0.8518
PRDM1	639	GI_33946273-A	rs1011659	chr6	106534194-106557814	chr6	106091250	-0.658	0.0319	0.8518
MAPK1	5594	GI_20986530-A	rs5756808	chr22	22113946-22221970	chr22	22437729	-0.201	0.0319	0.8522
TGFB2	7042	GI_37539612-S	rs10863327	chr1	218518675-218617961	chr1	217760264	-0.048	0.032	0.8526
IL12B	3593	GI_24497437-S	rs7716399	chr5	158741790-158757481	chr5	158150646	0.286	0.032	0.8526
CTLA4	1493	GI_21361211-S	rs13408553	chr2	204732510-204738683	chr2	205703928	0.101	0.032	0.8526
GSK3B	2932	GI_21361339-S	rs796825	chr3	119540801-119813264	chr3	120017480	0.107	0.032	0.8526
RORA	6095	GI_19743899-I	rs11071609	chr15	60780482-60919729	chr15	61761948	-0.067	0.0321	0.8537
MAF	4094	GI_5453735-S	rs270421	chr16	79627744-79634622	chr16	79252324	0.044	0.0321	0.8537
GSK3B	2932	GI_21361339-S	rs11554681	chr3	119540801-119813264	chr3	120045966	0.101	0.0322	0.8543
PDLIM2	64236	GI_40288188-I	rs1876875	chr8	22436253-22455538	chr8	22709663	0.058	0.0322	0.8543
SPRED2	200734	GI_32401444-S	rs1673443	chr2	65537984-65659656	chr2	65793793	0.579	0.032	0.8543
CALM1	801	GI_31377794-S	rs3783833	chr14	90863326-90874619	chr14	91435590	-0.366	0.0323	0.8543
CALM1	801	GI_31377794-S	rs1286077	chr14	90863326-90874619	chr14	91446384	-0.366	0.0323	0.8543
CALM1	801	GI_31377794-S	rs1286147	chr14	90863326-90874619	chr14	91467567	-0.366	0.0323	0.8543
IL12RB1	3594	GI_5031784-I	rs12978543	chr19	18170370-18197697	chr19	17882548	0.067	0.032	0.8543
IL6	3569	GI_10834983-S	rs11766273	chr7	22766765-22771621	chr7	22775663	-0.365	0.0323	0.8543
SOCS3	9021	GI_45439351-S	rs12940497	chr17	76352858-76356158	chr17	77122667	-0.05	0.0323	0.8543
CRKL	1399	GI_34452719-S	rs1669125	chr22	21271713-21308037	chr22	22027348	0.138	0.0323	0.8543
CDKN1A	1026	GI_17978494-I	rs17284939	chr6	36646486-36655116	chr6	36289814	-0.14	0.032	0.8543
PRF1	5551	GI_40254807-S	rs7894181	chr10	72357103-72362531	chr10	72590090	-0.178	0.0323	0.8543
PRF1	5551	GI_40254807-S	rs10823627	chr10	72357103-72362531	chr10	72590824	-0.178	0.0323	0.8543
CD40	958	GI_23312370-A	rs6073819	chr20	44746905-44758384	chr20	44248955	-0.438	0.0323	0.8543
CBL	867	GI_4885116-S	rs570521	chr11	119076985-119178859	chr11	119733857	0.106	0.0324	0.8545
BLK	640	GI_33469981-S	rs904015	chr8	11351520-11422108	chr8	11646934	-0.505	0.0324	0.8548
CD40	958	GI_23312370-A	rs4810584	chr20	44746905-44758384	chr20	45649288	0.217	0.0324	0.8548
IL6	3569	GI_10834983-S	rs2961280	chr7	22766765-22771621	chr7	22639717	0.218	0.0325	0.8548
IL6	3569	GI_10834983-S	rs2961283	chr7	22766765-22771621	chr7	22640498	0.218	0.0325	0.8548
IL6	3569	GI_10834983-S	rs2905308	chr7	22766765-22771621	chr7	22648194	0.218	0.0325	0.8548
IL12A	3592	GI_24430218-S	rs7646959	chr3	159706622-159713806	chr3	159072815	-0.283	0.0325	0.8548
IL12A	3592	GI_24430218-S	rs12485627	chr3	159706622-159713806	chr3	159134940	-0.331	0.0326	0.8555
IL12A	3592	GI_24430218-S	rs1489919	chr3	159706622-159713806	chr3	159151726	-0.331	0.0326	0.8555
SOCS5	9655	GI_41349445-I	rs4952773	chr2	46926348-46989927	chr2	46003481	0.043	0.0326	0.8555
MAPK14	1432	GI_20986513-A	rs732394	chr6	35995453-36079013	chr6	36269084	-0.134	0.0326	0.8559
CBL	867	GI_4885116-S	rs4639966	chr11	119076985-119178859	chr11	118573519	-0.063	0.0326	0.8561
ICAM1	3383	GI_4557877-S	rs10401135	chr19	10381516-10397291	chr19	9443332	-0.138	0.0327	0.8574
JAK2	3717	GI_13325062-S	rs425489	chr9	4985244-5128183	chr9	6093790	-0.301	0.0328	0.8575
AFAP1	60312	GI_40807503-I	rs17814167	chr4	7760439-7941653	chr4	7363952	-0.065	0.0328	0.8575
IL23R	149233	GI_24430211-S	rs6664698	chr1	67632168-67725650	chr1	67089418	-0.374	0.0328	0.8575
SMAD3	4088	GI_42476202-S	rs17272228	chr15	67358194-67487533	chr15	67111380	0.494	0.0328	0.8575
IL2RA	3559	GI_4557666-S	rs2804143	chr10	6052656-6104333	chr10	7028333	-0.247	0.0328	0.8586
IRF9	10379	GI_25282406-S	rs7160883	chr14	24630421-24635774	chr14	24673975	0.269	0.0329	0.859
SOS1	6654	GI_15529995-S	rs184577	chr2	39208689-39347604	chr2	38377405	0.211	0.0329	0.859
IL4	3565	GI_27477091-A	rs4574536	chr5	132009677-132018370	chr5	132384689	-0.163	0.0329	0.859
MAF	4094	GI_5453735-S	rs10514496	chr16	79627744-79634622	chr16	80456403	0.04	0.033	0.8595
TBX21	30009	GI_7019548-S	rs11079776	chr17	45810609-45823485	chr17	45546893	0.081	0.033	0.8595
SOCS3	9021	GI_45439351-S	rs4969151	chr17	76352858-76356158	chr17	76541618	0.049	0.033	0.8595
BLK	640	GI_33469981-S	rs7824704	chr8	11351520-11422108	chr8	11513313	0.476	0.033	0.8595
BLK	640	GI_33469981-S	rs4510815	chr8	11351520-11422108	chr8	11533384	-0.507	0.033	0.8595
PDLIM2	64236	GI_40288187-I	rs17089022	chr8	22437986-22455538	chr8	23136675	-0.069	0.0331	0.8595
MAF	4094	GI_5453735-S	rs376068	chr16	79627744-79634622	chr16	79584383	0.04	0.0331	0.8595
IL6	3569	GI_10834983-S	rs2906681	chr7	22766765-22771621	chr7	21777119	-0.184	0.0331	0.8595
CDKN1A	1026	GI_17978494-I	rs7762245	chr6	36646486-36655116	chr6	36716229	-0.09	0.0331	0.8595
BLK	640	GI_33469981-S	rs12458	chr8	11351520-11422108	chr8	11617240	-0.459	0.0331	0.8595
SPRED2	200734	GI_32401444-S	rs11685231	chr2	65537984-65659656	chr2	65652104	-0.482	0.0332	0.8595
SPRED2	200734	GI_32401444-S	rs268123	chr2	65537984-65659656	chr2	65653923	-0.482	0.0332	0.8595
PIAS2	9063	GI_4758907-I	rs4939854	chr18	44390022-44497495	chr18	45034007	-0.104	0.0332	0.8595
JAK2	3717	GI_13325062-S	rs719673	chr9	4985244-5128183	chr9	4957650	-0.171	0.0333	0.8595
MAF	4094	GI_5453735-S	rs12444636	chr16	79627744-79634622	chr16	80507621	-0.06	0.0333	0.8595
IL5	3567	GI_28559032-S	rs2070727	chr5	131877135-131879214	chr5	131820275	-0.054	0.0333	0.8595
IL5	3567	GI_28559032-S	rs2548997	chr5	131877135-131879214	chr5	131835395	-0.054	0.0333	0.8595
RASGRP1	10125	GI_6382080-S	rs1368814	chr15	38780301-38857007	chr15	39355860	-0.393	0.033	0.8595
MAPK1	5594	GI_20986528-I	rs5750465	chr22	22113946-22221970	chr22	22427023	-0.243	0.0334	0.8595
MAPK1	5594	GI_20986528-I	rs928901	chr22	22113946-22221970	chr22	22430952	-0.243	0.0334	0.8595
IL5	3567	GI_28559032-S	rs1858074	chr5	131877135-131879214	chr5	131371999	0.066	0.0334	0.8595
PLCG2	5336	GI_4505870-S	rs7194131	chr16	81812898-81991899	chr16	81865235	-0.381	0.0334	0.8595
MTOR	2475	GI_19924298-S	rs205484	chr1	11166587-11322608	chr1	10815421	-0.304	0.0334	0.8595
CBL	867	GI_4885116-S	rs2887245	chr11	119076985-119178859	chr11	119460505	0.051	0.0335	0.8595
JAK2	3717	GI_13325062-S	rs12554508	chr9	4985244-5128183	chr9	4212601	0.277	0.0335	0.8595
MAF	4094	GI_5453735-S	rs2170823	chr16	79627744-79634622	chr16	80434491	-0.043	0.0335	0.8595
IL6	3569	GI_10834983-S	rs7781714	chr7	22766765-22771621	chr7	23593479	-0.193	0.0336	0.8595
MAF	4094	GI_5453735-S	rs9924268	chr16	79627744-79634622	chr16	79183352	-0.045	0.0336	0.8595
IL17F	112744	GI_27477082-A	rs608137	chr6	52101483-52109298	chr6	52112716	-0.052	0.0336	0.8595
BLK	640	GI_33469981-S	rs4240662	chr8	11351520-11422108	chr8	10497483	-0.697	0.0336	0.8595
PTPRC	5788	GI_18641365-A	rs1327071	chr1	198608097-198726605	chr1	199430288	-0.277	0.0337	0.8595
CALM1	801	GI_31377794-S	rs11627718	chr14	90863326-90874619	chr14	91096544	-0.343	0.0337	0.8595
CALM1	801	GI_31377794-S	rs1286439	chr14	90863326-90874619	chr14	91099211	-0.343	0.0337	0.8595
CALM1	801	GI_31377794-S	rs1286422	chr14	90863326-90874619	chr14	91113537	-0.343	0.0337	0.8595
IL18R1	8809	GI_27477086-S	rs2160227	chr2	102979096-103015217	chr2	102783355	-1.122	0.0337	0.8595
IL18R1	8809	GI_27477086-S	rs3917304	chr2	102979096-103015217	chr2	102788125	-1.122	0.0337	0.8595
IL18R1	8809	GI_27477086-S	rs1030021	chr2	102979096-103015217	chr2	102801478	-1.122	0.0337	0.8595
STAT6	6778	GI_23397677-S	rs6581110	chr12	57489186-57505196	chr12	57267095	-0.161	0.0337	0.8595
STAT6	6778	GI_23397677-S	rs1846400	chr12	57489186-57505196	chr12	57293436	-0.161	0.0337	0.8595
SMAD3	4088	GI_42476202-S	rs899086	chr15	67358194-67487533	chr15	66418338	0.289	0.0337	0.8595
JAK1	3716	GI_4504802-S	rs2985902	chr1	65298905-65432187	chr1	65762640	-0.318	0.0338	0.8601
IL2RA	3559	GI_4557666-S	rs2398152	chr10	6052656-6104333	chr10	5294191	-0.302	0.0338	0.8601
MYC	4609	GI_31543215-S	rs1121947	chr8	128748314-128753680	chr8	129165079	0.395	0.0338	0.8601
PRDM1	639	GI_33946273-I	rs10457138	chr6	106546736-106557814	chr6	106353761	0.195	0.0338	0.8601
TRAF6	7189	GI_22027629-I	rs2614172	chr11	36505316-36531863	chr11	37149880	0.051	0.0339	0.861
PRDM1	639	GI_33946273-I	rs1011659	chr6	106546736-106557814	chr6	106091250	-0.303	0.034	0.861
TRAF6	7189	GI_22027628-A	rs1499512	chr11	36505316-36531863	chr11	36073654	-0.078	0.034	0.861
SOCS3	9021	GI_45439351-S	rs2278967	chr17	76352858-76356158	chr17	77294782	0.04	0.034	0.861
RORA	6095	GI_19743902-I	rs1346037	chr15	60780482-61521502	chr15	62137911	-0.041	0.034	0.861
IL2RA	3559	GI_4557666-S	rs2895056	chr10	6052656-6104333	chr10	5272778	-0.324	0.034	0.861
RORA	6095	GI_19743900-I	rs4775340	chr15	60780482-60919729	chr15	61267752	-0.029	0.0341	0.861
SOS1	6654	GI_15529995-S	rs232624	chr2	39208689-39347604	chr2	38356852	0.218	0.0341	0.861
IL21	59067	GI_11141874-S	rs7678445	chr4	123533782-123542212	chr4	123282772	-0.1	0.0341	0.861
IL21	59067	GI_11141874-S	rs2893008	chr4	123533782-123542212	chr4	123552814	-0.1	0.0341	0.861
IL22	50616	GI_41393566-S	rs4141135	chr12	68642024-68647281	chr12	68418830	-0.039	0.0341	0.861
MAPK14	1432	GI_20986513-A	rs9469953	chr6	35995453-36079013	chr6	35129816	0.194	0.0341	0.861
IL17B	27190	GI_27477077-S	rs6580557	chr5	148753829-148758838	chr5	147960128	-0.099	0.0341	0.861
REL	5966	GI_4506472-S	rs1729674	chr2	61108751-61150178	chr2	61389737	-0.282	0.0342	0.8624
ITPR3	3710	GI_4504794-S	rs16869677	chr6	33589155-33664348	chr6	33876082	0.546	0.0343	0.8624
GRB2	2885	GI_45359857-S	rs2290251	chr17	73314156-73401790	chr17	74007846	0.144	0.0343	0.8624
BLK	640	GI_33469981-S	rs17744726	chr8	11351520-11422108	chr8	11411823	-0.488	0.0343	0.8624
TGFB2	7042	GI_37539612-S	rs6699816	chr1	218518675-218617961	chr1	219355789	0.07	0.0343	0.8624
TGFB2	7042	GI_37539612-S	rs12080335	chr1	218518675-218617961	chr1	219459987	0.07	0.0343	0.8624
IRF9	10379	GI_25282406-S	rs17103735	chr14	24630421-24635774	chr14	24906167	0.291	0.0344	0.8624
TGFBR2	7048	GI_23308726-S	rs12486119	chr3	30647993-30735633	chr3	30894470	-0.042	0.0344	0.8624
RORA	6095	GI_19743902-I	rs7172145	chr15	60780482-61521502	chr15	62239697	-0.039	0.0344	0.8624
IL6R	3570	GI_31317248-A	rs954785	chr1	154377668-154441926	chr1	154770139	0.137	0.0344	0.8624
TGFBR2	7048	GI_23308726-S	rs6804110	chr3	30647993-30735633	chr3	30480569	0.043	0.0345	0.8624
STAT1	6772	GI_21536300-A	rs16833768	chr2	191833761-191878976	chr2	192349702	-0.404	0.0345	0.8624
PRDM1	639	GI_33946273-I	rs1321069	chr6	106546736-106557814	chr6	107186184	-0.341	0.0345	0.8633
PRDM1	639	GI_33946272-I	rs9320114	chr6	106534194-106557814	chr6	105845414	-0.15	0.0345	0.8634
PTPRC	5788	GI_18641365-A	rs2154366	chr1	198608097-198726605	chr1	198081617	0.401	0.0346	0.8634
PIAS2	9063	GI_27532983-A	rs101940	chr18	44390022-44497495	chr18	44168254	-0.141	0.0346	0.8638
IL17B	27190	GI_27477077-S	rs6870146	chr5	148753829-148758838	chr5	149461912	0.05	0.0346	0.864
IL22	50616	GI_41393566-S	rs1161178	chr12	68642024-68647281	chr12	67822732	-0.055	0.0346	0.864
IL22	50616	GI_41393566-S	rs1178001	chr12	68642024-68647281	chr12	67825798	-0.055	0.0346	0.864
BLK	640	GI_33469981-S	rs4240671	chr8	11351520-11422108	chr8	10767748	0.484	0.0347	0.864
IL4R	3566	GI_4557668-S	rs17705438	chr16	27325229-27376099	chr16	26948830	-0.228	0.0347	0.8642
MCM5	4174	GI_23510447-S	rs80731	chr22	35796115-35820495	chr22	35526571	0.238	0.0347	0.8642
RORA	6095	GI_19743900-I	rs6494232	chr15	60780482-60919729	chr15	61208729	0.054	0.0348	0.8651
RORA	6095	Hs.37648-S	rs17204910	chr15	60780482-61521502	chr15	61451622	-0.172	0.0349	0.8651
TMEM55B	90809	GI_21389334-S	rs8017603	chr14	20926011-20929637	chr14	20903906	0.254	0.035	0.8651
MAPK1	5594	GI_20986528-I	rs5756808	chr22	22113946-22221970	chr22	22437729	-0.232	0.0349	0.8651
SOCS5	9655	GI_41349444-I	rs7578781	chr2	46926098-46989927	chr2	47121192	0.051	0.0349	0.8651
AFAP1	60312	GI_40807505-A	rs4689767	chr4	7760439-7941653	chr4	7508446	0.058	0.0349	0.8651
PRDM1	639	GI_33946273-A	rs9404605	chr6	106534194-106557814	chr6	105585511	0.656	0.0349	0.8651
CD40	958	GI_23312370-A	rs202388	chr20	44746905-44758384	chr20	45210087	-0.228	0.0349	0.8651
BLK	640	GI_33469981-S	rs1293288	chr8	11351520-11422108	chr8	11718528	-0.548	0.0349	0.8651
IRF9	10379	GI_25282406-S	rs4671	chr14	24630421-24635774	chr14	23825713	0.187	0.035	0.8651
IL17B	27190	GI_27477077-S	rs4705064	chr5	148753829-148758838	chr5	148313933	0.058	0.035	0.8655
TGFB2	7042	GI_4507462-S	rs11117887	chr1	218518675-218617961	chr1	217754783	-0.042	0.035	0.8656
IL17B	27190	GI_27477077-S	rs4599527	chr5	148753829-148758838	chr5	147952539	-0.081	0.035	0.8656
PLCG2	5336	GI_4505870-S	rs2549159	chr16	81812898-81991899	chr16	82864247	0.25	0.0351	0.8674
PTPN11	5781	GI_33356176-S	rs10744774	chr12	112856535-112947717	chr12	112090022	-0.301	0.0352	0.8683
PTPN11	5781	GI_33356176-S	rs632650	chr12	112856535-112947717	chr12	112131698	0.204	0.0352	0.8683
PLCG2	5336	GI_4505870-S	rs9937823	chr16	81812898-81991899	chr16	82573032	0.23	0.0352	0.8683
IRF5	3663	GI_38683858-A	rs659495	chr7	128577993-128590088	chr7	129194092	0.489	0.0352	0.8687
SOCS3	9021	GI_45439351-S	rs4789473	chr17	76352858-76356158	chr17	75603208	0.067	0.0353	0.8687
SOCS5	9655	GI_41349444-I	rs6726454	chr2	46926098-46989927	chr2	46561202	-0.066	0.0353	0.8691
SELP	6403	GI_6031196-S	rs529949	chr1	169558087-169599377	chr1	168691984	-0.044	0.0353	0.8691
IFNG	3458	GI_10835170-S	rs10878824	chr12	68548549-68553521	chr12	68808448	-0.236	0.0353	0.8693
PIAS2	9063	GI_27532983-I	rs7504740	chr18	44395672-44497495	chr18	45497478	0.185	0.0354	0.87
SOCS5	9655	GI_41349445-I	rs11674329	chr2	46926348-46989927	chr2	45928086	-0.057	0.0354	0.87
BLK	640	GI_33469981-S	rs2060457	chr8	11351520-11422108	chr8	11213250	0.448	0.0354	0.8701
STAT1	6772	GI_21536300-I	rs10432509	chr2	191840262-191878976	chr2	192386522	-0.374	0.0354	0.8704
IL12RB1	3594	GI_24497439-A	rs2279006	chr19	18170370-18197697	chr19	17283657	-0.19	0.0355	0.8709
MYC	4609	GI_31543215-S	rs6470530	chr8	128748314-128753680	chr8	128558990	0.221	0.0355	0.8718
ATF2	1386	GI_22538421-S	rs1348843	chr2	175936977-176032934	chr2	176614615	0.136	0.0355	0.8724
MCM5	4174	GI_23510447-S	rs132735	chr22	35796115-35820495	chr22	36597881	-0.218	0.0356	0.8731
PDLIM2	64236	GI_40288186-I	rs12681931	chr8	22437986-22455538	chr8	23249100	-0.055	0.0356	0.8731
AFAP1	60312	GI_40807505-A	rs4689866	chr4	7760439-7941653	chr4	7801581	-0.079	0.0356	0.8731
SELP	6403	GI_6031196-S	rs1320974	chr1	169558087-169599377	chr1	169022617	-0.074	0.0357	0.8732
GRB2	2885	GI_45359857-S	rs729405	chr17	73314156-73401790	chr17	73185657	-0.142	0.0357	0.8732
PLCG2	5336	GI_4505870-S	rs7204972	chr16	81812898-81991899	chr16	80821565	-0.43	0.0357	0.8732
MCM5	4174	GI_23510447-S	rs713968	chr22	35796115-35820495	chr22	35917546	-0.265	0.0357	0.8732
PTPRC	5788	GI_18641365-A	rs12406238	chr1	198608097-198726605	chr1	198825960	0.517	0.0357	0.8732
SOCS1	8651	GI_4507232-S	rs408665	chr16	11348273-11350039	chr16	11341972	-0.298	0.0358	0.8736
SOS1	6654	GI_15529995-S	rs1861260	chr2	39208689-39347604	chr2	40161168	0.173	0.0358	0.8736
SOS1	6654	GI_15529995-S	rs11124710	chr2	39208689-39347604	chr2	40168578	0.173	0.0358	0.8736
REL	5966	GI_4506472-S	rs1186706	chr2	61108751-61150178	chr2	61673394	-0.283	0.0358	0.8736
REL	5966	GI_4506472-S	rs778139	chr2	61108751-61150178	chr2	61684564	-0.283	0.0358	0.8736
PTPN11	5781	GI_33356176-S	rs3825202	chr12	112856535-112947717	chr12	113281621	0.189	0.0359	0.8741
IL12RB1	3594	GI_24497439-I	rs12978543	chr19	18181371-18197697	chr19	17882548	0.208	0.0359	0.8741
PTPN11	5781	GI_33356176-S	rs12427363	chr12	112856535-112947717	chr12	113928209	-0.299	0.0359	0.8741
IL6	3569	GI_10834983-S	rs7780974	chr7	22766765-22771621	chr7	21798233	0.189	0.0359	0.8741
SOCS1	8651	GI_4507232-S	rs4781096	chr16	11348273-11350039	chr16	11527178	0.285	0.0359	0.8741
ITPR3	3710	GI_4504794-S	rs1873246	chr6	33589155-33664348	chr6	34103739	0.372	0.036	0.8741
ITPR3	3710	GI_4504794-S	rs914813	chr6	33589155-33664348	chr6	34103954	0.372	0.036	0.8741
IRS1	3667	GI_5031804-S	rs4332915	chr2	227596032-227663506	chr2	228524179	-0.11	0.036	0.8745
SMAD3	4088	GI_7661691-S	rs12593182	chr15	67358194-67487533	chr15	66473473	-0.22	0.0361	0.8746
RAP1A	5906	GI_4506412-S	rs6672672	chr1	112162404-112256101	chr1	111397090	0.214	0.0361	0.8746
RAP1A	5906	GI_4506412-S	rs6687919	chr1	112162404-112256101	chr1	111397176	0.214	0.0361	0.8746
RAP1A	5906	GI_4506412-S	rs6701134	chr1	112162404-112256101	chr1	111406899	0.214	0.0361	0.8746
RORA	6095	GI_19743902-I	rs1436953	chr15	60780482-61521502	chr15	62414014	0.033	0.0361	0.8746
SOCS5	9655	GI_41349445-I	rs12467673	chr2	46926348-46989927	chr2	46308729	-0.041	0.0362	0.8746
IL2RA	3559	GI_4557666-S	rs11253059	chr10	6052656-6104333	chr10	5275078	-0.321	0.0362	0.8746
TNFAIP3	7128	GI_26051241-S	rs1883468	chr6	138188324-138204451	chr6	138477031	-0.173	0.0362	0.8746
IRS2	8660	GI_38683859-S	rs1348619	chr13	110406183-110438914	chr13	110743894	-0.082	0.0362	0.8746
PLCG2	5336	GI_4505870-S	rs11646011	chr16	81812898-81991899	chr16	82699726	-0.221	0.0362	0.8746
IL10	3586	GI_24430216-S	rs10779339	chr1	206940947-206945839	chr1	207814451	0.363	0.0362	0.8746
IL10	3586	GI_24430216-S	rs11118387	chr1	206940947-206945839	chr1	207867176	0.363	0.0362	0.8746
JAK2	3717	GI_13325062-S	rs10758631	chr9	4985244-5128183	chr9	4546319	-0.211	0.0362	0.8746
REL	5966	GI_4506472-S	rs243036	chr2	61108751-61150178	chr2	60599312	-0.318	0.0362	0.8746
IL12RB1	3594	GI_24497439-A	rs2238655	chr19	18170370-18197697	chr19	18964442	0.129	0.0363	0.8746
MAPK14	1432	GI_4503068-I	rs7766404	chr6	35995453-36079013	chr6	36363819	-0.079	0.0363	0.8746
IL2RB	3560	GI_23238195-S	rs3817803	chr22	37521879-37545962	chr22	37900276	-0.494	0.0363	0.8746
IL2RB	3560	GI_23238195-S	rs3817804	chr22	37521879-37545962	chr22	37900607	-0.494	0.0363	0.8746
IFNG	3458	GI_10835170-S	rs3741644	chr12	68548549-68553521	chr12	68052178	-0.28	0.0363	0.8746
IFNG	3458	GI_10835170-S	rs1871564	chr12	68548549-68553521	chr12	68066032	-0.28	0.0363	0.8746
TMEM55B	90809	GI_21389334-S	rs7161172	chr14	20926011-20929637	chr14	20960010	-0.253	0.036	0.8746
MAF	4094	GI_5453735-S	rs2011184	chr16	79627744-79634622	chr16	79210703	-0.047	0.0364	0.8746
PDLIM2	64236	GI_40288188-I	rs8180974	chr8	22436253-22455538	chr8	23240061	0.057	0.0364	0.8748
SOCS5	9655	GI_41349444-I	rs7609080	chr2	46926098-46989927	chr2	46733783	-0.055	0.0364	0.8748
IL6	3569	GI_10834983-S	rs7783529	chr7	22766765-22771621	chr7	22027212	0.193	0.0365	0.8757
CTLA4	1493	GI_21361211-S	rs6710279	chr2	204732510-204738683	chr2	205112368	-0.056	0.0365	0.8757
PLCG2	5336	GI_4505870-S	rs12446053	chr16	81812898-81991899	chr16	80964131	0.393	0.0365	0.8759
RORA	6095	Hs.37648-S	rs8040209	chr15	60780482-61521502	chr15	60632138	-0.079	0.0365	0.876
MAPK14	1432	GI_20986513-I	rs7740886	chr6	35995453-36070535	chr6	35788600	0.039	0.0365	0.876
IL6R	3570	GI_31317248-A	rs2256209	chr1	154377668-154441926	chr1	154779544	-0.158	0.0366	0.8767
IL6R	3570	GI_31317248-A	rs6688257	chr1	154377668-154441926	chr1	154783579	-0.158	0.0366	0.8767
FES	2242	GI_13376997-S	rs414634	chr15	91427664-91439006	chr15	91356253	0.159	0.0366	0.8772
SELP	6403	GI_6031196-S	rs10919202	chr1	169558087-169599377	chr1	169613794	-0.085	0.0366	0.8772
IL12RB1	3594	GI_5031784-I	rs12973060	chr19	18170370-18197697	chr19	18156315	-0.06	0.0367	0.8772
SMAD3	4088	GI_42476202-S	rs266366	chr15	67358194-67487533	chr15	67221533	0.317	0.0367	0.8772
RORA	6095	Hs.37648-S	rs2960807	chr15	60780482-61521502	chr15	60170288	-0.09	0.0367	0.8776
IL12RB2	3595	GI_24497441-S	rs2146905	chr1	67773046-67862583	chr1	67166893	-0.422	0.0368	0.8776
TNFRSF14	8764	GI_23200040-S	rs2477703	chr1	2487804-2495267	chr1	2425992	-0.2	0.037	0.8776
TNFRSF14	8764	GI_23200040-S	rs2494606	chr1	2487804-2495267	chr1	2466633	-0.2	0.037	0.8776
IFNG	3458	GI_10835170-S	rs11177048	chr12	68548549-68553521	chr12	68495027	-0.37	0.0368	0.8777
STAT1	6772	GI_21536300-A	rs10173099	chr2	191833761-191878976	chr2	191867332	-0.449	0.0368	0.8777
SMAD7	4092	GI_5174516-S	rs4264461	chr18	46446222-46477081	chr18	45924996	-0.228	0.0369	0.8777
MCM5	4174	GI_23510447-S	rs137215	chr22	35796115-35820495	chr22	35289350	-0.235	0.0369	0.8777
IL6R	3570	GI_31317250-I	rs4845364	chr1	154377668-154441926	chr1	154141908	-0.066	0.0369	0.8777
PDLIM2	64236	GI_40288186-A	rs1047406	chr8	22436253-22451810	chr8	22570935	0.452	0.0369	0.8777
MAF	4094	GI_5453735-S	rs4889153	chr16	79627744-79634622	chr16	80525960	0.04	0.037	0.8777
AFAP1	60312	GI_40807505-A	rs1282	chr4	7760439-7941653	chr4	8579758	-0.105	0.037	0.8777
TGFB2	7042	GI_4507462-S	rs11118303	chr1	218518675-218617961	chr1	219617036	-0.038	0.037	0.8777
IRF5	3663	GI_38683858-A	rs4728152	chr7	128577993-128590088	chr7	128738544	0.326	0.037	0.8777
IL12A	3592	GI_24430218-S	rs6792701	chr3	159706622-159713806	chr3	159640152	-0.329	0.037	0.8777
MYC	4609	GI_31543215-S	rs2044869	chr8	128748314-128753680	chr8	128247045	-0.235	0.037	0.8777
STAT1	6772	GI_21536300-I	rs10168266	chr2	191840262-191878976	chr2	191935804	-0.255	0.037	0.8777
RORA	6095	GI_19743902-I	rs2697333	chr15	60780482-61521502	chr15	62519658	0.042	0.037	0.8777
PRKCQ	5588	GI_5453975-S	rs501878	chr10	6469104-6622254	chr10	6526497	-0.042	0.0371	0.8777
AFAP1	60312	GI_40807503-I	rs907526	chr4	7760439-7941653	chr4	7084835	-0.072	0.0371	0.8777
PRKCQ	5588	GI_5453975-S	rs7921493	chr10	6469104-6622254	chr10	7339064	0.073	0.0371	0.8777
PRKCQ	5588	GI_5453975-S	rs684903	chr10	6469104-6622254	chr10	7398800	0.073	0.0371	0.8777
RORA	6095	GI_19743904-A	rs17204910	chr15	60780482-61521502	chr15	61451622	-0.773	0.0372	0.8777
PRKCQ	5588	GI_5453975-S	rs4072067	chr10	6469104-6622254	chr10	5558349	0.079	0.0372	0.878
IL17C	27189	GI_27477078-S	rs4782486	chr16	88705000-88706882	chr16	88646177	0.062	0.0372	0.878
RORA	6095	Hs.37648-S	rs6494311	chr15	60780482-61521502	chr15	62427364	-0.081	0.0372	0.878
RORA	6095	Hs.37648-S	rs2011857	chr15	60780482-61521502	chr15	61368627	-0.086	0.0373	0.878
SOS2	6655	GI_39930603-S	rs7154215	chr14	50583845-50698099	chr14	49809462	-0.075	0.0373	0.878
RAP1A	5906	GI_4506412-S	rs1808973	chr1	112162404-112256101	chr1	112487834	-0.168	0.0373	0.878
SOCS3	9021	GI_45439351-S	rs11077428	chr17	76352858-76356158	chr17	77325326	-0.039	0.0373	0.878
IRS1	3667	GI_5031804-S	rs2894595	chr2	227596032-227663506	chr2	227237862	-0.17	0.0374	0.878
FES	2242	GI_13376997-S	rs11633199	chr15	91427664-91439006	chr15	91712437	-0.164	0.0374	0.878
PDLIM2	64236	GI_40288186-A	rs7834729	chr8	22436253-22451810	chr8	21821778	-0.847	0.0374	0.878
IL12RB1	3594	GI_5031784-I	rs6413435	chr19	18170370-18197697	chr19	18497137	-0.053	0.037	0.8781
IL12RB1	3594	GI_5031784-I	rs8101249	chr19	18170370-18197697	chr19	18501830	-0.053	0.037	0.8781
RORA	6095	GI_19743900-I	rs4774386	chr15	60780482-60919729	chr15	61378686	-0.059	0.0375	0.8781
RAP1A	5906	GI_4506412-S	rs7526355	chr1	112162404-112256101	chr1	112241952	0.175	0.0375	0.8781
MAF	4094	GI_5453735-S	rs2737305	chr16	79627744-79634622	chr16	78823431	0.042	0.0375	0.8781
SOCS3	9021	GI_45439351-S	rs11867901	chr17	76352858-76356158	chr17	76555985	0.075	0.0375	0.8781
PTPRC	5788	GI_18641365-A	rs322877	chr1	198608097-198726605	chr1	199098858	-0.3	0.0376	0.879
SOCS1	8651	GI_4507232-S	rs6498215	chr16	11348273-11350039	chr16	11607797	-0.29	0.0376	0.879
MAF	4094	GI_5453735-S	rs8054578	chr16	79627744-79634622	chr16	79316815	0.046	0.0376	0.8791
ITPR2	3709	GI_4504792-S	rs10505967	chr12	26488284-26986131	chr12	25655522	0.343	0.0377	0.8798
JAK1	3716	GI_4504802-S	rs2484245	chr1	65298905-65432187	chr1	64933188	-0.333	0.0377	0.8798
MTOR	2475	GI_19924298-S	rs6696752	chr1	11166587-11322608	chr1	11835935	-0.166	0.0378	0.8798
MTOR	2475	GI_19924298-S	rs4846048	chr1	11166587-11322608	chr1	11846252	-0.166	0.0378	0.8798
CEBPB	1051	GI_28872795-S	rs6067579	chr20	48807119-48809227	chr20	49482933	0.39	0.0378	0.8798
IL17C	27189	GI_27477078-S	rs3114896	chr16	88705000-88706882	chr16	89393562	0.036	0.0378	0.8798
STAT4	6775	GI_21618332-S	rs10931441	chr2	191894301-192016322	chr2	190954851	0.266	0.0379	0.8798
IFNG	3458	GI_10835170-S	rs4913489	chr12	68548549-68553521	chr12	69468251	0.22	0.0379	0.8798
FES	2242	GI_13376997-S	rs6496755	chr15	91427664-91439006	chr15	91594955	0.151	0.0379	0.8798
CDKN1A	1026	GI_17978494-I	rs17704843	chr6	36646486-36655116	chr6	35805133	-0.148	0.038	0.8798
GSK3B	2932	GI_21361339-S	rs1402578	chr3	119540801-119813264	chr3	118594133	0.099	0.0379	0.8801
MAF	4094	GI_5453735-S	rs9923225	chr16	79627744-79634622	chr16	78914000	0.069	0.038	0.8803
MAF	4094	GI_5453735-S	rs10492909	chr16	79627744-79634622	chr16	78923074	0.069	0.038	0.8803
PDLIM2	64236	GI_40288186-A	rs4871993	chr8	22436253-22451810	chr8	21679414	0.782	0.0381	0.8812
PDLIM2	64236	GI_40288186-A	rs4872498	chr8	22436253-22451810	chr8	21692229	0.782	0.0381	0.8812
BLK	640	GI_33469981-S	rs4128298	chr8	11351520-11422108	chr8	11823332	-0.435	0.0381	0.8812
SOCS5	9655	GI_41349444-A	rs7584256	chr2	46926098-46989927	chr2	47612224	0.172	0.0381	0.8812
JAK2	3717	GI_13325062-S	rs10491734	chr9	4985244-5128183	chr9	4482706	-0.185	0.0381	0.8812
IRF5	3663	GI_38683857-I	rs1043595	chr7	128577993-128590088	chr7	128410012	-0.065	0.0381	0.8812
PDLIM2	64236	GI_40288186-I	rs4872526	chr8	22437986-22455538	chr8	22495966	-0.055	0.0381	0.8812
PRKCQ	5588	GI_5453975-S	rs4750565	chr10	6469104-6622254	chr10	6568201	-0.065	0.0381	0.8814
CTLA4	1493	GI_21361211-S	rs768180	chr2	204732510-204738683	chr2	205066703	-0.053	0.0382	0.8814
TGFB2	7042	GI_4507462-S	rs4846419	chr1	218518675-218617961	chr1	217715564	-0.034	0.0382	0.8824
STAT1	6772	GI_21536300-I	rs7562024	chr2	191840262-191878976	chr2	191855521	-0.262	0.0382	0.8826
IL18R1	8809	GI_27477086-S	rs4851475	chr2	102979096-103015217	chr2	102261596	0.85	0.0383	0.8826
STAT4	6775	GI_21618332-S	rs785237	chr2	191894301-192016322	chr2	190952343	0.266	0.0383	0.8826
SHC1	6464	GI_34147725-I	rs7523074	chr1	154934773-154946959	chr1	154692269	0.083	0.0383	0.8829
BLK	640	GI_33469981-S	rs2572385	chr8	11351520-11422108	chr8	11208903	0.425	0.0383	0.8832
BLK	640	GI_33469981-S	rs2572386	chr8	11351520-11422108	chr8	11236975	0.425	0.0383	0.8832
PRDM1	639	GI_33946272-I	rs1011659	chr6	106534194-106557814	chr6	106091250	-0.156	0.0383	0.8832
FES	2242	GI_13376997-S	rs7175811	chr15	91427664-91439006	chr15	91331546	-0.145	0.0384	0.8833
MAF	4094	GI_5453735-S	rs8051754	chr16	79627744-79634622	chr16	79997333	0.047	0.0384	0.8833
SOCS5	9655	GI_41349445-I	rs4264601	chr2	46926348-46989927	chr2	46009085	0.038	0.0384	0.8833
IL6R	3570	GI_31317248-A	rs11205297	chr1	154377668-154441926	chr1	153433696	0.167	0.0384	0.8833
TGFBR2	7048	GI_23308726-S	rs4955322	chr3	30647993-30735633	chr3	30309919	0.065	0.038	0.8833
TGFBR2	7048	GI_23308726-S	rs7643114	chr3	30647993-30735633	chr3	30329559	0.065	0.038	0.8833
CAMK2A	815	GI_25952117-A	rs10036748	chr5	149599053-149669403	chr5	150458146	-0.047	0.039	0.8842
IL23R	149233	GI_24430211-S	rs6690186	chr1	67632168-67725650	chr1	67003479	-0.449	0.0385	0.8843
TYK2	7297	GI_34222294-S	rs10409478	chr19	10461203-10491248	chr19	10185007	0.173	0.0385	0.8844
SOCS5	9655	GI_41349444-I	rs6720958	chr2	46926098-46989927	chr2	46158523	-0.093	0.0386	0.8846
MAPK1	5594	GI_20986528-I	rs5750469	chr22	22113946-22221970	chr22	22430229	-0.221	0.0386	0.8846
CTLA4	1493	GI_21361211-S	rs10171678	chr2	204732510-204738683	chr2	205154872	-0.055	0.0386	0.8846
PDLIM2	64236	GI_40288186-A	rs4872360	chr8	22436253-22451810	chr8	22028668	0.531	0.0387	0.8846
RORA	6095	GI_19743902-I	rs11071537	chr15	60780482-61521502	chr15	60764076	0.038	0.0387	0.8846
MYC	4609	GI_31543215-S	rs6470532	chr8	128748314-128753680	chr8	128568359	0.21	0.0387	0.8846
SOCS1	8651	GI_4507232-S	rs4780986	chr16	11348273-11350039	chr16	10815230	0.252	0.0387	0.8846
FCER1A	2205	GI_31317229-S	rs16841094	chr1	159259503-159278014	chr1	158746847	-0.175	0.039	0.8846
PTPRC	5788	GI_18641365-A	rs4525073	chr1	198608097-198726605	chr1	198299144	-0.299	0.0388	0.8846
CD40	958	GI_23312370-A	rs6018223	chr20	44746905-44758384	chr20	45632937	0.197	0.0388	0.8846
CD40	958	GI_23312370-A	rs1890989	chr20	44746905-44758384	chr20	45635141	0.197	0.0388	0.8846
SHC4	399694	hmm3805-S	rs10519246	chr15	49115933-49255641	chr15	50208508	-0.175	0.0388	0.8846
SHC4	399694	hmm3805-S	rs16963083	chr15	49115933-49255641	chr15	50213102	-0.175	0.0388	0.8846
CD40	958	GI_23312370-A	rs847065	chr20	44746905-44758384	chr20	45192989	0.21	0.0388	0.8849
SHC3	53358	GI_21314678-S	rs3119028	chr9	91620685-91793682	chr9	92156367	-0.061	0.0389	0.8849
CALM1	801	GI_31377794-S	rs7146432	chr14	90863326-90874619	chr14	91308152	0.188	0.0389	0.8849
RORA	6095	Hs.37648-S	rs2446804	chr15	60780482-61521502	chr15	61993092	-0.13	0.0389	0.8849
PDLIM2	64236	GI_40288187-I	rs12678664	chr8	22437986-22455538	chr8	23104853	-0.073	0.039	0.8849
PDLIM2	64236	GI_40288187-I	rs3736022	chr8	22437986-22455538	chr8	23115646	-0.073	0.039	0.8849
PDLIM2	64236	GI_40288187-I	rs3824217	chr8	22437986-22455538	chr8	23119584	-0.073	0.039	0.8849
IL17B	27190	GI_27477077-S	rs9686924	chr5	148753829-148758838	chr5	149069959	-0.06	0.039	0.8849
IL2	3558	GI_28178860-S	rs300556	chr4	123372625-123377650	chr4	124305017	0.06	0.039	0.8849
IL2RB	3560	GI_23238195-S	rs228906	chr22	37521879-37545962	chr22	37495822	0.341	0.0391	0.8849
STAT3	6774	GI_21618337-A	rs1107877	chr17	40465342-40540513	chr17	39548265	-0.269	0.0391	0.8849
CAMK2A	815	GI_25952117-A	rs2431718	chr5	149599053-149669403	chr5	148853121	-0.054	0.039	0.8849
JAK1	3716	GI_4504802-S	rs10158579	chr1	65298905-65432187	chr1	65950056	0.561	0.0391	0.8849
PLCG2	5336	GI_4505870-S	rs759831	chr16	81812898-81991899	chr16	82863660	-0.258	0.0391	0.8849
IL21	59067	GI_11141874-S	rs309343	chr4	123533782-123542212	chr4	123643385	0.049	0.0392	0.8849
RORA	6095	GI_19743904-A	rs4775398	chr15	60780482-61521502	chr15	61673872	0.342	0.0393	0.8849
RORA	6095	GI_19743904-A	rs12906076	chr15	60780482-61521502	chr15	61676140	0.342	0.0393	0.8849
PLCG2	5336	GI_4505870-S	rs4888146	chr16	81812898-81991899	chr16	81489930	0.348	0.0393	0.8849
IL10	3586	GI_24430216-S	rs12567945	chr1	206940947-206945839	chr1	207841934	-0.572	0.0394	0.8849
PTPN22	26191	GI_15619016-I	rs12730318	chr1	114356432-114414375	chr1	115144304	-0.182	0.039	0.8849
ITPR3	3710	GI_4504794-S	rs9277342	chr6	33589155-33664348	chr6	33039804	-0.301	0.0394	0.8849
RORA	6095	GI_19743900-I	rs8040209	chr15	60780482-60919729	chr15	60632138	0.029	0.0395	0.8849
SHC4	399694	GI_44680158-S	rs2413935	chr15	49115933-49255641	chr15	49450944	0.112	0.0395	0.8849
PDLIM2	64236	GI_40288187-I	rs11775345	chr8	22437986-22455538	chr8	23370177	0.048	0.0395	0.8849
RORA	6095	GI_19743904-A	rs1479884	chr15	60780482-61521502	chr15	59881742	0.373	0.0395	0.8849
IFNG	3458	GI_10835170-S	rs7314707	chr12	68548549-68553521	chr12	68289536	0.227	0.0395	0.8849
IL2RB	3560	GI_23238195-S	rs8139798	chr22	37521879-37545962	chr22	37660255	0.407	0.0396	0.8849
SOS1	6654	GI_15529995-S	rs4670269	chr2	39208689-39347604	chr2	39198036	-0.271	0.0396	0.8849
SOS1	6654	GI_15529995-S	rs2305516	chr2	39208689-39347604	chr2	39198966	-0.271	0.0396	0.8849
SOS1	6654	GI_15529995-S	rs6713281	chr2	39208689-39347604	chr2	39235330	-0.271	0.0396	0.8849
SOS1	6654	GI_15529995-S	rs2060989	chr2	39208689-39347604	chr2	39293530	-0.271	0.0396	0.8849
RORA	6095	GI_19743900-I	rs17236804	chr15	60780482-60919729	chr15	59973563	0.036	0.0396	0.8849
FCER1A	2205	GI_31317229-S	rs10494323	chr1	159259503-159278014	chr1	159374604	0.186	0.04	0.8849
SRC	6714	GI_38202216-A	rs1291112	chr20	35973087-36033821	chr20	35500151	0.13	0.0397	0.8849
SOS2	6655	GI_39930603-S	rs762066	chr14	50583845-50698099	chr14	51304695	0.093	0.0397	0.8849
SOS2	6655	GI_39930603-S	rs7154842	chr14	50583845-50698099	chr14	51305432	0.093	0.0397	0.8849
[truncated: 494 more rows]
