# Supplementary material for: Novel Insights into the Regulatory Architecture of CD4+ T Cells in Rheumatoid Arthritis
Source: PLoS One. 2014 Jun 24;9(6):e100690. doi: 10.1371/journal.pone.0100690 (PMC4069080; doi:10.1371/journal.pone.0100690)
Supplement: Table S9 — Trans associations in LCLs (P<1e-5) that were used to characterize the gene regulatory profiles. Abbreviations: Gene chr, Chromosomal location of the expressed gene; Gene coord, Coordinates of the expressed gene; Bp, Base pair; SNP chr, Chromosomal location of the SNP; SNP coord, Coordinates of the SNP; Beta, Slope coefficient; FDR, P-value False Discovery Rate. (XLS) [file pone.0100690.s009.xls]

## Sheet: TableS9
Table S9. Trans associations in LCLs (P<1e-5) that were used to characterize the gene regulatory profiles.
GENE SYMBOL	ENTREZ ID	ILLUMINA GENE ID	SNP	GENE CHR	GENE COORD. (bp)	SNP CHR	SNP COORD. (bp)	BETA	P-VALUE	FDR
TNFRSF14	8764	GI_23200040-S	rs630379	chr1	2487804-2495267	chr6	31922254	-0.561	3.848e-09	0.0046
FES	2242	GI_13376997-S	rs168700	chr15	91427664-91439006	chr5	150619002	-0.294	1.414e-08	0.0088
IL12RB2	3595	GI_24497441-S	rs13394534	chr1	67773046-67862583	chr2	168508639	-1.318	4.263e-08	0.0186
IL12RB2	3595	GI_24497441-S	rs11979518	chr1	67773046-67862583	chr7	15604580	-1.318	4.263e-08	0.0186
IL12RB2	3595	GI_24497441-S	rs10131983	chr1	67773046-67862583	chr14	74835298	-1.318	4.263e-08	0.0186
IL12RB2	3595	GI_24497441-S	rs2835320	chr1	67773046-67862583	chr21	37580881	-1.318	4.263e-08	0.0186
IL13	3596	GI_26787977-S	rs13394534	chr5	131993864-131996801	chr2	168508639	-0.803	4.636e-08	0.0186
IL13	3596	GI_26787977-S	rs11979518	chr5	131993864-131996801	chr7	15604580	-0.803	4.636e-08	0.0186
IL13	3596	GI_26787977-S	rs10131983	chr5	131993864-131996801	chr14	74835298	-0.803	4.636e-08	0.0186
IL13	3596	GI_26787977-S	rs2835320	chr5	131993864-131996801	chr21	37580881	-0.803	4.636e-08	0.0186
IL6	3569	GI_10834983-S	rs6000464	chr7	22766765-22771621	chr22	37276430	-0.729	6.119e-08	0.0186
FES	2242	GI_13376997-S	rs153462	chr15	91427664-91439006	chr5	150605070	-0.289	6.360e-08	0.0186
SOCS3	9021	GI_45439351-S	rs12434966	chr17	76352858-76356158	chr14	77507713	-0.108	9.972e-08	0.0186
IL6	3569	GI_10834983-S	rs7744	chr7	22766765-22771621	chr3	38184021	-0.566	1.027e-07	0.0186
SHC4	399694	GI_44680158-S	rs11789947	chr15	49115933-49255641	chr9	12061324	-0.269	1.109e-07	0.0186
BLK	640	GI_33469981-S	rs1886740	chr8	11351520-11422108	chr1	20695831	1.462	1.187e-07	0.0186
IL12RB2	3595	GI_24497441-S	rs17158366	chr1	67773046-67862583	chr15	83361080	-1.327	1.190e-07	0.0186
IL12RB2	3595	GI_24497441-S	rs6890833	chr1	67773046-67862583	chr5	112398085	-1.327	1.190e-07	0.0186
IL12RB2	3595	GI_24497441-S	rs17128067	chr1	67773046-67862583	chr10	112607918	-1.327	1.190e-07	0.0186
PRDM1	639	GI_33946273-I	rs12575274	chr6	106546736-106557814	chr11	96016891	-0.649	1.422e-07	0.0186
IL6	3569	GI_10834983-S	rs4339389	chr7	22766765-22771621	chr5	86357945	-0.712	1.431e-07	0.0186
IL6	3569	GI_10834983-S	rs741576	chr7	22766765-22771621	chr5	86380078	-0.712	1.431e-07	0.0186
IL6	3569	GI_10834983-S	rs6984462	chr7	22766765-22771621	chr8	99386594	-0.428	1.579e-07	0.0186
IL4	3565	GI_27477091-A	rs798645	chr5	132009677-132018370	chr7	23618026	-0.2	1.703e-07	0.0186
IL12RB2	3595	GI_24497441-S	rs7453135	chr1	67773046-67862583	chr6	134458872	-1.186	1.774e-07	0.0186
PRDM1	639	GI_33946273-I	rs282969	chr6	106546736-106557814	chr16	77577415	-0.717	1.831e-07	0.0186
PRDM1	639	GI_33946273-I	rs1451331	chr6	106546736-106557814	chr11	96167552	-0.717	1.831e-07	0.0186
IRF9	10379	GI_25282406-S	rs12628332	chr14	24630421-24635774	chr22	49578653	0.536	1.858e-07	0.0186
PRDM1	639	GI_33946273-I	rs818704	chr6	106546736-106557814	chr9	116148316	-0.699	1.952e-07	0.0186
PRDM1	639	GI_33946273-I	rs12156341	chr6	106546736-106557814	chr8	84698627	-0.645	1.965e-07	0.0186
PRDM1	639	GI_33946273-I	rs4739978	chr6	106546736-106557814	chr8	84713263	-0.645	1.965e-07	0.0186
MCM5	4174	GI_23510447-S	rs9492347	chr22	35796115-35820495	chr6	129906653	-0.506	1.990e-07	0.0186
MAPK14	1432	GI_20986513-I	rs271746	chr6	35995453-36070535	chr1	234622080	-0.085	2.011e-07	0.0186
PLCG2	5336	GI_4505870-S	rs11047222	chr16	81812898-81991899	chr12	24192044	0.501	2.175e-07	0.0186
IRF9	10379	GI_25282406-S	rs11042902	chr14	24630421-24635774	chr11	10655623	0.489	2.313e-07	0.0186
PRDM1	639	GI_33946273-I	rs271090	chr6	106546736-106557814	chr5	22573330	-0.415	2.496e-07	0.0186
PRDM1	639	GI_33946273-I	rs10188054	chr6	106546736-106557814	chr2	3479959	-0.712	2.596e-07	0.0186
PRDM1	639	GI_33946273-I	rs11224489	chr6	106546736-106557814	chr11	100723516	-0.712	2.596e-07	0.0186
IL18	3606	GI_27502389-S	rs4968897	chr11	112013973-112034840	chr17	66493775	0.557	2.635e-07	0.0186
PRDM1	639	GI_33946273-I	rs12296010	chr6	106546736-106557814	chr11	100749140	-0.706	2.649e-07	0.0186
PRDM1	639	GI_33946273-I	rs17386612	chr6	106546736-106557814	chr4	75879796	-0.698	2.700e-07	0.0186
CEBPB	1051	GI_28872795-S	rs7217214	chr20	48807119-48809227	chr17	45355227	0.797	2.848e-07	0.0186
CDKN1A	1026	GI_17978496-A	rs567778	chr6	36644236-36655116	chr7	152718942	0.493	2.903e-07	0.0186
PRDM1	639	GI_33946273-I	rs6743363	chr6	106546736-106557814	chr2	66045064	-0.439	2.981e-07	0.0186
SRC	6714	GI_38202216-A	rs164214	chr20	35973087-36033821	chr3	32498154	0.231	3.430e-07	0.0186
IRF9	10379	GI_25282406-S	rs17687727	chr14	24630421-24635774	chr2	105865967	0.366	3.475e-07	0.0186
IL10	3586	GI_24430216-S	rs158710	chr1	206940947-206945839	chr1	222396017	0.685	3.476e-07	0.0186
SHC4	399694	hmm3805-S	rs1329669	chr15	49115933-49255641	chr13	34498922	-0.343	3.569e-07	0.0186
IL6	3569	GI_10834983-S	rs12214306	chr7	22766765-22771621	chr6	151280919	-0.7	3.585e-07	0.0186
IL6	3569	GI_10834983-S	rs2469478	chr7	22766765-22771621	chr18	47651537	-0.7	3.585e-07	0.0186
PRF1	5551	GI_40254807-S	rs13385399	chr10	72357103-72362531	chr2	166269095	-0.627	3.588e-07	0.0186
IL6	3569	GI_10834983-S	rs277970	chr7	22766765-22771621	chr5	70827975	-0.645	3.625e-07	0.0186
SHC4	399694	hmm3805-S	rs868032	chr15	49115933-49255641	chr2	80034570	-0.383	3.954e-07	0.0194
SHC4	399694	hmm3805-S	rs8007536	chr15	49115933-49255641	chr14	53379842	-0.383	3.954e-07	0.0194
SHC4	399694	hmm3805-S	rs6572871	chr15	49115933-49255641	chr14	53383910	-0.383	3.954e-07	0.0194
MAPK1	5594	GI_20986530-I	rs1550593	chr22	22123318-22221970	chr18	67187923	-0.359	3.992e-07	0.0194
PDLIM2	64236	GI_40288186-A	rs12163644	chr8	22436253-22451810	chr3	14385116	1.387	4.007e-07	0.0194
IL13	3596	GI_26787977-S	rs2373079	chr5	131993864-131996801	chr2	218398137	-0.454	4.009e-07	0.0194
IL13	3596	GI_26787977-S	rs4674189	chr5	131993864-131996801	chr2	218413982	-0.454	4.009e-07	0.0194
IRF9	10379	GI_25282406-S	rs10018283	chr14	24630421-24635774	chr4	71296033	0.524	4.019e-07	0.0194
STAT1	6772	GI_21536299-I	rs149863	chr2	191833761-191878976	chr3	137482363	0.428	4.290e-07	0.0204
STAT1	6772	GI_21536299-I	rs157280	chr2	191833761-191878976	chr3	137487504	0.428	4.290e-07	0.0204
TGFB2	7042	GI_4507462-S	rs11086023	chr1	218518675-218617961	chr19	16200378	-0.075	4.439e-07	0.0211
IRF5	3663	GI_38683857-I	rs13249548	chr7	128577993-128590088	chr8	16669998	-0.179	4.961e-07	0.0231
IRF9	10379	GI_25282406-S	rs11249495	chr14	24630421-24635774	chr4	71216824	0.559	5.059e-07	0.0234
BLK	640	GI_33469981-S	rs7537784	chr8	11351520-11422108	chr1	157988926	1.543	5.060e-07	0.0234
BLK	640	GI_33469981-S	rs4971177	chr8	11351520-11422108	chr1	157989668	1.543	5.060e-07	0.0234
IL12RB2	3595	GI_24497441-S	rs4682100	chr1	67773046-67862583	chr3	111993915	-0.756	5.090e-07	0.0236
IRS1	3667	GI_5031804-S	rs17124399	chr2	227596032-227663506	chr1	63489983	-0.412	5.169e-07	0.0239
IL6	3569	GI_10834983-S	rs1121947	chr7	22766765-22771621	chr8	129165079	-0.64	5.230e-07	0.0241
IL23R	149233	GI_24430211-S	rs12831412	chr1	67632168-67725650	chr12	76781215	-0.511	5.262e-07	0.0243
FES	2242	GI_13376997-S	rs4752673	chr15	91427664-91439006	chr10	123996503	-0.32	5.469e-07	0.0251
IL12RB2	3595	GI_24497441-S	rs17094611	chr1	67773046-67862583	chr8	13404037	-1.278	5.533e-07	0.0254
PDLIM2	64236	GI_40288186-A	rs11082277	chr8	22436253-22451810	chr18	40050363	-1.05	6.081e-07	0.0278
BLK	640	GI_33469981-S	rs12777007	chr8	11351520-11422108	chr10	50082108	0.977	6.347e-07	0.0288
BLK	640	GI_33469981-S	rs3849150	chr8	11351520-11422108	chr10	50109223	0.977	6.347e-07	0.0288
BLK	640	GI_33469981-S	rs17772611	chr8	11351520-11422108	chr10	50122109	0.977	6.347e-07	0.0288
IL13	3596	GI_26787977-S	rs1799898	chr5	131993864-131996801	chr19	11227554	-0.446	6.369e-07	0.0289
TNFAIP3	7128	GI_26051241-S	rs6552487	chr6	138188324-138204451	chr4	182068097	0.368	7.202e-07	0.0324
CDKN1A	1026	GI_17978494-I	rs2286024	chr6	36646486-36655116	chr12	48360620	0.167	7.221e-07	0.0324
IL4	3565	GI_27477091-A	rs921269	chr5	132009677-132018370	chr11	132091073	-0.292	7.299e-07	0.0328
PIAS2	9063	GI_27532983-A	rs602060	chr18	44390022-44497495	chr9	136000445	0.341	7.387e-07	0.0331
SOS2	6655	GI_39930603-S	rs11730351	chr14	50583845-50698099	chr4	164417245	-0.29	7.721e-07	0.0345
PTPRC	5788	GI_18641365-A	rs1997450	chr1	198608097-198726605	chr2	76696261	0.527	7.764e-07	0.0347
IL6	3569	GI_10834983-S	rs16982287	chr7	22766765-22771621	chr22	26925953	-0.691	7.845e-07	0.035
MAPK14	1432	GI_20986513-I	rs4913069	chr6	35995453-36070535	chr5	139545110	0.119	7.931e-07	0.0354
IL13	3596	GI_26787977-S	rs1448130	chr5	131993864-131996801	chr11	121815423	-0.452	7.967e-07	0.0355
IRF1	3659	GI_4504720-S	rs1209347	chr5	131817300-131826465	chr6	10112580	0.791	7.983e-07	0.0355
PRKCQ	5588	GI_5453975-S	rs2276371	chr10	6469104-6622254	chr18	10626551	0.076	8.027e-07	0.0357
RORA	6095	Hs.37648-S	rs254229	chr15	60780482-61521502	chr5	115885672	-0.3	8.040e-07	0.0358
SRC	6714	GI_38202215-I	rs734651	chr20	35973087-36033821	chr3	57030116	0.125	8.095e-07	0.036
IRF1	3659	GI_4504720-S	rs2657513	chr5	131817300-131826465	chr10	10134319	0.804	8.189e-07	0.0364
CALM1	801	GI_31377794-S	rs4276	chr14	90863326-90874619	chr22	27021425	-0.433	8.325e-07	0.0369
IL6	3569	GI_10834983-S	rs9612334	chr7	22766765-22771621	chr22	23708020	-0.322	8.499e-07	0.0377
IRF9	10379	GI_25282406-S	rs12042819	chr14	24630421-24635774	chr1	158601055	0.6	8.567e-07	0.0379
IRF9	10379	GI_25282406-S	rs10218879	chr14	24630421-24635774	chr10	21631965	0.6	8.567e-07	0.0379
PDLIM2	64236	GI_40288187-I	rs11682325	chr8	22437986-22455538	chr2	48899807	0.127	8.583e-07	0.038
IL17B	27190	GI_27477077-S	rs160578	chr5	148753829-148758838	chr5	3106944	-0.112	8.608e-07	0.0381
SRC	6714	GI_38202216-A	rs1882812	chr20	35973087-36033821	chr14	78762151	0.332	8.636e-07	0.0381
SRC	6714	GI_38202216-A	rs1523131	chr20	35973087-36033821	chr14	78768796	0.332	8.636e-07	0.0381
IL17B	27190	GI_27477077-S	rs7294699	chr5	148753829-148758838	chr12	46445595	0.109	8.657e-07	0.0382
IRF9	10379	GI_25282406-S	rs6034299	chr14	24630421-24635774	chr20	15816595	0.553	8.761e-07	0.0386
IRF9	10379	GI_25282406-S	rs6043570	chr14	24630421-24635774	chr20	15817106	0.553	8.761e-07	0.0386
IRF9	10379	GI_25282406-S	rs4783392	chr14	24630421-24635774	chr16	20530234	0.349	9.092e-07	0.0397
IL13	3596	GI_26787977-S	rs2666771	chr5	131993864-131996801	chr10	22148230	-0.44	9.135e-07	0.0398
IL13	3596	GI_26787977-S	rs2666775	chr5	131993864-131996801	chr10	22240299	-0.44	9.135e-07	0.0398
IL13	3596	GI_26787977-S	rs2807971	chr5	131993864-131996801	chr10	22262372	-0.44	9.135e-07	0.0398
SHC4	399694	hmm3805-S	rs747867	chr15	49115933-49255641	chr12	55390875	-0.339	9.161e-07	0.0399
IL4	3565	GI_27477091-A	rs6454491	chr5	132009677-132018370	chr6	86479065	-0.29	9.336e-07	0.0406
RORA	6095	Hs.37648-S	rs7292199	chr15	60780482-61521502	chr22	33181575	-0.298	9.499e-07	0.0413
ITPR3	3710	GI_4504794-S	rs7682761	chr6	33589155-33664348	chr4	71265840	0.844	9.629e-07	0.0418
CDKN1A	1026	GI_17978494-I	rs4821901	chr6	36646486-36655116	chr22	39875966	-0.185	9.677e-07	0.042
SHC4	399694	GI_44680158-S	rs9362478	chr15	49115933-49255641	chr6	88989087	-0.231	1.000e-06	0.0434
SHC4	399694	GI_44680158-S	rs13197281	chr15	49115933-49255641	chr6	89014552	-0.231	1.000e-06	0.0434
CD40	958	GI_23312370-A	rs2049823	chr20	44746905-44758384	chr21	40819685	-0.403	1.021e-06	0.0442
CD40	958	GI_23312370-A	rs9979289	chr20	44746905-44758384	chr21	40821203	-0.403	1.021e-06	0.0442
IL6	3569	GI_10834983-S	rs2207215	chr7	22766765-22771621	chr1	186985141	-0.378	1.022e-06	0.0442
IL17D	53342	GI_19923714-S	rs2147840	chr13	21277481-21297237	chr1	39222532	-0.458	1.026e-06	0.0444
SELP	6403	GI_6031196-S	rs4790408	chr1	169558087-169599377	chr17	1243979	-0.178	1.027e-06	0.0444
CEBPB	1051	GI_28872795-S	rs1285415	chr20	48807119-48809227	chr7	9257996	-0.569	1.033e-06	0.0446
IL6R	3570	GI_31317248-A	rs12089980	chr1	154377668-154441926	chr1	152431931	-0.276	1.049e-06	0.0453
PIAS2	9063	GI_27532983-A	rs6734271	chr18	44390022-44497495	chr2	193388876	-0.298	1.050e-06	0.0453
PIAS2	9063	GI_27532983-A	rs6726018	chr18	44390022-44497495	chr2	193395892	-0.298	1.050e-06	0.0453
FES	2242	GI_13376997-S	rs4697041	chr15	91427664-91439006	chr4	23603378	-0.263	1.058e-06	0.0456
MAPK3	5595	GI_38257140-S	rs4420439	chr16	30125425-30134630	chr14	41539775	-0.382	1.061e-06	0.0457
RORA	6095	Hs.37648-S	rs1364402	chr15	60780482-61521502	chr7	136584363	-0.186	1.063e-06	0.0457
RORA	6095	Hs.37648-S	rs324647	chr15	60780482-61521502	chr7	136692752	-0.186	1.063e-06	0.0457
SHC3	53358	GI_21314678-S	rs664684	chr9	91620685-91793682	chr19	56185250	0.097	1.084e-06	0.0466
IL12RB2	3595	GI_24497441-S	rs16958021	chr1	67773046-67862583	chr16	11170047	-1.24	1.094e-06	0.047
MAPK1	5594	GI_20986530-A	rs1550593	chr22	22113946-22221970	chr18	67187923	-0.326	1.097e-06	0.047
PIAS2	9063	GI_27532983-A	rs11886140	chr18	44390022-44497495	chr2	193381766	-0.278	1.104e-06	0.0472
SHC4	399694	hmm3805-S	rs7100001	chr15	49115933-49255641	chr10	74654754	-0.315	1.120e-06	0.0472
SHC4	399694	hmm3805-S	rs11000440	chr15	49115933-49255641	chr10	74662104	-0.315	1.120e-06	0.0472
SHC4	399694	hmm3805-S	rs16930172	chr15	49115933-49255641	chr10	74684417	-0.315	1.120e-06	0.0472
BRCA1	672	GI_6552306-A	rs9313618	chr17	41196311-41277500	chr5	172621971	0.863	1.149e-06	0.0472
TNFRSF14	8764	GI_23200040-S	rs437179	chr1	2487804-2495267	chr6	31929014	-0.5	1.157e-06	0.0472
IL12RB2	3595	GI_24497441-S	rs17498895	chr1	67773046-67862583	chr2	50364447	-1.267	1.163e-06	0.0472
IL12RB2	3595	GI_24497441-S	rs12619144	chr1	67773046-67862583	chr2	50439540	-1.267	1.163e-06	0.0472
IL12RB2	3595	GI_24497441-S	rs4751264	chr1	67773046-67862583	chr10	132538574	-1.267	1.163e-06	0.0472
RORA	6095	GI_19743902-I	rs1941674	chr15	60780482-61521502	chr18	1513489	-0.078	1.181e-06	0.0472
RORA	6095	GI_19743902-I	rs8089957	chr15	60780482-61521502	chr18	1524907	-0.078	1.181e-06	0.0472
IL21	59067	GI_11141874-S	rs980618	chr4	123533782-123542212	chr15	81518209	0.107	1.186e-06	0.0472
TNFRSF14	8764	GI_23200040-S	rs389883	chr1	2487804-2495267	chr6	31947460	-0.504	1.193e-06	0.0472
ITPR2	3709	GI_4504792-S	rs881358	chr12	26488284-26986131	chr7	106212359	-0.72	1.204e-06	0.0472
ITPR2	3709	GI_4504792-S	rs997803	chr12	26488284-26986131	chr7	106221448	-0.72	1.204e-06	0.0472
IL18	3606	GI_27502389-S	rs10283652	chr11	112013973-112034840	chr9	12096410	0.539	1.243e-06	0.0472
IL18	3606	GI_27502389-S	rs7043331	chr11	112013973-112034840	chr9	12148057	0.539	1.243e-06	0.0472
SHC4	399694	hmm3805-S	rs990060	chr15	49115933-49255641	chr6	89074336	-0.193	1.252e-06	0.0472
IRF1	3659	GI_4504720-S	rs284233	chr5	131817300-131826465	chr1	10777260	0.848	1.264e-06	0.0472
IL6	3569	GI_10834983-S	rs17817928	chr7	22766765-22771621	chr12	78347088	-0.365	1.283e-06	0.0472
FES	2242	GI_13376997-S	rs8092311	chr15	91427664-91439006	chr18	6764297	-0.338	1.289e-06	0.0472
FES	2242	GI_13376997-S	rs1583178	chr15	91427664-91439006	chr18	6766273	-0.338	1.289e-06	0.0472
FES	2242	GI_13376997-S	rs4798494	chr15	91427664-91439006	chr18	6767965	-0.338	1.289e-06	0.0472
ITPR3	3710	GI_4504794-S	rs10018283	chr6	33589155-33664348	chr4	71296033	0.947	1.321e-06	0.0472
ITPR2	3709	GI_4504792-S	rs945688	chr12	26488284-26986131	chr9	73574860	-0.453	1.329e-06	0.0472
FES	2242	GI_13376997-S	rs10091332	chr15	91427664-91439006	chr8	18456179	-0.293	1.331e-06	0.0472
PTPN11	5781	GI_33356176-S	rs3093024	chr12	112856535-112947717	chr6	167532793	-0.382	1.350e-06	0.0472
PTPN11	5781	GI_33356176-S	rs3093023	chr12	112856535-112947717	chr6	167534290	-0.382	1.350e-06	0.0472
SRC	6714	GI_38202215-I	rs11074359	chr20	35973087-36033821	chr16	19085298	0.094	1.363e-06	0.0472
IL18	3606	GI_27502389-S	rs791773	chr11	112013973-112034840	chr9	12139870	0.536	1.411e-06	0.0472
IL4	3565	GI_27477091-A	rs11785942	chr5	132009677-132018370	chr8	56054696	-0.219	1.414e-06	0.0472
SPRED2	200734	GI_32401444-S	rs4663955	chr2	65537984-65659656	chr2	239646465	0.6	1.419e-06	0.0472
IL13	3596	GI_26787977-S	rs7701134	chr5	131993864-131996801	chr5	64542365	-0.46	1.420e-06	0.0472
IL13	3596	GI_26787977-S	rs1547454	chr5	131993864-131996801	chr5	64585621	-0.46	1.420e-06	0.0472
IRF9	10379	GI_25282406-S	rs7026762	chr14	24630421-24635774	chr9	78949109	0.342	1.433e-06	0.0472
STAT1	6772	GI_21536299-I	rs11042902	chr2	191833761-191878976	chr11	10655623	0.626	1.456e-06	0.0472
MAPK1	5594	GI_20986530-I	rs4850005	chr22	22123318-22221970	chr2	3953682	0.344	1.457e-06	0.0472
IL4	3565	GI_27477091-A	rs12445562	chr5	132009677-132018370	chr16	87045923	-0.219	1.520e-06	0.0475
TNFRSF14	8764	GI_23200040-S	rs7725288	chr1	2487804-2495267	chr5	36328306	-0.524	1.530e-06	0.0477
MAPK1	5594	GI_20986530-A	rs4850005	chr22	22113946-22221970	chr2	3953682	0.319	1.543e-06	0.0481
IRF9	10379	GI_25282406-S	rs6520082	chr14	24630421-24635774	chr22	49580648	0.509	1.552e-06	0.0484
IRF1	3659	GI_4504720-S	rs1406304	chr5	131817300-131826465	chr7	109055726	0.779	1.562e-06	0.0485
BLK	640	GI_33469981-S	rs2247526	chr8	11351520-11422108	chr21	34657687	1.009	1.572e-06	0.0485
IL12B	3593	GI_24497437-S	rs1768112	chr5	158741790-158757481	chr14	95361689	-0.402	1.580e-06	0.0485
RORA	6095	Hs.37648-S	rs17451521	chr15	60780482-61521502	chr1	57501277	-0.173	1.587e-06	0.0485
SOCS1	8651	GI_4507232-S	rs11125080	chr16	11348273-11350039	chr2	46732405	0.504	1.617e-06	0.0485
JAK2	3717	GI_13325062-S	rs17554286	chr9	4985244-5128183	chr7	51145573	-0.355	1.621e-06	0.0485
SHC4	399694	GI_44680158-S	rs17709142	chr15	49115933-49255641	chr1	213974734	-0.392	1.649e-06	0.0491
SHC4	399694	GI_44680158-S	rs12654902	chr15	49115933-49255641	chr5	159953399	-0.392	1.649e-06	0.0491
PRF1	5551	GI_40254807-S	rs4762639	chr10	72357103-72362531	chr12	96315487	-0.568	1.669e-06	0.0496
PRF1	5551	GI_40254807-S	rs10507068	chr10	72357103-72362531	chr12	96360473	-0.568	1.669e-06	0.0496
ITPR3	3710	GI_4504794-S	rs17195267	chr6	33589155-33664348	chr19	16869466	0.636	1.680e-06	0.0499
PRDM1	639	GI_33946273-I	rs1261397	chr6	106546736-106557814	chr5	22397625	-0.354	1.721e-06	0.0509
TRAF6	7189	GI_22027629-I	rs6433781	chr11	36505316-36531863	chr2	180215310	0.152	1.726e-06	0.051
CD2	914	GI_31542293-S	rs11072471	chr1	117297085-117311851	chr15	33720623	-0.642	1.737e-06	0.0513
CD2	914	GI_31542293-S	rs2339273	chr1	117297085-117311851	chr15	33740861	-0.642	1.737e-06	0.0513
ATF2	1386	GI_22538421-S	rs7999896	chr2	175936977-176032934	chr13	105568086	0.219	1.743e-06	0.0515
IRF1	3659	GI_4504720-S	rs17465218	chr5	131817300-131826465	chr4	81112434	0.846	1.750e-06	0.0517
IL12RB2	3595	GI_24497441-S	rs6742888	chr1	67773046-67862583	chr2	23616057	-0.602	1.751e-06	0.0517
MAPK9	5601	GI_21237744-A	rs10954373	chr5	179660594-179719071	chr7	132063153	0.357	1.755e-06	0.0518
MAPK9	5601	GI_21237744-A	rs6467438	chr5	179660594-179719071	chr7	132063248	0.357	1.755e-06	0.0518
IL22	50616	GI_41393566-S	rs271680	chr12	68642024-68647281	chr17	47985473	-0.085	1.759e-06	0.0518
IRS2	8660	GI_38683859-S	rs9947297	chr13	110406183-110438914	chr18	54415353	0.1	1.770e-06	0.0521
MAPK3	5595	GI_38257140-S	rs4721726	chr16	30125425-30134630	chr7	18943326	0.401	1.791e-06	0.0525
IL6	3569	GI_10834983-S	rs2343121	chr7	22766765-22771621	chr1	242700803	-0.331	1.813e-06	0.0529
FANCC	2176	GI_4557588-S	rs9313618	chr9	97861335-98079991	chr5	172621971	1.009	1.815e-06	0.053
CD40	958	GI_23312370-A	rs12541963	chr20	44746905-44758384	chr8	138228504	0.423	1.836e-06	0.0534
MAPK3	5595	GI_38257140-S	rs8181006	chr16	30125425-30134630	chr8	72198387	-0.327	1.849e-06	0.0537
RORA	6095	GI_19743902-I	rs1199673	chr15	60780482-61521502	chr1	87587849	0.076	1.878e-06	0.0544
SHC4	399694	hmm3805-S	rs1888049	chr15	49115933-49255641	chr13	34485598	-0.334	1.879e-06	0.0544
SHC4	399694	hmm3805-S	rs17080169	chr15	49115933-49255641	chr13	34491720	-0.334	1.879e-06	0.0544
SHC4	399694	hmm3805-S	rs9563936	chr15	49115933-49255641	chr13	34502857	-0.334	1.879e-06	0.0544
SHC4	399694	hmm3805-S	rs564256	chr15	49115933-49255641	chr11	95929222	-0.334	1.879e-06	0.0544
SHC4	399694	hmm3805-S	rs578661	chr15	49115933-49255641	chr11	95934652	-0.334	1.879e-06	0.0544
IRF9	10379	GI_25282406-S	rs2276401	chr14	24630421-24635774	chr1	158624779	0.543	1.899e-06	0.0549
JAK2	3717	GI_13325062-S	rs7255086	chr9	4985244-5128183	chr19	28426219	-0.374	1.911e-06	0.0552
PRDM1	639	GI_33946273-I	rs1004018	chr6	106546736-106557814	chr6	46854403	-0.407	1.920e-06	0.0555
IL2	3558	GI_28178860-S	rs877856	chr4	123372625-123377650	chr13	99994030	0.082	1.925e-06	0.0556
IL12RB1	3594	GI_5031784-I	rs3027300	chr19	18170370-18197697	chr17	7988993	-0.163	1.958e-06	0.0562
FES	2242	GI_13376997-S	rs3751710	chr15	91427664-91439006	chr16	57095775	-0.42	1.959e-06	0.0562
IL12A	3592	GI_24430218-S	rs4682100	chr3	159706622-159713806	chr3	111993915	0.667	1.985e-06	0.0569
IL17D	53342	GI_19923714-S	rs6061299	chr13	21277481-21297237	chr20	60222888	-0.481	1.992e-06	0.057
IL17D	53342	GI_19923714-S	rs1006644	chr13	21277481-21297237	chr20	60230289	-0.481	1.992e-06	0.057
IL17D	53342	GI_19923714-S	rs6142824	chr13	21277481-21297237	chr20	60235676	-0.481	1.992e-06	0.057
IRF5	3663	GI_38683857-I	rs2707237	chr7	128577993-128590088	chr2	38095622	0.118	2.005e-06	0.0573
IL13	3596	GI_26787977-S	rs6832063	chr5	131993864-131996801	chr4	44919747	-0.764	2.027e-06	0.0579
IL13	3596	GI_26787977-S	rs17219737	chr5	131993864-131996801	chr6	112390565	-0.764	2.027e-06	0.0579
IRF9	10379	GI_25282406-S	rs17659192	chr14	24630421-24635774	chr3	3108711	0.542	2.070e-06	0.0591
SHC4	399694	GI_44680158-S	rs10972072	chr15	49115933-49255641	chr9	34348743	-0.348	2.082e-06	0.0594
IL12RB2	3595	GI_24497441-S	rs9652600	chr1	67773046-67862583	chr16	11174014	-1.226	2.089e-06	0.0595
IL13	3596	GI_26787977-S	rs2835315	chr5	131993864-131996801	chr21	37568864	-0.687	2.093e-06	0.0596
IL13	3596	GI_26787977-S	rs4348827	chr5	131993864-131996801	chr10	113100630	-0.687	2.093e-06	0.0596
IL5	3567	GI_28559032-S	rs881403	chr5	131877135-131879214	chr10	130527944	-0.182	2.117e-06	0.0602
BLK	640	GI_33469981-S	rs11077034	chr8	11351520-11422108	chr16	6423263	1.493	2.133e-06	0.0607
SOCS5	9655	GI_41349444-A	rs4778038	chr2	46926098-46989927	chr15	92739691	-0.333	2.138e-06	0.0607
STAT4	6775	GI_21618332-S	rs10790208	chr2	191894301-192016322	chr11	117644511	-0.557	2.139e-06	0.0607
SHC1	6464	GI_34147725-I	rs12449676	chr1	154934773-154946959	chr17	73587910	-0.096	2.183e-06	0.0618
IL12RB1	3594	GI_24497439-A	rs8001909	chr19	18170370-18197697	chr13	23967690	-0.245	2.190e-06	0.0619
IL12RB1	3594	GI_5031784-I	rs9277357	chr19	18170370-18197697	chr6	33049979	-0.106	2.194e-06	0.0619
IL12RB1	3594	GI_5031784-I	rs9277396	chr19	18170370-18197697	chr6	33051139	-0.106	2.194e-06	0.0619
IL12RB1	3594	GI_5031784-I	rs9277554	chr19	18170370-18197697	chr6	33055538	-0.106	2.194e-06	0.0619
IL12RB1	3594	GI_5031784-I	rs9277555	chr19	18170370-18197697	chr6	33055605	-0.106	2.194e-06	0.0619
IL12RB1	3594	GI_5031784-I	rs3128917	chr19	18170370-18197697	chr6	33059996	-0.106	2.194e-06	0.0619
IL12RB1	3594	GI_5031784-I	rs3117222	chr19	18170370-18197697	chr6	33060949	-0.106	2.194e-06	0.0619
IL12RB1	3594	GI_5031784-I	rs2395319	chr19	18170370-18197697	chr6	33067211	-0.106	2.194e-06	0.0619
IL4R	3566	GI_4557668-S	rs17666009	chr16	27325229-27376099	chr3	64205332	0.684	2.256e-06	0.0636
PRKCQ	5588	GI_5453975-S	rs750810	chr10	6469104-6622254	chr6	164111266	0.124	2.258e-06	0.0636
PRKCQ	5588	GI_5453975-S	rs7525939	chr10	6469104-6622254	chr1	226755971	0.124	2.258e-06	0.0636
SRC	6714	GI_38202216-A	rs2749152	chr20	35973087-36033821	chr1	23566663	0.356	2.263e-06	0.0637
IRF5	3663	GI_38683857-I	rs2831811	chr7	128577993-128590088	chr21	29807450	-0.105	2.282e-06	0.064
JAK3	3718	GI_4557680-S	rs10000435	chr19	17935592-17958841	chr4	70516671	-0.225	2.306e-06	0.0643
PDPK1	5170	GI_4505694-S	rs4276	chr16	2587964-2653191	chr22	27021425	-0.239	2.347e-06	0.0653
PTPN11	5781	GI_33356176-S	rs6687087	chr12	112856535-112947717	chr1	233554853	-0.287	2.373e-06	0.066
FANCC	2176	GI_4557588-S	rs7219963	chr9	97861335-98079991	chr17	6148088	0.52	2.383e-06	0.0663
IL13	3596	GI_26787977-S	rs10170534	chr5	131993864-131996801	chr2	12322482	-0.76	2.406e-06	0.0668
IL13	3596	GI_26787977-S	rs870908	chr5	131993864-131996801	chr2	209814683	-0.76	2.406e-06	0.0668
IL13	3596	GI_26787977-S	rs4983437	chr5	131993864-131996801	chr14	105037425	-0.76	2.406e-06	0.0668
IL13	3596	GI_26787977-S	rs4548807	chr5	131993864-131996801	chr14	105040988	-0.76	2.406e-06	0.0668
PRF1	5551	GI_40254807-S	rs35609644	chr10	72357103-72362531	chr6	31638848	-0.649	2.407e-06	0.0668
PRF1	5551	GI_40254807-S	rs2256453	chr10	72357103-72362531	chr9	86796403	-0.649	2.407e-06	0.0668
IRS1	3667	GI_5031804-S	rs743321	chr2	227596032-227663506	chr21	31018770	-0.441	2.415e-06	0.0669
IRS1	3667	GI_5031804-S	rs471893	chr2	227596032-227663506	chr11	128125619	-0.441	2.415e-06	0.0669
IRS1	3667	GI_5031804-S	rs10245474	chr2	227596032-227663506	chr7	105462708	-0.441	2.415e-06	0.0669
SHC4	399694	hmm3805-S	rs9362478	chr15	49115933-49255641	chr6	88989087	-0.193	2.421e-06	0.0671
SHC4	399694	hmm3805-S	rs13197281	chr15	49115933-49255641	chr6	89014552	-0.193	2.421e-06	0.0671
IL2	3558	GI_28178860-S	rs9295438	chr4	123372625-123377650	chr6	19452664	-0.122	2.432e-06	0.0673
PRDM1	639	GI_33946273-I	rs4284577	chr6	106546736-106557814	chr15	48256235	-0.611	2.436e-06	0.0673
PRDM1	639	GI_33946273-I	rs17164519	chr6	106546736-106557814	chr7	91998495	-0.611	2.436e-06	0.0673
JAK2	3717	GI_13325062-S	rs4903529	chr9	4985244-5128183	chr14	77465174	0.414	2.451e-06	0.0677
SOS2	6655	GI_39930603-S	rs1925852	chr14	50583845-50698099	chr13	95607621	-0.16	2.479e-06	0.0684
SHC4	399694	GI_44680158-S	rs2275863	chr15	49115933-49255641	chr1	201328824	-0.431	2.517e-06	0.0692
SHC4	399694	GI_44680158-S	rs3753997	chr15	49115933-49255641	chr1	201337768	-0.431	2.517e-06	0.0692
SHC4	399694	GI_44680158-S	rs6427901	chr15	49115933-49255641	chr1	201340813	-0.431	2.517e-06	0.0692
SHC4	399694	GI_44680158-S	rs11795101	chr15	49115933-49255641	chr9	85725775	-0.431	2.517e-06	0.0692
SHC4	399694	GI_44680158-S	rs981511	chr15	49115933-49255641	chr9	85736661	-0.431	2.517e-06	0.0692
SOS2	6655	GI_39930603-S	rs160884	chr14	50583845-50698099	chr5	3064150	-0.257	2.519e-06	0.0692
IL12RB2	3595	GI_24497441-S	rs9402701	chr1	67773046-67862583	chr6	99801698	-1.064	2.524e-06	0.0694
IL6R	3570	GI_31317248-A	rs16841134	chr1	154377668-154441926	chr1	158784017	-0.285	2.547e-06	0.0698
IL6R	3570	GI_31317248-A	rs11980953	chr1	154377668-154441926	chr7	20049554	-0.285	2.547e-06	0.0698
TYK2	7297	GI_34222294-S	rs7841763	chr19	10461203-10491248	chr8	123971081	-0.537	2.549e-06	0.0699
IRF9	10379	GI_25282406-S	rs4600402	chr14	24630421-24635774	chr14	92803916	0.537	2.555e-06	0.07
PDLIM2	64236	GI_40288186-A	rs7018378	chr8	22436253-22451810	chr8	6278512	0.938	2.562e-06	0.0702
FOXP3	50943	GI_31982942-S	rs8014172	chrX	49106896-49121288	chr14	34200151	-0.095	2.570e-06	0.0704
MAPK14	1432	GI_4503068-I	rs6825093	chr6	35995453-36079013	chr4	146979986	-0.232	2.609e-06	0.0711
CAMK2A	815	GI_25952117-A	rs9988679	chr5	149599053-149669403	chr10	100614789	-0.091	2.629e-06	0.0711
SMAD7	4092	GI_5174516-S	rs4875217	chr18	46446222-46477081	chr8	5901098	-0.428	2.630e-06	0.0711
SHC3	53358	GI_21314678-S	rs7778306	chr9	91620685-91793682	chr7	7555825	0.081	2.634e-06	0.0711
PRDM1	639	GI_33946273-I	rs11044075	chr6	106546736-106557814	chr12	18551811	-0.612	2.636e-06	0.0711
CEBPB	1051	GI_28872795-S	rs4689599	chr20	48807119-48809227	chr4	7102597	-0.76	2.646e-06	0.0711
PRKCQ	5588	GI_5453975-S	rs4796222	chr10	6469104-6622254	chr17	26216786	0.124	2.653e-06	0.0711
PRKCQ	5588	GI_5453975-S	rs1157502	chr10	6469104-6622254	chr17	26250109	0.124	2.653e-06	0.0711
PRKCQ	5588	GI_5453975-S	rs16966724	chr10	6469104-6622254	chr17	26262851	0.124	2.653e-06	0.0711
SOCS3	9021	GI_45439351-S	rs1532983	chr17	76352858-76356158	chr14	77508480	-0.092	2.661e-06	0.0711
IL4R	3566	GI_4557668-S	rs11848070	chr16	27325229-27376099	chr14	71507601	0.634	2.675e-06	0.0711
IL13	3596	GI_26787977-S	rs10495594	chr5	131993864-131996801	chr2	12330399	-0.765	2.679e-06	0.0711
IL4	3565	GI_27477091-A	rs16931167	chr5	132009677-132018370	chr9	10145186	-0.219	2.697e-06	0.0711
JAK2	3717	GI_13325062-S	rs6947329	chr9	4985244-5128183	chr7	116943135	0.313	2.709e-06	0.0711
MAF	4094	GI_5453735-S	rs137621	chr16	79627744-79634622	chr22	39710244	-0.085	2.727e-06	0.0711
IL17F	112744	GI_27477082-A	rs597563	chr6	52101483-52109298	chr1	39194716	-0.129	2.728e-06	0.0711
PRKCQ	5588	GI_5453975-S	rs11662036	chr10	6469104-6622254	chr18	10596012	0.072	2.734e-06	0.0711
PRKCQ	5588	GI_5453975-S	rs6505575	chr10	6469104-6622254	chr18	10596536	0.072	2.734e-06	0.0711
PRKCQ	5588	GI_5453975-S	rs8089027	chr10	6469104-6622254	chr18	10597874	0.072	2.734e-06	0.0711
IL12B	3593	GI_24497437-S	rs11182517	chr5	158741790-158757481	chr12	44899212	-0.604	2.744e-06	0.0711
IL13	3596	GI_26787977-S	rs8041826	chr5	131993864-131996801	chr15	80702986	-0.452	2.785e-06	0.0711
IL17C	27189	GI_27477078-S	rs7927293	chr16	88705000-88706882	chr11	24527958	0.068	2.790e-06	0.0711
MAF	4094	GI_5453735-S	rs4455379	chr16	79627744-79634622	chr4	92673841	-0.086	2.833e-06	0.0711
IRF9	10379	GI_25282406-S	rs1112035	chr14	24630421-24635774	chr4	83595614	0.514	2.860e-06	0.0711
PTPN11	5781	GI_33356176-S	rs2371064	chr12	112856535-112947717	chr14	80170870	-0.343	2.873e-06	0.0711
PRDM1	639	GI_33946273-I	rs8094633	chr6	106546736-106557814	chr18	5349100	-0.577	2.953e-06	0.0711
PRDM1	639	GI_33946273-I	rs10152867	chr6	106546736-106557814	chr15	93022294	-0.577	2.953e-06	0.0711
PRDM1	639	GI_33946273-I	rs12514611	chr6	106546736-106557814	chr5	87860846	-0.577	2.953e-06	0.0711
PDLIM2	64236	GI_40288187-I	rs3736742	chr8	22437986-22455538	chr14	31380191	0.133	2.985e-06	0.0711
FES	2242	GI_13376997-S	rs9393597	chr15	91427664-91439006	chr6	24973108	-0.465	3.030e-06	0.0711
FES	2242	GI_13376997-S	rs9358814	chr15	91427664-91439006	chr6	24978156	-0.465	3.030e-06	0.0711
PDLIM2	64236	GI_40288188-I	rs751189	chr8	22436253-22455538	chr3	63615834	0.106	3.035e-06	0.0711
SRC	6714	GI_38202216-A	rs2283857	chr20	35973087-36033821	chr22	29797373	0.245	3.074e-06	0.0711
IRF9	10379	GI_25282406-S	rs12553605	chr14	24630421-24635774	chr9	105420968	0.501	3.074e-06	0.0711
IRF9	10379	GI_25282406-S	rs10990226	chr14	24630421-24635774	chr9	105421016	0.501	3.074e-06	0.0711
MAPK9	5601	GI_21237744-A	rs571057	chr5	179660594-179719071	chr13	33553649	-0.319	3.126e-06	0.0711
IL12RB1	3594	GI_24497439-A	rs11767294	chr19	18170370-18197697	chr7	9704732	-0.238	3.143e-06	0.0711
TBX21	30009	GI_7019548-S	rs4663369	chr17	45810609-45823485	chr2	235181704	-0.13	3.147e-06	0.0711
STAT6	6778	GI_23397677-S	rs10455449	chr12	57489186-57505196	chr6	86592226	-0.442	3.148e-06	0.0711
STAT6	6778	GI_23397677-S	rs10498958	chr12	57489186-57505196	chr6	86649705	-0.442	3.148e-06	0.0711
SHC4	399694	hmm3805-S	rs9344790	chr15	49115933-49255641	chr6	89060277	-0.194	3.181e-06	0.0718
CDKN1A	1026	GI_17978496-A	rs4851475	chr6	36644236-36655116	chr2	102261596	0.498	3.194e-06	0.072
SOCS5	9655	GI_41349444-A	rs9950637	chr2	46926098-46989927	chr18	4816433	-0.342	3.200e-06	0.0721
IL5	3567	GI_28559032-S	rs17648140	chr5	131877135-131879214	chr15	51694492	-0.094	3.221e-06	0.0725
ELK1	2002	GI_11496880-S	rs1006733	chrX	47494918-47510003	chr16	9677503	-0.272	3.259e-06	0.0733
PTPN11	5781	GI_33356176-S	rs2306664	chr12	112856535-112947717	chr12	94653227	-0.363	3.276e-06	0.0737
IL12RB2	3595	GI_24497441-S	rs13325694	chr1	67773046-67862583	chr3	149257404	-0.596	3.297e-06	0.0741
SHC1	6464	GI_33859842-I	rs243973	chr1	154934773-154943223	chr4	111286032	0.092	3.299e-06	0.0741
SHC1	6464	GI_33859842-I	rs243970	chr1	154934773-154943223	chr4	111288232	0.092	3.299e-06	0.0741
PTPN11	5781	GI_33356176-S	rs1419856	chr12	112856535-112947717	chr7	35306983	-0.567	3.314e-06	0.0744
PTPN11	5781	GI_33356176-S	rs4342481	chr12	112856535-112947717	chr7	35312748	-0.567	3.314e-06	0.0744
PTPN11	5781	GI_33356176-S	rs1030337	chr12	112856535-112947717	chr7	35319159	-0.567	3.314e-06	0.0744
PRF1	5551	GI_40254807-S	rs10033946	chr10	72357103-72362531	chr4	21052369	-0.378	3.326e-06	0.0746
JAK2	3717	GI_13325062-S	rs1406007	chr9	4985244-5128183	chr2	123634829	-0.332	3.327e-06	0.0746
PDLIM2	64236	GI_40288186-A	rs3760955	chr8	22436253-22451810	chr19	4772202	1.003	3.341e-06	0.0749
CEBPB	1051	GI_28872795-S	rs11802996	chr20	48807119-48809227	chr1	172280589	-0.755	3.364e-06	0.0754
RASGRP1	10125	GI_6382080-S	rs11783606	chr15	38780301-38857007	chr8	61066406	-0.759	3.367e-06	0.0754
PIAS2	9063	GI_27532983-I	rs12989619	chr18	44395672-44497495	chr2	193420670	-0.343	3.394e-06	0.076
IRF1	3659	GI_4504720-S	rs2039028	chr5	131817300-131826465	chr10	21638971	0.712	3.426e-06	0.0765
RORA	6095	Hs.37648-S	rs12536527	chr15	60780482-61521502	chr7	3983402	-0.167	3.426e-06	0.0765
PTPN11	5781	GI_33356176-S	rs2778	chr12	112856535-112947717	chr6	117609529	-0.341	3.432e-06	0.0765
IRF5	3663	GI_38683857-I	rs746720	chr7	128577993-128590088	chr6	20417976	0.112	3.448e-06	0.0769
BLK	640	GI_33469981-S	rs11877617	chr8	11351520-11422108	chr18	76181489	0.873	3.455e-06	0.077
IRS1	3667	GI_5031804-S	rs410256	chr2	227596032-227663506	chr10	4638144	-0.441	3.461e-06	0.0771
ITPR3	3710	GI_4504794-S	rs6034299	chr6	33589155-33664348	chr20	15816595	0.99	3.470e-06	0.0773
ITPR3	3710	GI_4504794-S	rs6043570	chr6	33589155-33664348	chr20	15817106	0.99	3.470e-06	0.0773
MAPK3	5595	GI_38257140-S	rs1890563	chr16	30125425-30134630	chr20	15966870	0.675	3.471e-06	0.0773
TRAF6	7189	GI_22027628-A	rs10421636	chr11	36505316-36531863	chr19	44324817	-0.13	3.479e-06	0.0774
TRAF6	7189	GI_22027628-A	rs11673332	chr11	36505316-36531863	chr19	44339442	-0.13	3.479e-06	0.0774
IL13	3596	GI_26787977-S	rs10195682	chr5	131993864-131996801	chr2	143988118	-0.461	3.500e-06	0.0778
SOCS1	8651	GI_4507232-S	rs172182	chr16	11348273-11350039	chr5	70988618	0.414	3.563e-06	0.0786
SOCS1	8651	GI_4507232-S	rs2560665	chr16	11348273-11350039	chr5	70993914	0.414	3.563e-06	0.0786
CDKN1A	1026	GI_17978494-I	rs12200487	chr6	36646486-36655116	chr6	21088082	0.241	3.563e-06	0.0786
SHC3	53358	GI_21314678-S	rs10890222	chr9	91620685-91793682	chr1	38890598	-0.077	3.592e-06	0.0791
IRF9	10379	GI_25282406-S	rs9535048	chr14	24630421-24635774	chr13	49169570	0.579	3.624e-06	0.0798
STAT1	6772	GI_21536300-A	rs6539583	chr2	191833761-191878976	chr12	77088881	0.433	3.638e-06	0.0801
MAPK1	5594	GI_20986530-I	rs2934892	chr22	22123318-22221970	chr17	52933304	0.486	3.647e-06	0.0802
IRF9	10379	GI_25282406-S	rs4666188	chr14	24630421-24635774	chr2	29499956	0.538	3.667e-06	0.0806
SRC	6714	GI_38202215-I	rs2054857	chr20	35973087-36033821	chr3	57042314	-0.11	3.671e-06	0.0807
SOS2	6655	GI_39930603-S	rs11965835	chr14	50583845-50698099	chr6	35958871	-0.213	3.674e-06	0.0807
FOXP3	50943	GI_31982942-S	rs2455829	chrX	49106896-49121288	chr3	15746937	0.101	3.688e-06	0.081
IRF5	3663	GI_38683857-I	rs13047178	chr7	128577993-128590088	chr21	29816143	-0.12	3.703e-06	0.0813
IL12B	3593	GI_24497437-S	rs4921010	chr5	158741790-158757481	chr5	115041671	-0.411	3.729e-06	0.0818
ITPR3	3710	GI_4504794-S	rs11120203	chr6	33589155-33664348	chr1	213888861	0.629	3.731e-06	0.0818
ITPR3	3710	GI_4504794-S	rs1509871	chr6	33589155-33664348	chr1	213893146	0.629	3.731e-06	0.0818
SRC	6714	GI_38202215-I	rs1948720	chr20	35973087-36033821	chr4	131897140	0.089	3.751e-06	0.0822
IRS1	3667	GI_5031804-S	rs2071192	chr2	227596032-227663506	chr17	74014668	-0.21	3.757e-06	0.0822
PRDM1	639	GI_33946273-I	rs912991	chr6	106546736-106557814	chr1	5358384	-0.358	3.757e-06	0.0822
SMAD3	4088	GI_42476202-S	rs11141790	chr15	67358194-67487533	chr9	90025513	0.502	3.778e-06	0.0826
TNFRSF14	8764	GI_23200040-S	rs537160	chr1	2487804-2495267	chr6	31916400	-0.495	3.806e-06	0.0832
SHC4	399694	hmm3805-S	rs4793571	chr15	49115933-49255641	chr17	55833620	-0.206	3.809e-06	0.0832
REL	5966	GI_4506472-S	rs7795229	chr2	61108751-61150178	chr7	83519060	0.571	3.820e-06	0.0834
IRS2	8660	GI_38683859-S	rs1710809	chr13	110406183-110438914	chr1	106037628	-0.108	3.829e-06	0.0836
PIAS2	9063	GI_27532983-I	rs12185099	chr18	44395672-44497495	chr15	49038470	0.513	3.831e-06	0.0836
PIAS2	9063	GI_27532983-I	rs12440614	chr18	44395672-44497495	chr15	49065689	0.513	3.831e-06	0.0836
PIAS2	9063	GI_27532983-I	rs7179618	chr18	44395672-44497495	chr15	49070602	0.513	3.831e-06	0.0836
IL21	59067	GI_11141874-S	rs4561525	chr4	123533782-123542212	chr17	78476068	-0.111	3.831e-06	0.0836
IL6R	3570	GI_31317248-A	rs9455576	chr1	154377668-154441926	chr6	168531451	-0.177	3.860e-06	0.0841
BRCA1	672	GI_6552306-A	rs7831030	chr17	41196311-41277500	chr8	72220079	-0.547	3.919e-06	0.0854
MAPK14	1432	GI_20986513-I	rs1991313	chr6	35995453-36070535	chr7	132294607	-0.111	3.944e-06	0.0859
MAPK1	5594	GI_20986530-I	rs9310736	chr22	22123318-22221970	chr3	24350811	0.415	3.950e-06	0.086
IL6R	3570	GI_31317250-I	rs2123182	chr1	154377668-154441926	chr3	56241912	-0.149	3.953e-06	0.086
PRF1	5551	GI_40254807-S	rs12540575	chr10	72357103-72362531	chr7	9051540	-0.363	3.968e-06	0.0863
IL12A	3592	GI_24430218-S	rs765265	chr3	159706622-159713806	chr1	231276007	0.541	3.973e-06	0.0863
MAPK9	5601	GI_21237744-A	rs2775276	chr5	179660594-179719071	chr14	28480605	-0.492	3.982e-06	0.0865
IL6	3569	GI_10834983-S	rs3026511	chr7	22766765-22771621	chr20	57941413	-0.61	3.984e-06	0.0865
IL6	3569	GI_10834983-S	rs2884155	chr7	22766765-22771621	chr2	173019144	-0.677	3.993e-06	0.0865
TYK2	7297	GI_34222294-S	rs10791923	chr19	10461203-10491248	chr11	67501626	0.338	4.003e-06	0.0866
PRKCQ	5588	GI_5453975-S	rs2745065	chr10	6469104-6622254	chr20	44074550	0.133	4.056e-06	0.0875
PRKCQ	5588	GI_5453975-S	rs4621265	chr10	6469104-6622254	chr22	47562476	0.133	4.056e-06	0.0875
SOCS5	9655	GI_41349445-I	rs1573059	chr2	46926348-46989927	chr1	228086331	-0.132	4.059e-06	0.0875
SOCS5	9655	GI_41349445-I	rs4653525	chr2	46926348-46989927	chr1	228088271	-0.132	4.059e-06	0.0875
IL17F	112744	GI_27477082-A	rs12679687	chr6	52101483-52109298	chr8	10123027	0.119	4.063e-06	0.0876
FCER1A	2205	GI_31317229-S	rs8087852	chr1	159259503-159278014	chr18	34154176	-0.204	4.064e-06	0.0876
IL12A	3592	GI_24430218-S	rs6436943	chr3	159706622-159713806	chr2	231357373	0.876	4.068e-06	0.0876
STAT6	6778	GI_23397677-S	rs11780161	chr12	57489186-57505196	chr8	59075434	0.321	4.078e-06	0.0878
PDLIM2	64236	GI_40288187-I	rs1522348	chr8	22437986-22455538	chr12	127243878	0.085	4.095e-06	0.0881
BLK	640	GI_33469981-S	rs9403663	chr8	11351520-11422108	chr6	145433861	1.377	4.167e-06	0.0895
MAPK1	5594	GI_20986530-A	rs2390252	chr22	22113946-22221970	chr7	20143669	-0.326	4.201e-06	0.0902
SOS2	6655	GI_39930603-S	rs9876768	chr14	50583845-50698099	chr3	17049965	-0.231	4.236e-06	0.0909
SOS2	6655	GI_39930603-S	rs7652293	chr14	50583845-50698099	chr3	17077731	-0.231	4.236e-06	0.0909
IL13	3596	GI_26787977-S	rs1807304	chr5	131993864-131996801	chr11	63859751	-0.405	4.240e-06	0.0909
TMEM55B	90809	GI_21389334-S	rs12912805	chr14	20926011-20929637	chr15	62567815	0.687	4.255e-06	0.0912
MCM5	4174	GI_23510447-S	rs9375634	chr22	35796115-35820495	chr6	129856908	-0.403	4.255e-06	0.0912
ITPR2	3709	GI_4504792-S	rs4708557	chr12	26488284-26986131	chr6	169339601	-0.414	4.262e-06	0.0913
SHC4	399694	hmm3805-S	rs10786458	chr15	49115933-49255641	chr10	100466048	-0.327	4.263e-06	0.0913
JAK2	3717	GI_13325062-S	rs2239956	chr9	4985244-5128183	chr7	116949286	0.312	4.269e-06	0.0913
IL6R	3570	GI_31317250-I	rs901151	chr1	154377668-154441926	chr3	56287524	-0.147	4.298e-06	0.0918
CEBPB	1051	GI_28872795-S	rs3092155	chr20	48807119-48809227	chr20	39041871	0.779	4.298e-06	0.0918
ITPR3	3710	GI_4504794-S	rs11249495	chr6	33589155-33664348	chr4	71216824	0.985	4.317e-06	0.0922
RORA	6095	Hs.37648-S	rs11946209	chr15	60780482-61521502	chr4	189911227	-0.174	4.320e-06	0.0922
SOCS5	9655	GI_41349444-A	rs7081359	chr2	46926098-46989927	chr10	131512933	0.442	4.330e-06	0.0924
PDLIM2	64236	GI_40288186-A	rs4679394	chr8	22436253-22451810	chr3	124646837	1.472	4.343e-06	0.0926
IL12B	3593	GI_24497437-S	rs3003301	chr5	158741790-158757481	chr1	244652123	-0.347	4.357e-06	0.0928
STAT6	6778	GI_23397677-S	rs11126981	chr12	57489186-57505196	chr2	85396407	-0.319	4.366e-06	0.093
PDLIM2	64236	GI_40288188-I	rs1978681	chr8	22436253-22455538	chr8	124772451	-0.177	4.366e-06	0.093
PDLIM2	64236	GI_40288188-I	rs10505440	chr8	22436253-22455538	chr8	124773318	-0.177	4.366e-06	0.093
IL5	3567	GI_28559032-S	rs6531383	chr5	131877135-131879214	chr4	35676909	-0.113	4.383e-06	0.0933
RORA	6095	Hs.37648-S	rs169600	chr15	60780482-61521502	chr13	33055620	-0.166	4.407e-06	0.0937
RORA	6095	Hs.37648-S	rs207629	chr15	60780482-61521502	chr13	33078742	-0.166	4.407e-06	0.0937
IL6R	3570	GI_31317248-A	rs11723493	chr1	154377668-154441926	chr4	37565263	-0.193	4.408e-06	0.0937
IL4	3565	GI_27477091-A	rs2651187	chr5	132009677-132018370	chr6	43238609	-0.333	4.412e-06	0.0938
ITPR3	3710	GI_4504794-S	rs17100268	chr6	33589155-33664348	chr14	33625685	0.533	4.417e-06	0.0938
IRF1	3659	GI_4504720-S	rs2894534	chr5	131817300-131826465	chr7	108846721	0.433	4.426e-06	0.094
IRF1	3659	GI_4504720-S	rs1525029	chr5	131817300-131826465	chr7	108859650	0.433	4.426e-06	0.094
MAPK14	1432	GI_20986513-I	rs270504	chr6	35995453-36070535	chr1	234601586	-0.08	4.435e-06	0.0941
SHC3	53358	GI_21314678-S	rs10807715	chr9	91620685-91793682	chr7	62025972	0.077	4.436e-06	0.0941
SHC3	53358	GI_21314678-S	rs13242011	chr9	91620685-91793682	chr7	62241041	0.077	4.436e-06	0.0941
IL23R	149233	GI_24430211-S	rs17105735	chr1	67632168-67725650	chr14	37413024	-0.791	4.437e-06	0.0941
SOCS1	8651	GI_4507232-S	rs4437303	chr16	11348273-11350039	chr4	66332919	-0.467	4.445e-06	0.0942
PRDM1	639	GI_33946273-I	rs2216306	chr6	106546736-106557814	chr2	51463287	-0.345	4.458e-06	0.0944
IL12RB1	3594	GI_24497439-I	rs9320691	chr19	18181371-18197697	chr6	98219254	0.291	4.462e-06	0.0945
MAPK14	1432	GI_20986513-I	rs4491389	chr6	35995453-36070535	chr13	70066316	-0.092	4.476e-06	0.0947
SOS1	6654	GI_15529995-S	rs2171286	chr2	39208689-39347604	chr15	59478485	-0.296	4.531e-06	0.0958
IL2	3558	GI_28178860-S	rs193489	chr4	123372625-123377650	chr5	136038199	0.084	4.558e-06	0.0963
CRKL	1399	GI_34452719-S	rs1425933	chr22	21271713-21308037	chr15	60262040	0.223	4.572e-06	0.0966
IL12A	3592	GI_24430218-S	rs814586	chr3	159706622-159713806	chr5	10531998	-0.618	4.581e-06	0.0968
PRKCQ	5588	GI_5453975-S	rs654521	chr10	6469104-6622254	chr9	17271858	0.074	4.611e-06	0.0972
PRKCQ	5588	GI_5453975-S	rs2779775	chr10	6469104-6622254	chr9	17274319	0.074	4.611e-06	0.0972
PRKCQ	5588	GI_5453975-S	rs1596193	chr10	6469104-6622254	chr9	17371690	0.074	4.611e-06	0.0972
CDKN1A	1026	GI_17978496-A	rs9685881	chr6	36644236-36655116	chr4	28718528	0.404	4.620e-06	0.0974
STAT1	6772	GI_21536300-A	rs4271475	chr2	191833761-191878976	chr13	105118725	0.64	4.641e-06	0.0978
CRKL	1399	GI_34452719-S	rs10910353	chr22	21271713-21308037	chr1	234267604	0.26	4.657e-06	0.0981
IRF9	10379	GI_25282406-S	rs4119057	chr14	24630421-24635774	chr12	106931703	0.473	4.667e-06	0.0982
CD2	914	GI_31542293-S	rs11088518	chr1	117297085-117311851	chr21	41852932	-0.617	4.669e-06	0.0983
IL12A	3592	GI_24430218-S	rs2657606	chr3	159706622-159713806	chr3	16176298	0.578	4.673e-06	0.0983
IL6	3569	GI_10834983-S	rs17099183	chr7	22766765-22771621	chr12	63626692	-0.577	4.706e-06	0.0988
CDKN1A	1026	GI_17978496-A	rs6467694	chr6	36644236-36655116	chr7	136546916	0.748	4.707e-06	0.0988
SHC3	53358	GI_21314678-S	rs1544465	chr9	91620685-91793682	chr7	7618720	0.083	4.739e-06	0.0991
FCER1A	2205	GI_31317229-S	rs744167	chr1	159259503-159278014	chr12	7053908	-0.34	4.743e-06	0.0991
FCER1A	2205	GI_31317229-S	rs12666394	chr1	159259503-159278014	chr7	131597409	-0.34	4.743e-06	0.0991
FCER1A	2205	GI_31317229-S	rs2216982	chr1	159259503-159278014	chr7	131597501	-0.34	4.743e-06	0.0991
FCER1A	2205	GI_31317229-S	rs7898807	chr1	159259503-159278014	chr10	8444777	-0.34	4.743e-06	0.0991
IL12A	3592	GI_24430218-S	rs336673	chr3	159706622-159713806	chr7	125946683	-0.717	4.748e-06	0.0992
MAF	4094	GI_5453735-S	rs1998241	chr16	79627744-79634622	chr14	33011580	-0.121	4.752e-06	0.0992
IL12RB2	3595	GI_24497441-S	rs765265	chr1	67773046-67862583	chr1	231276007	-0.591	4.753e-06	0.0992
RORA	6095	GI_19743902-I	rs4499352	chr15	60780482-61521502	chr19	13416350	-0.081	4.756e-06	0.0992
TRAF6	7189	GI_22027629-I	rs11938193	chr11	36505316-36531863	chr4	31170286	0.087	4.761e-06	0.0993
PRKCQ	5588	GI_5453975-S	rs10160242	chr10	6469104-6622254	chr11	108498885	0.114	4.764e-06	0.0993
PRKCQ	5588	GI_5453975-S	rs12788182	chr10	6469104-6622254	chr11	108577935	0.114	4.764e-06	0.0993
IL12RB2	3595	GI_24497441-S	rs2651187	chr1	67773046-67862583	chr6	43238609	-1.101	4.855e-06	0.1011
RASGRP1	10125	GI_6382080-S	rs7930526	chr15	38780301-38857007	chr11	25136547	0.662	4.894e-06	0.1018
STAT3	6774	GI_16596687-S	rs7026686	chr17	40465342-40540513	chr9	138383213	0.36	4.897e-06	0.1018
SHC4	399694	hmm3805-S	rs11789947	chr15	49115933-49255641	chr9	12061324	-0.211	4.901e-06	0.1018
PDLIM2	64236	GI_40288186-A	rs17100268	chr8	22436253-22451810	chr14	33625685	0.846	4.923e-06	0.1022
MCM5	4174	GI_23510447-S	rs10017600	chr22	35796115-35820495	chr4	7186257	0.47	4.937e-06	0.1024
IRF9	10379	GI_25282406-S	rs4376555	chr14	24630421-24635774	chr9	78566867	0.461	4.939e-06	0.1024
BLK	640	GI_33469981-S	rs7330358	chr8	11351520-11422108	chr13	75877076	1.584	4.942e-06	0.1024
BLK	640	GI_33469981-S	rs17158686	chr8	11351520-11422108	chr7	83794756	1.584	4.942e-06	0.1024
BLK	640	GI_33469981-S	rs1750761	chr8	11351520-11422108	chr10	22912425	1.584	4.942e-06	0.1024
PDLIM2	64236	GI_40288186-A	rs4871305	chr8	22436253-22451810	chr8	123802686	-1.304	4.954e-06	0.1027
TRAF6	7189	GI_22027629-I	rs4714207	chr11	36505316-36531863	chr6	38983698	0.16	4.965e-06	0.1029
IL23R	149233	GI_24430211-S	rs12051926	chr1	67632168-67725650	chr18	21340072	-0.733	4.976e-06	0.1031
SHC4	399694	GI_44680158-S	rs7101752	chr15	49115933-49255641	chr11	76413757	-0.381	4.977e-06	0.1031
TRAF6	7189	GI_22027629-I	rs12991665	chr11	36505316-36531863	chr2	116014077	0.148	5.012e-06	0.1036
TRAF6	7189	GI_22027629-I	rs12619497	chr11	36505316-36531863	chr2	116032517	0.148	5.012e-06	0.1036
TRAF6	7189	GI_22027629-I	rs12988978	chr11	36505316-36531863	chr2	116055374	0.148	5.012e-06	0.1036
SOCS3	9021	GI_45439351-S	rs6989782	chr17	76352858-76356158	chr8	9610538	-0.084	5.017e-06	0.1037
IRF9	10379	GI_25282406-S	rs2108487	chr14	24630421-24635774	chr2	241980123	0.472	5.022e-06	0.1038
IL13	3596	GI_26787977-S	rs4849543	chr5	131993864-131996801	chr2	118082131	-0.728	5.067e-06	0.1046
CEBPB	1051	GI_28872795-S	rs10752932	chr20	48807119-48809227	chr1	172267554	-0.796	5.081e-06	0.1048
MAPK3	5595	GI_38257140-S	rs7974410	chr16	30125425-30134630	chr12	47594463	0.418	5.088e-06	0.105
SHC4	399694	hmm3805-S	rs784480	chr15	49115933-49255641	chr5	115617297	-0.279	5.099e-06	0.1051
PRDM1	639	GI_33946272-I	rs2111956	chr6	106534194-106557814	chr3	173949806	-0.271	5.108e-06	0.1053
IL23R	149233	GI_24430211-S	rs166213	chr1	67632168-67725650	chr16	65898936	-0.695	5.112e-06	0.1053
SELP	6403	GI_6031196-S	rs9963298	chr1	169558087-169599377	chr18	67314118	-0.159	5.155e-06	0.1057
SOCS3	9021	GI_45439351-S	rs11950716	chr17	76352858-76356158	chr5	14088834	-0.082	5.168e-06	0.106
IL2RA	3559	GI_4557666-S	rs2245409	chr10	6052656-6104333	chr6	24781025	-0.675	5.168e-06	0.106
PTPN11	5781	GI_33356176-S	rs4710185	chr12	112856535-112947717	chr6	167522386	-0.483	5.215e-06	0.1069
FCER1A	2205	GI_31317229-S	rs12276646	chr1	159259503-159278014	chr11	11182230	-0.203	5.237e-06	0.1073
SHC4	399694	GI_44680158-S	rs577306	chr15	49115933-49255641	chr2	166871905	0.287	5.240e-06	0.1073
IL12A	3592	GI_24430218-S	rs11878377	chr3	159706622-159713806	chr19	10965270	0.65	5.254e-06	0.1075
JAK1	3716	GI_4504802-S	rs3845727	chr1	65298905-65432187	chr2	169650371	-0.611	5.267e-06	0.1077
STAT6	6778	GI_23397677-S	rs6783575	chr12	57489186-57505196	chr3	133804728	-0.419	5.268e-06	0.1078
IRF1	3659	GI_4504720-S	rs4746255	chr5	131817300-131826465	chr10	76814527	0.492	5.272e-06	0.1078
RORA	6095	GI_19743902-I	rs2682621	chr15	60780482-61521502	chr12	127989730	-0.059	5.284e-06	0.108
RORA	6095	GI_19743902-I	rs2682620	chr15	60780482-61521502	chr12	127989751	-0.059	5.284e-06	0.108
BLK	640	GI_33469981-S	rs7001060	chr8	11351520-11422108	chr8	32066467	1.268	5.322e-06	0.1087
PTPN11	5781	GI_33356176-S	rs10484530	chr12	112856535-112947717	chr6	167461562	-0.376	5.400e-06	0.1099
PTPN11	5781	GI_33356176-S	rs12183084	chr12	112856535-112947717	chr6	167473685	-0.376	5.400e-06	0.1099
HLA-DPB1	3115	GI_24797075-S	rs4842631	chr6_apd_hap1	4330503-4344264	chr12	88926787	0.487	5.412e-06	0.1101
PTPN11	5781	GI_33356176-S	rs2700791	chr12	112856535-112947717	chr8	5830891	-0.32	5.470e-06	0.1112
IRF9	10379	GI_25282406-S	rs5754289	chr14	24630421-24635774	chr22	33192544	0.471	5.479e-06	0.1113
SHC1	6464	GI_33859842-I	rs976582	chr1	154934773-154943223	chr1	234357921	-0.108	5.489e-06	0.1115
IL22	50616	GI_41393566-S	rs13265032	chr12	68642024-68647281	chr8	3421598	-0.08	5.518e-06	0.112
SRC	6714	GI_38202216-A	rs11599589	chr20	35973087-36033821	chr10	21449777	0.329	5.521e-06	0.112
MAPK1	5594	GI_20986530-I	rs198145	chr22	22123318-22221970	chr16	24202615	-0.297	5.526e-06	0.1121
FANCC	2176	GI_4557588-S	rs1365114	chr9	97861335-98079991	chr15	60270255	0.626	5.558e-06	0.1127
SRC	6714	GI_38202216-A	rs276698	chr20	35973087-36033821	chr6	76473071	0.356	5.563e-06	0.1128
IL17F	112744	GI_27477082-A	rs295235	chr6	52101483-52109298	chr4	161170075	0.081	5.576e-06	0.113
FOXP3	50943	GI_31982942-S	rs1712790	chrX	49106896-49121288	chr11	114621469	0.102	5.584e-06	0.1131
FOXP3	50943	GI_31982942-S	rs1792379	chrX	49106896-49121288	chr11	114627619	0.102	5.584e-06	0.1131
PRDM1	639	GI_33946273-I	rs7857541	chr6	106546736-106557814	chr9	79571921	-0.337	5.600e-06	0.1134
MAPK1	5594	GI_20986530-A	rs198145	chr22	22113946-22221970	chr16	24202615	-0.276	5.610e-06	0.1136
PDLIM2	64236	GI_40288186-A	rs4817514	chr8	22436253-22451810	chr21	34368569	-0.856	5.655e-06	0.1144
IL12B	3593	GI_24497437-S	rs11680941	chr5	158741790-158757481	chr2	212906355	-0.74	5.670e-06	0.1146
IL12B	3593	GI_24497437-S	rs7629239	chr5	158741790-158757481	chr3	62469776	-0.74	5.670e-06	0.1146
SRC	6714	GI_38202215-I	rs7950929	chr20	35973087-36033821	chr11	97518685	-0.108	5.670e-06	0.1146
PRDM1	639	GI_33946273-I	rs6791544	chr6	106546736-106557814	chr3	2130963	-0.344	5.679e-06	0.1147
ITPR2	3709	GI_4504792-S	rs793494	chr12	26488284-26986131	chr3	99508768	-0.622	5.707e-06	0.1152
IL13	3596	GI_26787977-S	rs991093	chr5	131993864-131996801	chr13	39294798	-0.726	5.712e-06	0.1152
IL13	3596	GI_26787977-S	rs2496444	chr5	131993864-131996801	chr13	39295623	-0.726	5.712e-06	0.1152
IL13	3596	GI_26787977-S	rs12863456	chr5	131993864-131996801	chr13	95377294	-0.726	5.712e-06	0.1152
IL13	3596	GI_26787977-S	rs2007265	chr5	131993864-131996801	chr15	68815034	-0.726	5.712e-06	0.1152
IL13	3596	GI_26787977-S	rs10509566	chr5	131993864-131996801	chr10	90889997	-0.726	5.712e-06	0.1152
IL13	3596	GI_26787977-S	rs17380969	chr5	131993864-131996801	chr10	90897052	-0.726	5.712e-06	0.1152
FES	2242	GI_13376997-S	rs903231	chr15	91427664-91439006	chr2	53694846	0.312	5.722e-06	0.1153
TBX21	30009	GI_7019548-S	rs984659	chr17	45810609-45823485	chr21	36469177	-0.187	5.729e-06	0.1154
JAK3	3718	GI_4557680-S	rs7188444	chr19	17935592-17958841	chr16	76986483	-0.22	5.732e-06	0.1154
IL12RB2	3595	GI_24497441-S	rs4665211	chr1	67773046-67862583	chr2	23664914	-0.629	5.736e-06	0.1155
IL12RB2	3595	GI_24497441-S	rs1153183	chr1	67773046-67862583	chr12	55091438	-1.188	5.742e-06	0.1155
IL12RB2	3595	GI_24497441-S	rs12061821	chr1	67773046-67862583	chr1	219753641	-1.188	5.742e-06	0.1155
PLCG2	5336	GI_4505870-S	rs11706669	chr16	81812898-81991899	chr3	15599405	0.832	5.744e-06	0.1155
PRKCQ	5588	GI_5453975-S	rs1544681	chr10	6469104-6622254	chr12	68249369	0.121	5.755e-06	0.1157
RORA	6095	Hs.37648-S	rs3742318	chr15	60780482-61521502	chr13	33017043	-0.166	5.758e-06	0.1157
RORA	6095	Hs.37648-S	rs208428	chr15	60780482-61521502	chr13	33132911	-0.166	5.758e-06	0.1157
BLK	640	GI_33469981-S	rs978708	chr8	11351520-11422108	chr17	68845035	1.218	5.775e-06	0.1159
PRDM1	639	GI_33946273-I	rs3782851	chr6	106546736-106557814	chr12	772458	-0.622	5.789e-06	0.1161
BRCA1	672	GI_6552306-A	rs956506	chr17	41196311-41277500	chr20	15608581	0.763	5.811e-06	0.1165
SPRED2	200734	GI_32401444-S	rs7959924	chr2	65537984-65659656	chr12	7949230	-0.724	5.815e-06	0.1165
SPRED2	200734	GI_32401444-S	rs11843404	chr2	65537984-65659656	chr13	69092613	0.501	5.832e-06	0.1168
PRF1	5551	GI_40254807-S	rs16963075	chr10	72357103-72362531	chr13	104353957	-0.393	5.847e-06	0.1171
SOS2	6655	GI_39930603-S	rs756379	chr14	50583845-50698099	chr11	45730783	-0.152	5.848e-06	0.1171
PRF1	5551	GI_40254807-S	rs2215890	chr10	72357103-72362531	chr7	8357822	-0.355	5.859e-06	0.1173
IL12RB1	3594	GI_5031784-I	rs248230	chr19	18170370-18197697	chr5	179354082	-0.1	5.875e-06	0.1176
IL12RB2	3595	GI_24497441-S	rs7811230	chr1	67773046-67862583	chr7	110144415	-0.637	5.881e-06	0.1176
MAPK1	5594	GI_20986530-I	rs4491635	chr22	22123318-22221970	chr18	67186057	0.329	5.900e-06	0.118
IL13	3596	GI_26787977-S	rs2427081	chr5	131993864-131996801	chr20	59897971	-0.434	5.902e-06	0.118
STAT1	6772	GI_21536299-I	rs4679394	chr2	191833761-191878976	chr3	124646837	0.659	5.906e-06	0.118
FOXP3	50943	GI_31982942-S	rs4491095	chrX	49106896-49121288	chr1	50802855	0.099	5.912e-06	0.1181
IL18R1	8809	GI_27477086-S	rs765265	chr2	102979096-103015217	chr1	231276007	-1.351	5.926e-06	0.1183
IRS2	8660	GI_38683859-S	rs7336290	chr13	110406183-110438914	chr13	27612154	0.089	5.971e-06	0.1192
MAPK14	1432	GI_4503068-I	rs13382576	chr6	35995453-36079013	chr2	110033831	-0.164	5.979e-06	0.1193
ITPR3	3710	GI_4504794-S	rs6436943	chr6	33589155-33664348	chr2	231357373	0.849	5.982e-06	0.1193
IL12RB1	3594	GI_24497439-A	rs9543207	chr19	18170370-18197697	chr13	73609881	-0.246	5.986e-06	0.1194
SOCS5	9655	GI_41349445-I	rs924931	chr2	46926348-46989927	chr3	16235042	-0.065	5.988e-06	0.1194
MAPK1	5594	GI_20986530-I	rs12536790	chr22	22123318-22221970	chr7	20142868	-0.386	5.997e-06	0.1195
IRF9	10379	GI_25282406-S	rs13413587	chr14	24630421-24635774	chr2	47230521	0.521	5.999e-06	0.1195
FES	2242	GI_13376997-S	rs6589598	chr15	91427664-91439006	chr11	117002403	-0.507	6.006e-06	0.1196
FES	2242	GI_13376997-S	rs2943584	chr15	91427664-91439006	chr8	76440918	-0.507	6.006e-06	0.1196
FES	2242	GI_13376997-S	rs3935480	chr15	91427664-91439006	chr14	66287921	-0.507	6.006e-06	0.1196
IL6	3569	GI_10834983-S	rs10875268	chr7	22766765-22771621	chr1	100292904	-0.637	6.025e-06	0.1199
PIAS2	9063	GI_27532983-I	rs17563175	chr18	44395672-44497495	chr7	7923522	-0.382	6.068e-06	0.1202
PRDM1	639	GI_33946273-I	rs2918945	chr6	106546736-106557814	chr15	44195224	-0.596	6.069e-06	0.1202
PRDM1	639	GI_33946273-I	rs563940	chr6	106546736-106557814	chr15	44199309	-0.596	6.069e-06	0.1202
PRDM1	639	GI_33946273-I	rs2412822	chr6	106546736-106557814	chr15	44223187	-0.596	6.069e-06	0.1202
PRDM1	639	GI_33946273-I	rs1077421	chr6	106546736-106557814	chr15	44236115	-0.596	6.069e-06	0.1202
FOXP3	50943	GI_31982942-S	rs11634086	chrX	49106896-49121288	chr15	32965630	0.096	6.075e-06	0.1202
PRF1	5551	GI_40254807-S	rs631965	chr10	72357103-72362531	chr1	96626523	-0.633	6.090e-06	0.1204
PRF1	5551	GI_40254807-S	rs7147381	chr10	72357103-72362531	chr14	90405418	-0.633	6.090e-06	0.1204
PRF1	5551	GI_40254807-S	rs3825663	chr10	72357103-72362531	chr14	90429749	-0.633	6.090e-06	0.1204
PRF1	5551	GI_40254807-S	rs10146347	chr10	72357103-72362531	chr14	90441143	-0.633	6.090e-06	0.1204
PRF1	5551	GI_40254807-S	rs8005676	chr10	72357103-72362531	chr14	90467992	-0.633	6.090e-06	0.1204
PRF1	5551	GI_40254807-S	rs9488	chr10	72357103-72362531	chr14	90509564	-0.633	6.090e-06	0.1204
MAF	4094	GI_5453735-S	rs1034917	chr16	79627744-79634622	chr19	5274384	-0.13	6.101e-06	0.1205
STAT3	6774	GI_16596687-S	rs4275955	chr17	40465342-40540513	chr19	54202507	-0.393	6.134e-06	0.1211
SRC	6714	GI_38202215-I	rs10212841	chr20	35973087-36033821	chr4	131909324	0.094	6.153e-06	0.1214
IRF1	3659	GI_4504720-S	rs12938937	chr5	131817300-131826465	chr17	64569453	0.399	6.175e-06	0.1216
IRF1	3659	GI_4504720-S	rs9646423	chr5	131817300-131826465	chr17	64582171	0.399	6.175e-06	0.1216
FES	2242	GI_13376997-S	rs10059312	chr15	91427664-91439006	chr5	66679040	-0.433	6.198e-06	0.122
IL13	3596	GI_26787977-S	rs6742888	chr5	131993864-131996801	chr2	23616057	-0.355	6.198e-06	0.122
IL13	3596	GI_26787977-S	rs7453135	chr5	131993864-131996801	chr6	134458872	-0.667	6.209e-06	0.1222
FES	2242	GI_13376997-S	rs1318578	chr15	91427664-91439006	chr2	53703155	-0.295	6.221e-06	0.1224
SELP	6403	GI_6031196-S	rs7670986	chr1	169558087-169599377	chr4	150912111	-0.175	6.248e-06	0.1227
SELP	6403	GI_6031196-S	rs6743352	chr1	169558087-169599377	chr2	3732546	-0.175	6.248e-06	0.1227
SELP	6403	GI_6031196-S	rs17777278	chr1	169558087-169599377	chr18	67304729	-0.175	6.248e-06	0.1227
SELP	6403	GI_6031196-S	rs4325666	chr1	169558087-169599377	chr18	67309196	-0.175	6.248e-06	0.1227
SELP	6403	GI_6031196-S	rs17081435	chr1	169558087-169599377	chr18	67315307	-0.175	6.248e-06	0.1227
SELP	6403	GI_6031196-S	rs4891765	chr1	169558087-169599377	chr18	67323641	-0.175	6.248e-06	0.1227
SELP	6403	GI_6031196-S	rs7798299	chr1	169558087-169599377	chr7	10643317	-0.175	6.248e-06	0.1227
FANCC	2176	GI_4557588-S	rs304113	chr9	97861335-98079991	chr15	101252228	0.847	6.266e-06	0.123
SMAD7	4092	GI_5174516-S	rs6999130	chr18	46446222-46477081	chr8	5899679	-0.417	6.282e-06	0.1232
SHC4	399694	hmm3805-S	rs8042390	chr15	49115933-49255641	chr15	86503672	-0.35	6.300e-06	0.1234
SHC4	399694	hmm3805-S	rs10520607	chr15	49115933-49255641	chr15	86521483	-0.35	6.300e-06	0.1234
SHC4	399694	hmm3805-S	rs6125479	chr15	49115933-49255641	chr20	47474809	-0.35	6.300e-06	0.1234
SELP	6403	GI_6031196-S	rs6704170	chr1	169558087-169599377	chr1	59582235	-0.171	6.323e-06	0.1237
HLA-DPB1	3115	GI_24797075-S	rs4842632	chr6_apd_hap1	4330503-4344264	chr12	88931532	0.477	6.334e-06	0.1239
ATF2	1386	GI_22538421-S	rs3916952	chr2	175936977-176032934	chr13	105552973	0.244	6.345e-06	0.1241
IL17D	53342	GI_19923714-S	rs11868610	chr13	21277481-21297237	chr17	3037207	-0.362	6.362e-06	0.1243
IL17D	53342	GI_19923714-S	rs7220042	chr13	21277481-21297237	chr17	3057511	-0.362	6.362e-06	0.1243
SHC4	399694	GI_44680158-S	rs17646276	chr15	49115933-49255641	chr6	121664779	-0.421	6.366e-06	0.1244
JAK2	3717	GI_13325062-S	rs2560640	chr9	4985244-5128183	chr7	111785581	0.496	6.383e-06	0.1244
FOXP3	50943	GI_31982942-S	rs2053380	chrX	49106896-49121288	chr7	12400837	0.091	6.391e-06	0.1245
FOXP3	50943	GI_31982942-S	rs1036666	chrX	49106896-49121288	chr7	12424405	0.091	6.391e-06	0.1245
ITPR2	3709	GI_4504792-S	rs7857628	chr12	26488284-26986131	chr9	6409874	-0.439	6.408e-06	0.1248
IRF5	3663	GI_38683857-I	rs178954	chr7	128577993-128590088	chr14	80776736	-0.111	6.436e-06	0.1253
STAT3	6774	GI_16596687-S	rs2094670	chr17	40465342-40540513	chr13	20933719	0.535	6.445e-06	0.1253
STAT3	6774	GI_16596687-S	rs4769106	chr17	40465342-40540513	chr13	20934636	0.535	6.445e-06	0.1253
STAT3	6774	GI_16596687-S	rs944016	chr17	40465342-40540513	chr13	20938952	0.535	6.445e-06	0.1253
ITPR2	3709	GI_4504792-S	rs717099	chr12	26488284-26986131	chr7	106740938	-0.425	6.471e-06	0.1258
MYC	4609	GI_31543215-S	rs7535209	chr8	128748314-128753680	chr1	12650076	0.432	6.472e-06	0.1258
PLCG2	5336	GI_4505870-S	rs4691215	chr16	81812898-81991899	chr4	166606890	-0.461	6.473e-06	0.1258
TNFRSF14	8764	GI_23200040-S	rs6692542	chr1	2487804-2495267	chr1	244391618	-0.449	6.475e-06	0.1258
PRDM1	639	GI_33946272-I	rs2209806	chr6	106534194-106557814	chr14	97641791	-0.188	6.478e-06	0.1258
MAPK9	5601	GI_21237744-A	rs3093024	chr5	179660594-179719071	chr6	167532793	-0.341	6.497e-06	0.1261
MAPK9	5601	GI_21237744-A	rs3093023	chr5	179660594-179719071	chr6	167534290	-0.341	6.497e-06	0.1261
FANCC	2176	GI_4557588-S	rs7023498	chr9	97861335-98079991	chr9	4934896	0.794	6.514e-06	0.1263
BLK	640	GI_33469981-S	rs1112627	chr8	11351520-11422108	chr14	83395883	0.854	6.530e-06	0.1266
IRF9	10379	GI_25282406-S	rs2559081	chr14	24630421-24635774	chr2	71901286	0.525	6.532e-06	0.1266
STAT1	6772	GI_21536299-I	rs9535048	chr2	191833761-191878976	chr13	49169570	0.758	6.544e-06	0.1268
STAT1	6772	GI_21536300-I	rs8027409	chr2	191840262-191878976	chr15	56344059	0.449	6.552e-06	0.1269
STAT1	6772	GI_21536300-I	rs10518834	chr2	191840262-191878976	chr15	56345066	0.449	6.552e-06	0.1269
IL6R	3570	GI_31317248-A	rs4714487	chr1	154377668-154441926	chr6	41547312	-0.161	6.558e-06	0.127
CDKN1A	1026	GI_17978494-I	rs7291248	chr6	36646486-36655116	chr22	28130130	-0.159	6.567e-06	0.1271
PTPN11	5781	GI_33356176-S	rs9532892	chr12	112856535-112947717	chr13	42117908	0.367	6.583e-06	0.1274
IL13	3596	GI_26787977-S	rs620949	chr5	131993864-131996801	chr9	2540365	-0.426	6.596e-06	0.1276
SHC1	6464	GI_33859842-I	rs212524	chr1	154934773-154943223	chr1	21583311	-0.08	6.611e-06	0.1278
SHC1	6464	GI_33859842-I	rs212525	chr1	154934773-154943223	chr1	21584585	-0.08	6.611e-06	0.1278
FOXP3	50943	GI_31982942-S	rs1552560	chrX	49106896-49121288	chr1	164656976	-0.097	6.611e-06	0.1278
MAPK9	5601	GI_21237744-A	rs10757953	chr5	179660594-179719071	chr9	30447342	-0.314	6.620e-06	0.1279
SRC	6714	GI_38202216-A	rs1661975	chr20	35973087-36033821	chr5	22826121	0.376	6.620e-06	0.1279
SRC	6714	GI_38202216-A	rs1372677	chr20	35973087-36033821	chr5	22857366	0.376	6.620e-06	0.1279
IL21	59067	GI_11141874-S	rs1517882	chr4	123533782-123542212	chr13	37148422	-0.092	6.640e-06	0.1282
IRS1	3667	GI_5031804-S	rs2205542	chr2	227596032-227663506	chr7	7117799	-0.357	6.642e-06	0.1282
IRS1	3667	GI_5031804-S	rs2205541	chr2	227596032-227663506	chr7	7117866	-0.357	6.642e-06	0.1282
MAPK14	1432	GI_20986513-I	rs7818528	chr6	35995453-36070535	chr8	5184413	0.084	6.675e-06	0.1287
MAPK14	1432	GI_20986513-I	rs11992236	chr6	35995453-36070535	chr8	5184895	0.084	6.675e-06	0.1287
TYK2	7297	GI_34222294-S	rs850882	chr19	10461203-10491248	chr2	186206092	0.317	6.702e-06	0.1291
JAK3	3718	GI_4557680-S	rs1876789	chr19	17935592-17958841	chr5	42360730	0.237	6.717e-06	0.1294
MAPK1	5594	GI_20986530-A	rs2775259	chr22	22113946-22221970	chr14	20501368	-0.303	6.726e-06	0.1296
RORA	6095	GI_19743902-I	rs1891448	chr15	60780482-61521502	chr15	94393361	0.068	6.735e-06	0.1297
JAK3	3718	GI_4557680-S	rs10461736	chr19	17935592-17958841	chr5	42285639	0.24	6.754e-06	0.13
IL18	3606	GI_27502389-S	rs7303969	chr11	112013973-112034840	chr12	133164690	0.466	6.762e-06	0.1302
IL6R	3570	GI_31317248-A	rs1565105	chr1	154377668-154441926	chr4	188100086	-0.243	6.785e-06	0.1306
TGFB2	7042	GI_4507462-S	rs7632257	chr1	218518675-218617961	chr3	104036467	-0.081	6.797e-06	0.1307
PDLIM2	64236	GI_40288186-A	rs6053418	chr8	22436253-22451810	chr20	5447910	-0.885	6.803e-06	0.1308
IRF1	3659	GI_4504720-S	rs3796954	chr5	131817300-131826465	chr4	104600572	0.749	6.844e-06	0.1315
IRF1	3659	GI_4504720-S	rs9291749	chr5	131817300-131826465	chr5	61433325	0.749	6.844e-06	0.1315
IL6	3569	GI_10834983-S	rs11961755	chr7	22766765-22771621	chr6	121766286	-0.536	6.882e-06	0.1321
EP300	2033	GI_4557556-S	rs1075042	chr22	41488613-41576081	chr7	71395150	-0.263	6.909e-06	0.1326
IRAK1	3654	GI_4755143-S	rs4281045	chrX	153275956-153285342	chr7	142508376	-0.484	6.924e-06	0.1328
STAT1	6772	GI_21536300-A	rs10844159	chr2	191833761-191878976	chr12	32397515	0.82	6.924e-06	0.1328
STAT1	6772	GI_21536300-A	rs4793360	chr2	191833761-191878976	chr17	69543626	0.82	6.924e-06	0.1328
PIAS2	9063	GI_4758907-I	rs1484150	chr18	44390022-44497495	chr4	80316417	-0.2	6.926e-06	0.1328
STAT3	6774	GI_16596687-S	rs235711	chr17	40465342-40540513	chr20	6740089	-0.31	6.930e-06	0.1328
HLA-DPB1	3115	GI_24797075-S	rs2282878	chr6_apd_hap1	4330503-4344264	chr7	13955108	0.32	6.932e-06	0.1328
PRDM1	639	GI_33946273-I	rs4266578	chr6	106546736-106557814	chr7	91910492	-0.564	6.934e-06	0.1328
PRDM1	639	GI_33946273-I	rs10953069	chr6	106546736-106557814	chr7	91922541	-0.564	6.934e-06	0.1328
PRDM1	639	GI_33946273-I	rs4729036	chr6	106546736-106557814	chr7	92018459	-0.564	6.934e-06	0.1328
CALM1	801	GI_31377794-S	rs717963	chr14	90863326-90874619	chr9	118935491	0.417	6.971e-06	0.1332
ELK1	2002	GI_11496880-S	rs6005605	chrX	47494918-47510003	chr22	28141301	-0.325	6.982e-06	0.1334
MAPK9	5601	GI_21237744-A	rs3827189	chr5	179660594-179719071	chr21	38311993	-0.331	6.997e-06	0.1336
MAPK14	1432	GI_20986513-A	rs9932434	chr6	35995453-36079013	chr16	74010302	0.289	7.001e-06	0.1337
SPRED2	200734	GI_32401444-S	rs1873264	chr2	65537984-65659656	chr3	68844213	-0.544	7.028e-06	0.1341
HLA-DPB1	3115	GI_24797075-S	rs515746	chr6_apd_hap1	4330503-4344264	chr12	115118997	-0.339	7.031e-06	0.1342
PDLIM2	64236	GI_40288188-I	rs1013732	chr8	22436253-22455538	chr12	76167924	-0.095	7.047e-06	0.1344
PRDM1	639	GI_33946272-I	rs2807272	chr6	106534194-106557814	chr6	131791245	-0.325	7.060e-06	0.1345
CDKN1A	1026	GI_17978496-A	rs6755294	chr6	36644236-36655116	chr2	102243860	0.546	7.079e-06	0.1345
CDKN1A	1026	GI_17978496-A	rs2310116	chr6	36644236-36655116	chr2	102247207	0.546	7.079e-06	0.1345
CDKN1A	1026	GI_17978496-A	rs1876802	chr6	36644236-36655116	chr2	102252504	0.546	7.079e-06	0.1345
CEBPB	1051	GI_28872795-S	rs4281478	chr20	48807119-48809227	chr11	11554562	-0.498	7.099e-06	0.1348
CEBPB	1051	GI_28872795-S	rs4910380	chr20	48807119-48809227	chr11	11558740	-0.498	7.099e-06	0.1348
PTPN11	5781	GI_33356176-S	rs11159412	chr12	112856535-112947717	chr14	80165382	-0.335	7.105e-06	0.1349
CEBPB	1051	GI_28872795-S	rs4077215	chr20	48807119-48809227	chr11	11574030	-0.529	7.113e-06	0.1349
IL12RB1	3594	GI_5031784-I	rs2303492	chr19	18170370-18197697	chr11	6503127	-0.111	7.144e-06	0.1354
IL12RB1	3594	GI_5031784-I	rs4758423	chr19	18170370-18197697	chr11	6532519	-0.111	7.144e-06	0.1354
PRKCQ	5588	GI_5453975-S	rs13125789	chr10	6469104-6622254	chr4	114069664	0.108	7.197e-06	0.1363
SPRED2	200734	GI_32401444-S	rs177337	chr2	65537984-65659656	chr16	15993399	-0.551	7.214e-06	0.1365
RORA	6095	GI_19743902-I	rs10418813	chr15	60780482-61521502	chr19	55006103	-0.08	7.224e-06	0.1367
PTPN11	5781	GI_33356176-S	rs7682761	chr12	112856535-112947717	chr4	71265840	0.482	7.228e-06	0.1367
IL17C	27189	GI_27477078-S	rs7975406	chr16	88705000-88706882	chr12	103781254	-0.1	7.236e-06	0.1368
STAT3	6774	GI_21618337-A	rs678575	chr17	40465342-40540513	chr11	70138710	-0.604	7.239e-06	0.1368
RASGRP1	10125	GI_6382080-S	rs7125050	chr15	38780301-38857007	chr11	25154378	0.606	7.243e-06	0.1368
PRF1	5551	GI_40254807-S	rs405536	chr10	72357103-72362531	chr16	56603238	-0.526	7.254e-06	0.137
JAK3	3718	GI_4557680-S	rs4365875	chr19	17935592-17958841	chr5	42203303	0.234	7.267e-06	0.1371
JAK3	3718	GI_4557680-S	rs4242098	chr19	17935592-17958841	chr5	42283634	0.234	7.267e-06	0.1371
JAK3	3718	GI_4557680-S	rs6872878	chr19	17935592-17958841	chr5	42288225	0.234	7.267e-06	0.1371
JAK3	3718	GI_4557680-S	rs4305644	chr19	17935592-17958841	chr5	42309115	0.234	7.267e-06	0.1371
IL6R	3570	GI_31317248-A	rs1885306	chr1	154377668-154441926	chr20	4795821	-0.147	7.283e-06	0.1373
CD2	914	GI_31542293-S	rs2837648	chr1	117297085-117311851	chr21	41849478	-0.595	7.292e-06	0.1375
FES	2242	GI_13376997-S	rs4307227	chr15	91427664-91439006	chr7	66939101	-0.285	7.316e-06	0.1378
FES	2242	GI_13376997-S	rs3769747	chr15	91427664-91439006	chr2	99000814	-0.492	7.324e-06	0.1378
FES	2242	GI_13376997-S	rs937925	chr15	91427664-91439006	chr1	163228151	-0.492	7.324e-06	0.1378
FES	2242	GI_13376997-S	rs16852030	chr15	91427664-91439006	chr1	163260844	-0.492	7.324e-06	0.1378
FES	2242	GI_13376997-S	rs2999851	chr15	91427664-91439006	chr1	163308256	-0.492	7.324e-06	0.1378
FES	2242	GI_13376997-S	rs2999855	chr15	91427664-91439006	chr1	163324458	-0.492	7.324e-06	0.1378
FES	2242	GI_13376997-S	rs6799107	chr15	91427664-91439006	chr3	127057018	-0.492	7.324e-06	0.1378
FES	2242	GI_13376997-S	rs2836062	chr15	91427664-91439006	chr21	39326231	-0.492	7.324e-06	0.1378
CD2	914	GI_31542293-S	rs8032420	chr1	117297085-117311851	chr15	48545381	-0.589	7.343e-06	0.1381
CD2	914	GI_31542293-S	rs2291340	chr1	117297085-117311851	chr15	48547976	-0.589	7.343e-06	0.1381
FANCC	2176	GI_4557588-S	rs880324	chr9	97861335-98079991	chr20	50054190	0.619	7.376e-06	0.13865
IRF1	3659	GI_4504720-S	rs7784717	chr5	131817300-131826465	chr7	11306897	0.468	7.384e-06	0.13877
MAPK9	5601	GI_21237744-A	rs13043094	chr5	179660594-179719071	chr20	13653513	-0.451	7.388e-06	0.13877
IL10	3586	GI_24430216-S	rs7234776	chr1	206940947-206945839	chr18	75820472	0.718	7.389e-06	0.13877
IL10	3586	GI_24430216-S	rs12455541	chr1	206940947-206945839	chr18	75827837	0.718	7.389e-06	0.13877
SELP	6403	GI_6031196-S	rs16893004	chr1	169558087-169599377	chr6	162169823	-0.157	7.391e-06	0.13877
IRF5	3663	GI_38683857-I	rs1503305	chr7	128577993-128590088	chr4	5327222	-0.178	7.396e-06	0.13884
IL12RB1	3594	GI_5031784-I	rs3117027	chr19	18170370-18197697	chr6	33089623	-0.102	7.404e-06	0.13891
IL12RB1	3594	GI_5031784-I	rs3129269	chr19	18170370-18197697	chr6	33097614	-0.102	7.404e-06	0.13891
PIAS2	9063	GI_27532983-A	rs2967625	chr18	44390022-44497495	chr19	8298411	0.288	7.422e-06	0.13922
IRF9	10379	GI_25282406-S	rs17034763	chr14	24630421-24635774	chr2	68204413	-0.353	7.460e-06	0.13984
IRF9	10379	GI_25282406-S	rs8002509	chr14	24630421-24635774	chr13	47822976	0.33	7.465e-06	0.13985
ITPR3	3710	GI_4504794-S	rs4721726	chr6	33589155-33664348	chr7	18943326	0.609	7.465e-06	0.13985
MTOR	2475	GI_19924298-S	rs1057227	chr1	11166587-11322608	chr6	41738158	-0.322	7.470e-06	0.13985
ITPR2	3709	GI_4504792-S	rs4494352	chr12	26488284-26986131	chr12	17984834	0.444	7.475e-06	0.13987
IRF1	3659	GI_4504720-S	rs16893162	chr5	131817300-131826465	chr4	16185525	0.667	7.517e-06	0.14053
BLK	640	GI_33469981-S	rs7521700	chr8	11351520-11422108	chr1	169802760	0.989	7.517e-06	0.14053
BLK	640	GI_33469981-S	rs4656197	chr8	11351520-11422108	chr1	169823718	0.989	7.517e-06	0.14053
PRDM1	639	GI_33946273-I	rs4877848	chr6	106546736-106557814	chr9	86950870	-0.592	7.552e-06	0.14115
IRS1	3667	GI_5031804-S	rs812824	chr2	227596032-227663506	chr3	118554646	-0.33	7.556e-06	0.14119
RORA	6095	Hs.37648-S	rs7449322	chr15	60780482-61521502	chr5	29851658	-0.167	7.559e-06	0.14121
IL12RB1	3594	GI_5031784-I	rs9277464	chr19	18170370-18197697	chr6	33053352	-0.105	7.584e-06	0.14133
IL12RB1	3594	GI_5031784-I	rs9277535	chr19	18170370-18197697	chr6	33054861	-0.105	7.584e-06	0.14133
IL12RB1	3594	GI_5031784-I	rs9277565	chr19	18170370-18197697	chr6	33056897	-0.105	7.584e-06	0.14133
IL12RB1	3594	GI_5031784-I	rs3117221	chr19	18170370-18197697	chr6	33061947	-0.105	7.584e-06	0.14133
MAPK1	5594	GI_20986530-A	rs8043094	chr22	22113946-22221970	chr15	26129681	-0.429	7.598e-06	0.14152
IRF9	10379	GI_25282406-S	rs11107244	chr14	24630421-24635774	chr12	94288951	0.438	7.598e-06	0.14152
SHC3	53358	GI_21314678-S	rs3781347	chr9	91620685-91793682	chr10	105401191	0.09	7.622e-06	0.1419
CALM1	801	GI_31377794-S	rs8036160	chr14	90863326-90874619	chr15	99887019	-0.39	7.629e-06	0.14201
STAT1	6772	GI_21536300-I	rs6539583	chr2	191840262-191878976	chr12	77088881	0.37	7.638e-06	0.14214
SHC4	399694	GI_44680158-S	rs4395161	chr15	49115933-49255641	chr18	75804546	-0.377	7.654e-06	0.14235
SHC4	399694	GI_44680158-S	rs740514	chr15	49115933-49255641	chr7	34624796	-0.377	7.654e-06	0.14235
SHC4	399694	GI_44680158-S	rs740515	chr15	49115933-49255641	chr7	34625387	-0.377	7.654e-06	0.14235
MAPK9	5601	GI_21237744-A	rs1359728	chr5	179660594-179719071	chr10	14161500	0.347	7.666e-06	0.14253
MAPK14	1432	GI_20986513-I	rs6554192	chr6	35995453-36070535	chr4	55430030	0.071	7.694e-06	0.14299
STAT1	6772	GI_21536300-A	rs1035691	chr2	191833761-191878976	chr11	10658735	0.52	7.728e-06	0.14355
IL13	3596	GI_26787977-S	rs1863332	chr5	131993864-131996801	chr2	47629898	-0.736	7.746e-06	0.14383
TNFAIP3	7128	GI_26051241-S	rs4875217	chr6	138188324-138204451	chr8	5901098	-0.315	7.746e-06	0.14383
IL18	3606	GI_27502389-S	rs17687915	chr11	112013973-112034840	chr5	3559242	0.426	7.787e-06	0.14449
SRC	6714	GI_38202216-A	rs6738760	chr20	35973087-36033821	chr2	31242774	0.41	7.803e-06	0.14466
SRC	6714	GI_38202216-A	rs11810587	chr20	35973087-36033821	chr1	18722692	0.41	7.803e-06	0.14466
SRC	6714	GI_38202216-A	rs12048463	chr20	35973087-36033821	chr1	18725200	0.41	7.803e-06	0.14466
IL2	3558	GI_28178860-S	rs4279333	chr4	123372625-123377650	chr5	136149744	-0.084	7.814e-06	0.14483
PRDM1	639	GI_33946273-A	rs1456602	chr6	106534194-106557814	chr18	41974818	0.783	7.818e-06	0.14486
IL4	3565	GI_27477091-A	rs1930146	chr5	132009677-132018370	chr10	56286556	0.217	7.824e-06	0.14495
IL12RB1	3594	GI_24497439-I	rs2054892	chr19	18181371-18197697	chr3	176559759	-0.338	7.837e-06	0.14508
MAPK3	5595	GI_38257140-S	rs732523	chr16	30125425-30134630	chr12	47600843	0.42	7.841e-06	0.14513
HLA-DPB1	3115	GI_24797075-S	rs9638080	chr6_apd_hap1	4330503-4344264	chr7	156056480	0.449	7.848e-06	0.14522
STAT3	6774	GI_16596687-S	rs12594190	chr17	40465342-40540513	chr15	25036455	0.532	7.865e-06	0.14542
STAT4	6775	GI_21618332-S	rs667577	chr2	191894301-192016322	chr22	26774580	-0.533	7.866e-06	0.14542
PTPN11	5781	GI_33356176-S	rs9505168	chr12	112856535-112947717	chr6	7327846	0.474	7.873e-06	0.14552
IL4	3565	GI_27477091-A	rs2004915	chr5	132009677-132018370	chr11	12127181	-0.214	7.898e-06	0.14589
IL4	3565	GI_27477091-A	rs9901465	chr5	132009677-132018370	chr17	14529514	-0.19	7.908e-06	0.14603
ITPR2	3709	GI_4504792-S	rs2437970	chr12	26488284-26986131	chr12	17829626	-0.457	7.910e-06	0.14603
MAF	4094	GI_5453735-S	rs4843481	chr16	79627744-79634622	chr16	85701586	-0.086	7.914e-06	0.14609
MAPK1	5594	GI_20986530-A	rs9310736	chr22	22113946-22221970	chr3	24350811	0.378	7.916e-06	0.14609
SELP	6403	GI_6031196-S	rs1120249	chr1	169558087-169599377	chr9	76654465	-0.102	7.950e-06	0.14658
PDLIM2	64236	GI_40288186-A	rs17304143	chr8	22436253-22451810	chr15	62577051	1.539	7.959e-06	0.14664
PDLIM2	64236	GI_40288186-A	rs3784056	chr8	22436253-22451810	chr14	72449351	1.5388	7.959e-06	0.14664
PDLIM2	64236	GI_40288186-A	rs11623492	chr8	22436253-22451810	chr14	72462557	1.5388	7.959e-06	0.14664
STAT1	6772	GI_21536300-I	rs4271475	chr2	191840262-191878976	chr13	105118725	0.55042	7.962e-06	0.14667
CALM1	801	GI_31377794-S	rs11130477	chr14	90863326-90874619	chr3	55571517	0.43084	7.976e-06	0.14683
CALM1	801	GI_31377794-S	rs1795648	chr14	90863326-90874619	chr3	55571760	0.43084	7.976e-06	0.14683
CALM1	801	GI_31377794-S	rs1167242	chr14	90863326-90874619	chr3	55575785	0.43084	7.976e-06	0.14683
IL6R	3570	GI_31317250-I	rs4549482	chr1	154377668-154441926	chr5	53980001	-0.16512	7.994e-06	0.1471
SHC1	6464	GI_34147725-I	rs541131	chr1	154934773-154946959	chr9	138552234	0.09707	8.002e-06	0.14722
CEBPB	1051	GI_28872795-S	rs3764164	chr20	48807119-48809227	chr14	23237593	-0.42362	8.026e-06	0.14761
PIAS2	9063	GI_4758907-I	rs2636671	chr18	44390022-44497495	chr4	143234955	0.17986	8.080e-06	0.14846
PIAS2	9063	GI_27532983-I	rs1566729	chr18	44395672-44497495	chr11	48164721	0.51124	8.087e-06	0.14846
PIAS2	9063	GI_27532983-I	rs4441015	chr18	44395672-44497495	chr11	49027070	0.51124	8.087e-06	0.14846
BRCA1	672	GI_6552306-A	rs8181006	chr17	41196311-41277500	chr8	72198387	-0.42028	8.088e-06	0.14846
STAT1	6772	GI_21536300-A	rs8027409	chr2	191833761-191878976	chr15	56344059	0.51135	8.099e-06	0.14856
STAT1	6772	GI_21536300-A	rs10518834	chr2	191833761-191878976	chr15	56345066	0.51135	8.099e-06	0.14856
JAK2	3717	GI_13325062-S	rs7607241	chr9	4985244-5128183	chr2	67960538	0.41539	8.118e-06	0.14881
JAK2	3717	GI_13325062-S	rs4671846	chr9	4985244-5128183	chr2	67964730	0.41539	8.118e-06	0.14881
SHC1	6464	GI_33859842-I	rs10797533	chr1	154934773-154943223	chr1	234365086	-0.10773	8.123e-06	0.14884
SPRED2	200734	GI_32401444-S	rs2552145	chr2	65537984-65659656	chr8	3938481	-0.59178	8.126e-06	0.14885
IL12RB2	3595	GI_24497441-S	rs1903421	chr1	67773046-67862583	chr12	74835107	-0.64121	8.144e-06	0.14896
PRKCQ	5588	GI_5453975-S	rs804282	chr10	6469104-6622254	chr8	11611743	0.06955	8.183e-06	0.14896
IL12A	3592	GI_24430218-S	rs2306664	chr3	159706622-159713806	chr12	94653227	-0.60076	8.253e-06	0.14896
SHC3	53358	GI_21314678-S	rs1447323	chr9	91620685-91793682	chr4	181152554	-0.08008	8.254e-06	0.14896
IL2	3558	GI_28178860-S	rs4739913	chr4	123372625-123377650	chr8	83755658	-0.11225	8.255e-06	0.14896
IL2	3558	GI_28178860-S	rs1997054	chr4	123372625-123377650	chr8	83770383	-0.11225	8.255e-06	0.14896
STAT1	6772	GI_21536300-A	rs11646620	chr2	191833761-191878976	chr16	84441700	0.9062	8.256e-06	0.14896
STAT1	6772	GI_21536300-A	rs13196312	chr2	191833761-191878976	chr6	132681877	0.9062	8.256e-06	0.14896
STAT1	6772	GI_21536300-A	rs9375877	chr2	191833761-191878976	chr6	132690239	0.9062	8.256e-06	0.14896
MAF	4094	GI_5453735-S	rs12671696	chr16	79627744-79634622	chr7	155666000	-0.07229	8.263e-06	0.14896
SHC3	53358	GI_21314678-S	rs4770755	chr9	91620685-91793682	chr13	25491009	0.09289	8.275e-06	0.14905
FCER1A	2205	GI_31317229-S	rs10893085	chr1	159259503-159278014	chr11	123618477	-0.18261	8.281e-06	0.14911
FCER1A	2205	GI_31317229-S	rs10502268	chr1	159259503-159278014	chr11	123626736	-0.18261	8.281e-06	0.14911
JAK2	3717	GI_13325062-S	rs1437490	chr9	4985244-5128183	chr7	51143605	0.33271	8.298e-06	0.14937
TNFRSF14	8764	GI_23200040-S	rs11958034	chr1	2487804-2495267	chr5	18909675	0.55168	8.308e-06	0.14948
IL21	59067	GI_11141874-S	rs4695935	chr4	123533782-123542212	chr4	175523073	-0.1025	8.310e-06	0.14948
IL4R	3566	GI_4557668-S	rs811210	chr16	27325229-27376099	chr11	30555332	0.35926	8.319e-06	0.14956
FCER1A	2205	GI_31317229-S	rs586395	chr1	159259503-159278014	chr3	124401692	-0.19655	8.336e-06	0.14973
FES	2242	GI_13376997-S	rs11146352	chr15	91427664-91439006	chr10	134195971	-0.30513	8.339e-06	0.14975
FES	2242	GI_13376997-S	rs2035685	chr15	91427664-91439006	chr8	18448771	-0.26601	8.365e-06	0.15014
SHC4	399694	hmm3805-S	rs2275863	chr15	49115933-49255641	chr1	201328824	-0.35569	8.389e-06	0.15041
SHC4	399694	hmm3805-S	rs3753997	chr15	49115933-49255641	chr1	201337768	-0.35569	8.389e-06	0.15041
SHC4	399694	hmm3805-S	rs6427901	chr15	49115933-49255641	chr1	201340813	-0.35569	8.389e-06	0.15041
SHC4	399694	hmm3805-S	rs11795101	chr15	49115933-49255641	chr9	85725775	-0.35569	8.389e-06	0.15041
SHC4	399694	hmm3805-S	rs981511	chr15	49115933-49255641	chr9	85736661	-0.35569	8.389e-06	0.15041
MAPK14	1432	GI_4503068-I	rs6748333	chr6	35995453-36079013	chr2	110005208	-0.18119	8.409e-06	0.15068
MAPK14	1432	GI_4503068-I	rs4676286	chr6	35995453-36079013	chr2	110011486	-0.18119	8.409e-06	0.15068
IL22	50616	GI_41393566-S	rs3794012	chr12	68642024-68647281	chr11	8270244	-0.07341	8.426e-06	0.15095
CDKN1A	1026	GI_17978496-A	rs7088848	chr6	36644236-36655116	chr10	91199517	0.85948	8.443e-06	0.15113
CDKN1A	1026	GI_17978496-A	rs12219764	chr6	36644236-36655116	chr10	91211531	0.85948	8.443e-06	0.15113
CDKN1A	1026	GI_17978496-A	rs12359459	chr6	36644236-36655116	chr10	91223352	0.85948	8.443e-06	0.15113
IL12A	3592	GI_24430218-S	rs1995927	chr3	159706622-159713806	chr4	31593864	-0.64336	8.450e-06	0.1512
SMAD7	4092	GI_5174516-S	rs596195	chr18	46446222-46477081	chr20	48474768	0.37673	8.451e-06	0.1512
CBL	867	GI_4885116-S	rs749948	chr11	119076985-119178859	chr3	32388001	-0.08171	8.461e-06	0.15134
ICAM1	3383	GI_4557877-S	rs1953722	chr19	10381516-10397291	chr14	30230638	-0.24407	8.477e-06	0.1516
PRDM1	639	GI_33946272-I	rs9536470	chr6	106534194-106557814	chr13	54160722	-0.19399	8.490e-06	0.15173
IL13	3596	GI_26787977-S	rs6756971	chr5	131993864-131996801	chr2	23616976	-0.35524	8.492e-06	0.15173
IL13	3596	GI_26787977-S	rs2339752	chr5	131993864-131996801	chr2	23617662	-0.35524	8.492e-06	0.15173
TGFB2	7042	GI_4507462-S	rs4126012	chr1	218518675-218617961	chr12	119064852	-0.07975	8.493e-06	0.15173
TGFB2	7042	GI_4507462-S	rs7306358	chr1	218518675-218617961	chr12	119117371	-0.07975	8.493e-06	0.15173
EP300	2033	GI_4557556-S	rs17341778	chr22	41488613-41576081	chr7	71389353	-0.27438	8.498e-06	0.15178
ICAM1	3383	GI_4557877-S	rs13024803	chr19	10381516-10397291	chr2	151077809	-0.20755	8.559e-06	0.15277
MAPK9	5601	GI_21237744-A	rs1409747	chr5	179660594-179719071	chr10	14160000	0.35384	8.577e-06	0.15299
TNFAIP3	7128	GI_26051241-S	rs609887	chr6	138188324-138204451	chr11	102384567	0.30112	8.578e-06	0.15299
IL12B	3593	GI_24497437-S	rs1558926	chr5	158741790-158757481	chr9	73598465	-0.38407	8.616e-06	0.15364
CD2	914	GI_31542293-S	rs7933132	chr1	117297085-117311851	chr11	42464898	-0.91662	8.659e-06	0.15431
CD2	914	GI_31542293-S	rs1462680	chr1	117297085-117311851	chr11	42471288	-0.91662	8.659e-06	0.15431
CD2	914	GI_31542293-S	rs987617	chr1	117297085-117311851	chr11	42500039	-0.91662	8.659e-06	0.15431
ITPR2	3709	GI_4504792-S	rs10957414	chr12	26488284-26986131	chr8	68939640	-0.6914	8.680e-06	0.15462
MAPK9	5601	GI_21237744-A	rs9872797	chr5	179660594-179719071	chr3	189045268	-0.29921	8.693e-06	0.15465
RORA	6095	Hs.37648-S	rs4719601	chr15	60780482-61521502	chr7	2643607	-0.16562	8.705e-06	0.15479
IL12RB1	3594	GI_5031784-I	rs1431403	chr19	18170370-18197697	chr6	33047031	-0.09828	8.708e-06	0.15479
IRF9	10379	GI_25282406-S	rs149863	chr14	24630421-24635774	chr3	137482363	0.29869	8.708e-06	0.15479
IRF9	10379	GI_25282406-S	rs157280	chr14	24630421-24635774	chr3	137487504	0.29869	8.708e-06	0.15479
SRC	6714	GI_38202215-I	rs11922193	chr20	35973087-36033821	chr3	57059370	0.11218	8.719e-06	0.15494
MAPK9	5601	GI_21237744-A	rs1423719	chr5	179660594-179719071	chr16	65906579	0.31346	8.737e-06	0.15524
STAT4	6775	GI_21618332-S	rs985008	chr2	191894301-192016322	chr20	38443412	-0.55801	8.739e-06	0.15524
SOCS5	9655	GI_41349445-I	rs4756338	chr2	46926348-46989927	chr11	36750146	-0.06999	8.742e-06	0.15525
SPRED2	200734	GI_32401444-S	rs1867475	chr2	65537984-65659656	chr17	76507025	-0.45143	8.751e-06	0.15538
IL12RB2	3595	GI_24497441-S	rs1763530	chr1	67773046-67862583	chr6	134468561	-1.0102	8.757e-06	0.15544
SMAD7	4092	GI_5174516-S	rs9822773	chr18	46446222-46477081	chr3	4602847	-0.40471	8.760e-06	0.15544
SMAD7	4092	GI_5174516-S	rs4685766	chr18	46446222-46477081	chr3	4607533	-0.40471	8.760e-06	0.15544
CRKL	1399	GI_34452719-S	rs12126340	chr22	21271713-21308037	chr1	234273318	-0.23571	8.764e-06	0.15548
CRKL	1399	GI_34452719-S	rs13155429	chr22	21271713-21308037	chr5	152965296	-0.34621	8.781e-06	0.15574
PTPRC	5788	GI_18641365-A	rs38147	chr1	198608097-198726605	chr7	20052543	-0.63103	8.817e-06	0.15633
CD2	914	GI_31542293-S	rs10503487	chr1	117297085-117311851	chr8	13968625	-1.0172	8.820e-06	0.15633
CD2	914	GI_31542293-S	rs11700520	chr1	117297085-117311851	chr21	43042019	-1.0172	8.820e-06	0.15633
TYK2	7297	GI_34222294-S	rs295877	chr19	10461203-10491248	chr17	35140995	-0.28064	8.838e-06	0.15661
PTPN11	5781	GI_33356176-S	rs2053421	chr12	112856535-112947717	chr8	73658605	-0.55106	8.847e-06	0.15661
TRAF6	7189	GI_22027629-I	rs12507857	chr11	36505316-36531863	chr4	188467463	0.13393	8.852e-06	0.15662
TRAF6	7189	GI_22027629-I	rs6857356	chr11	36505316-36531863	chr4	188469538	0.13393	8.852e-06	0.15662
IL4	3565	GI_27477091-A	rs9423406	chr5	132009677-132018370	chr10	5353690	-0.28139	8.864e-06	0.1568
PTPN22	26191	GI_15619017-A	rs10822321	chr1	114356432-114414375	chr10	66371729	0.27	8.885e-06	0.15711
PRDM1	639	GI_33946272-I	rs16878121	chr6	106534194-106557814	chr6	16420489	-0.25919	8.887e-06	0.15711
ITPR2	3709	GI_4504792-S	rs7850433	chr12	26488284-26986131	chr9	82962688	-0.49468	8.895e-06	0.15718
IL13	3596	GI_26787977-S	rs849205	chr5	131993864-131996801	chr2	206236189	-0.66043	8.904e-06	0.15718
IL13	3596	GI_26787977-S	rs1206097	chr5	131993864-131996801	chr6	97466656	-0.66043	8.904e-06	0.15718
IL13	3596	GI_26787977-S	rs1766500	chr5	131993864-131996801	chr6	97490280	-0.66043	8.904e-06	0.15718
IL13	3596	GI_26787977-S	rs1737651	chr5	131993864-131996801	chr6	97491756	-0.66043	8.904e-06	0.15718
IL13	3596	GI_26787977-S	rs1737654	chr5	131993864-131996801	chr6	97494958	-0.66043	8.904e-06	0.15718
IL13	3596	GI_26787977-S	rs2723102	chr5	131993864-131996801	chr2	23527304	-0.66026	8.977e-06	0.1581
IL13	3596	GI_26787977-S	rs9299259	chr5	131993864-131996801	chr9	122189165	-0.66026	8.977e-06	0.1581
IL18	3606	GI_27502389-S	rs6075637	chr11	112013973-112034840	chr20	20260314	0.40513	8.979e-06	0.1581
TYK2	7297	GI_34222294-S	rs3860499	chr19	10461203-10491248	chr3	132150183	0.30301	8.981e-06	0.1581
ITPR3	3710	GI_4504794-S	rs773845	chr6	33589155-33664348	chr19	16868963	0.61343	8.993e-06	0.15824
IL6R	3570	GI_31317250-I	rs6585465	chr1	154377668-154441926	chr10	119620559	-0.16723	8.995e-06	0.15824
CEBPB	1051	GI_28872795-S	rs651103	chr20	48807119-48809227	chr1	201764737	-0.57646	9.009e-06	0.15844
ITPR2	3709	GI_4504792-S	rs4512367	chr12	26488284-26986131	chr8	68927592	-0.47091	9.011e-06	0.15845
PRF1	5551	GI_40254807-S	rs2147780	chr10	72357103-72362531	chr1	119289994	-0.5739	9.018e-06	0.15853
PRF1	5551	GI_40254807-S	rs2303325	chr10	72357103-72362531	chr2	31181139	-0.3353	9.028e-06	0.15868
IL17B	27190	GI_27477077-S	rs1558473	chr5	148753829-148758838	chr2	191504064	0.13344	9.038e-06	0.15875
IL17B	27190	GI_27477077-S	rs13412750	chr5	148753829-148758838	chr2	191634958	0.13344	9.038e-06	0.15875
IL17B	27190	GI_27477077-S	rs10205597	chr5	148753829-148758838	chr2	191644537	0.13344	9.038e-06	0.15875
ELK1	2002	GI_11496880-S	rs17662974	chrX	47494918-47510003	chr4	177901949	-0.55354	9.045e-06	0.15881
ELK1	2002	GI_11496880-S	rs1350317	chrX	47494918-47510003	chr4	183412634	-0.55354	9.045e-06	0.15881
SOS2	6655	GI_39930603-S	rs11001638	chr14	50583845-50698099	chr10	77910502	-0.14214	9.050e-06	0.15883
IRF4	3662	GI_4505286-S	rs3792361	chr6	391738-411443	chr3	122815872	0.41115	9.070e-06	0.15912
IRF1	3659	GI_4504720-S	rs4689599	chr5	131817300-131826465	chr4	7102597	-0.62199	9.071e-06	0.15912
SHC4	399694	hmm3805-S	rs1329667	chr15	49115933-49255641	chr13	34491838	-0.28522	9.115e-06	0.15973
IL10	3586	GI_24430216-S	rs4866534	chr1	206940947-206945839	chr5	3225962	0.6554	9.129e-06	0.15991
TNFAIP3	7128	GI_26051241-S	rs1519486	chr6	138188324-138204451	chr2	222550973	-0.41358	9.142e-06	0.16009
TYK2	7297	GI_34222294-S	rs1903934	chr19	10461203-10491248	chr12	45561324	-0.55242	9.151e-06	0.16022
CEBPB	1051	GI_28872795-S	rs543347	chr20	48807119-48809227	chr18	55787453	0.76018	9.158e-06	0.16031
JAK1	3716	GI_4504802-S	rs7433691	chr1	65298905-65432187	chr3	18380444	-0.99167	9.164e-06	0.16037
SMAD3	4088	GI_42476202-S	rs9991342	chr15	67358194-67487533	chr4	179335261	0.54407	9.165e-06	0.16037
STAT3	6774	GI_21618337-A	rs6530946	chr17	40465342-40540513	chr8	16054928	-0.55326	9.182e-06	0.16057
STAT3	6774	GI_21618337-A	rs1038170	chr17	40465342-40540513	chr8	16066847	-0.55326	9.182e-06	0.16057
STAT3	6774	GI_21618337-A	rs4900261	chr17	40465342-40540513	chr14	95699055	-0.55326	9.182e-06	0.16057
IL12B	3593	GI_24497437-S	rs7858423	chr5	158741790-158757481	chr9	80930439	-0.60707	9.216e-06	0.16102
PIAS2	9063	GI_27532983-A	rs6830509	chr18	44390022-44497495	chr4	131884313	0.29204	9.245e-06	0.16145
IL13	3596	GI_26787977-S	rs249750	chr5	131993864-131996801	chr5	141910393	-0.44371	9.262e-06	0.16168
TRAF6	7189	GI_22027629-I	rs924740	chr11	36505316-36531863	chr8	68464346	0.14508	9.268e-06	0.16172
CD40	958	GI_23312370-A	rs4920374	chr20	44746905-44758384	chr1	17872028	0.3653	9.301e-06	0.16177
FANCC	2176	GI_4557588-S	rs6096431	chr9	97861335-98079991	chr20	50052641	0.61652	9.302e-06	0.16177
SOCS1	8651	GI_4507232-S	rs12596707	chr16	11348273-11350039	chr16	8242146	0.7401	9.305e-06	0.16177
IL4	3565	GI_27477091-A	rs17623275	chr5	132009677-132018370	chr6	103624403	0.19201	9.323e-06	0.16177
ITPR3	3710	GI_4504794-S	rs12042819	chr6	33589155-33664348	chr1	158601055	1.04416	9.327e-06	0.16177
ITPR3	3710	GI_4504794-S	rs10218879	chr6	33589155-33664348	chr10	21631965	1.04416	9.327e-06	0.16177
IL22	50616	GI_41393566-S	rs2045577	chr12	68642024-68647281	chr6	39583135	0.13266	9.359e-06	0.16177
IL22	50616	GI_41393566-S	rs7868285	chr12	68642024-68647281	chr9	16480296	0.13266	9.359e-06	0.16177
IL22	50616	GI_41393566-S	rs16981226	chr12	68642024-68647281	chr22	26421793	0.13266	9.359e-06	0.16177
MAPK1	5594	GI_20986530-I	rs2775259	chr22	22123318-22221970	chr14	20501368	-0.32389	9.389e-06	0.16177
STAT4	6775	GI_21618332-S	rs12209486	chr2	191894301-192016322	chr6	98016388	-0.90389	9.396e-06	0.16177
IRF9	10379	GI_25282406-S	rs12492049	chr14	24630421-24635774	chr3	64461444	0.31583	9.396e-06	0.16177
IL17F	112744	GI_27477082-A	rs8071653	chr6	52101483-52109298	chr17	59612041	-0.07769	9.433e-06	0.16177
MAPK1	5594	GI_20986530-A	rs12536790	chr22	22113946-22221970	chr7	20142868	-0.35338	9.495e-06	0.162
IL12RB2	3595	GI_24497441-S	rs17624621	chr1	67773046-67862583	chr7	28093594	-0.69041	9.502e-06	0.16209
STAT3	6774	GI_16596687-S	rs10980720	chr17	40465342-40540513	chr9	113831845	0.40998	9.528e-06	0.16249
TNFRSF14	8764	GI_23200040-S	rs164466	chr1	2487804-2495267	chr3	8749171	-0.44003	9.532e-06	0.16252
SOCS5	9655	GI_41349444-I	rs7898695	chr2	46926098-46989927	chr10	3184507	0.10552	9.536e-06	0.16256
PDLIM2	64236	GI_40288188-I	rs16886043	chr8	22436253-22455538	chr8	37006731	-0.14328	9.554e-06	0.16283
PIAS2	9063	GI_27532983-A	rs9881042	chr18	44390022-44497495	chr3	161380386	-0.27137	9.580e-06	0.16321
PIAS2	9063	GI_27532983-A	rs9861671	chr18	44390022-44497495	chr3	161380544	-0.27137	9.580e-06	0.16321
SHC1	6464	GI_33859842-I	rs516465	chr1	154934773-154943223	chr10	129647972	-0.07183	9.586e-06	0.16327
IL4	3565	GI_27477091-A	rs9423408	chr5	132009677-132018370	chr10	5359010	-0.27286	9.613e-06	0.16368
BLK	640	GI_33469981-S	rs1567765	chr8	11351520-11422108	chr12	64487427	1.34709	9.614e-06	0.16368
IL4R	3566	GI_4557668-S	rs7086186	chr16	27325229-27376099	chr10	98792425	-0.51803	9.617e-06	0.1637
MAPK14	1432	GI_20986513-I	rs4791963	chr6	35995453-36070535	chr17	10175354	-0.07893	9.650e-06	0.16418
PTPN11	5781	GI_33356176-S	rs6085297	chr12	112856535-112947717	chr20	5843479	-0.36537	9.665e-06	0.16418
PRDM1	639	GI_33946273-I	rs7130376	chr6	106546736-106557814	chr11	100539779	-0.63738	9.666e-06	0.16418
PRDM1	639	GI_33946273-I	rs10134755	chr6	106546736-106557814	chr14	94326457	-0.63738	9.666e-06	0.16418
PRDM1	639	GI_33946273-I	rs10484038	chr6	106546736-106557814	chr14	94327474	-0.63738	9.666e-06	0.16418
ITPR2	3709	GI_4504792-S	rs10431209	chr12	26488284-26986131	chr12	17904189	0.39558	9.683e-06	0.16435
MCM5	4174	GI_23510447-S	rs9691954	chr22	35796115-35820495	chr7	76476970	-0.43216	9.685e-06	0.16435
SHC1	6464	GI_33859842-I	rs10873053	chr1	154934773-154943223	chr14	52219748	-0.05961	9.694e-06	0.16446
IL2RB	3560	GI_23238195-S	rs718796	chr22	37521879-37545962	chr7	16618982	-0.89826	9.698e-06	0.16447
MAPK3	5595	GI_38257140-S	rs17195267	chr16	30125425-30134630	chr19	16869466	0.38439	9.719e-06	0.16478
IL13	3596	GI_26787977-S	rs3953235	chr5	131993864-131996801	chr11	121793895	-0.41402	9.742e-06	0.16493
IL13	3596	GI_26787977-S	rs12577788	chr5	131993864-131996801	chr11	121813931	-0.41402	9.742e-06	0.16493
IL13	3596	GI_26787977-S	rs11218476	chr5	131993864-131996801	chr11	121823789	-0.41402	9.742e-06	0.16493
BLK	640	GI_33469981-S	rs846427	chr8	11351520-11422108	chr7	119493570	-0.82007	9.754e-06	0.16493
HLA-DPB1	3115	GI_24797075-S	rs11104868	chr6_apd_hap1	4330503-4344264	chr12	88828442	0.448	9.756e-06	0.16493
HLA-DPB1	3115	GI_24797075-S	rs11104878	chr6_apd_hap1	4330503-4344264	chr12	88838891	0.448	9.756e-06	0.16493
HLA-DPB1	3115	GI_24797075-S	rs10777121	chr6_apd_hap1	4330503-4344264	chr12	88843765	0.448	9.756e-06	0.16493
HLA-DPB1	3115	GI_24797075-S	rs931936	chr6_apd_hap1	4330503-4344264	chr12	88993932	0.448	9.756e-06	0.16493
MAPK3	5595	GI_38257140-S	rs7011671	chr16	30125425-30134630	chr8	72192110	0.30953	9.766e-06	0.16507
PTPN22	26191	GI_15619016-I	rs16972092	chr1	114356432-114414375	chr16	73555110	-0.60899	9.816e-06	0.16582
CD2	914	GI_31542293-S	rs6997103	chr1	117297085-117311851	chr8	13956948	-1.03372	9.858e-06	0.16635
PDLIM2	64236	GI_40288186-A	rs12763132	chr8	22436253-22451810	chr10	53134347	-1.12659	9.886e-06	0.16673
PDLIM2	64236	GI_40288187-I	rs2591025	chr8	22437986-22455538	chr8	69325848	0.10705	9.930e-06	0.1674
BRCA1	672	GI_6552306-A	rs10886442	chr17	41196311-41277500	chr10	121054378	-0.52808	9.956e-06	0.16776
